# Supplementary material for: Inducible Synthetic Growth Regulation Using the ClpXP Proteasome Enhances cis,cis-Muconic Acid and Glycolic Acid Yields in Saccharomyces cerevisiae
Source: ACS Synth Biol. 2023 Mar 28;12(4):1021–33. doi: 10.1021/acssynbio.2c00467 (PMC10127448; doi:10.1021/acssynbio.2c00467)
Supplement: Supplementary file 2 — sb2c00467_si_002.txt [file sb2c00467_si_002.txt]

#Supporting Information
#Synthetic dynamic growth regulation using ClpXP proteasome enhances cis,cis-muconic acid and glycolic acid yields in Saccharomyces cerevisiae 
#Natalia Kakko a,b,*, Anssi Rantasalo a,c,*, Tino Koponen a, Virve Vidgren a, Matti Kannisto a, Natalia Maiorova a, Heli Nygren a, Dominik Mojzita a, Merja Penttilä a,b, Paula Jouhten a,b,! 
#a VTT Technical Research Centre of Finland Ltd, 02044 VTT, Espoo, Finland 
#b Aalto University, School of Chemical Engineering, Department of Bioproducts and Biosystems, P.O. Box 16300, FI-00076 AALTO, Espoo, Finland 
#c Current address: EniferBio, anssi.rantasalo@eniferbio.fi 
#* These authors contributed equally 
#! Corresponding author
gene_name	protein_id	description	found.in.files	found.in.file_rep1_merged_results_20191108_1213_proteins.txt	found.in.file_rep2_merged_results_20191108_1223_proteins.txt	found.in.file_rep3_merged_results_20191108_1223_proteins.txt	found.in.conditions	found.in.reps	max.qupm	average.top3	logFC	AveExpr	t	pvalue.limma	fdr.limma	B	pvalue.fdrtool	qval.fdrtool	lfdr.fdrtool	comparison	hit_annotation_method	pvalue	fdr	hit	hit_annotation	top3
TCB3	Q03640	Tricalbin-3 OS=Saccharomyces cerevisiae (strain ATCC 204508 / S288c) GN=TCB3 PE=1 SV=1	3	1	1	1	11	3	6	5.70585	-4.07068909124224	22.7939654401909	-8.06181726262263	3.24517678875708e-08	8.95993311375829e-05	8.55174078904684	2.22044604925031e-16	9.30217503826785e-14	9.30217503826785e-14	ARO1_non_ind - NO_tag_non_ind	limma	3.24517678875708e-08	8.95993311375829e-05	TRUE	hit	5.70585
MAL32|MAL12	P38158|P53341	Alpha-glucosidase MAL32 OS=Saccharomyces cerevisiae (strain ATCC 204508 / S288c) GN=MAL32 PE=1 SV=1|Alpha-glucosidase MAL12 OS=Saccharomyces cerevisiae (strain ATCC 204508 / S288c) GN=MAL12 PE=1 SV=1	3	1	1	1	11	3	5	6.34513	1.95808904103333	24.834409396886	7.7333646308356	6.66272225013109e-08	9.19788806630597e-05	7.93194051709231	2.22044604925031e-16	9.30217503826785e-14	9.30217503826785e-14	ARO1_non_ind - NO_tag_non_ind	limma	6.66272225013109e-08	9.19788806630597e-05	TRUE	hit	6.34513
HSP104	P31539	Heat shock protein 104 OS=Saccharomyces cerevisiae (strain ATCC 204508 / S288c) GN=HSP104 PE=1 SV=2	3	1	1	1	11	3	28	7.77699333333333	0.763171265336535	28.9754735640251	6.76993982189132	5.9653965335329e-07	0.000549015327636144	6.01285913913854	2.22044604925031e-16	9.30217503826785e-14	9.30217503826785e-14	ARO1_non_ind - NO_tag_non_ind	limma	5.9653965335329e-07	0.000549015327636144	FALSE	candidate	7.77699333333333
COX9	P07255	Cytochrome c oxidase subunit 7A OS=Saccharomyces cerevisiae (strain ATCC 204508 / S288c) GN=COX9 PE=1 SV=2	3	1	1	1	11	3	2	7.10073333333333	-0.792275320003817	26.4854850530615	-5.85701203875427	5.290181853361e-06	0.00365154802428243	4.06451240070747	2.22044604925031e-16	9.30217503826785e-14	9.30217503826785e-14	ARO1_non_ind - NO_tag_non_ind	limma	5.290181853361e-06	0.00365154802428243	FALSE	candidate	7.10073333333333
ARG3	P05150	Ornithine carbamoyltransferase OS=Saccharomyces cerevisiae (strain ATCC 204508 / S288c) GN=ARG3 PE=1 SV=1	3	1	1	1	11	3	6	6.40117333333333	1.1362808859058	26.2123231713239	5.7173959362968	7.44459820970575e-06	0.00389206374325589	3.75683026127004	2.22044604925031e-16	9.30217503826785e-14	9.30217503826785e-14	ARO1_non_ind - NO_tag_non_ind	limma	7.44459820970575e-06	0.00389206374325589	TRUE	hit	6.40117333333333
TOM71	P38825	Protein TOM71 OS=Saccharomyces cerevisiae (strain ATCC 204508 / S288c) GN=TOM71 PE=1 SV=1	3	1	1	1	11	3	2	6.80753333333333	-0.797271555975211	26.0670921421248	-5.66543251520755	8.45794366517035e-06	0.00389206374325589	3.64173928304924	2.22044604925031e-16	9.30217503826785e-14	9.30217503826785e-14	ARO1_non_ind - NO_tag_non_ind	limma	8.45794366517035e-06	0.00389206374325589	FALSE	candidate	6.80753333333333
AGP1	P25376	General amino acid permease AGP1 OS=Saccharomyces cerevisiae (strain ATCC 204508 / S288c) GN=AGP1 PE=1 SV=3	3	1	1	1	11	3	4	6.55095	-0.93971642417095	25.197638786646	-4.83015856313202	6.76323429400924e-05	0.0266761284082279	1.75730612556976	3.41060513164848e-13	1.22469778789538e-10	8.90804188189644e-09	ARO1_non_ind - NO_tag_non_ind	limma	6.76323429400924e-05	0.0266761284082279	FALSE	candidate	6.55095
YGR026W	P53217	Uncharacterized membrane protein YGR026W OS=Saccharomyces cerevisiae (strain ATCC 204508 / S288c) GN=YGR026W PE=1 SV=1	3	1	1	1	11	3	3	6.54008666666667	-0.830500316824818	25.0968028417406	-4.59263251858928	0.000122913731426339	0.0423904550347765	1.2135736669235	4.54170034913659e-12	1.39469532003467e-09	8.90804188189644e-09	ARO1_non_ind - NO_tag_non_ind	limma	0.000122913731426339	0.0423904550347765	FALSE	candidate	6.54008666666667
MSL5	Q12186	Branchpoint-bridging protein OS=Saccharomyces cerevisiae (strain ATCC 204508 / S288c) GN=MSL5 PE=1 SV=1	3	1	1	1	11	3	4	6.13364	-0.776631725476548	24.6898507407555	-4.54612997933458	0.000138179679577323	0.0423904550347765	1.10696438204857	7.42894634697677e-12	2.07481913503552e-09	2.65681281702976e-08	ARO1_non_ind - NO_tag_non_ind	limma	0.000138179679577323	0.0423904550347765	FALSE	candidate	6.13364
RPL42A|RPL42B	P0CX27|P0CX28	60S ribosomal protein L42-A OS=Saccharomyces cerevisiae (strain ATCC 204508 / S288c) GN=RPL42A PE=1 SV=1|60S ribosomal protein L42-B OS=Saccharomyces cerevisiae (strain ATCC 204508 / S288c) GN=RPL42B PE=1 SV=1	3	1	1	1	11	3	5	8.05430666666667	-0.671606916749536	28.9241259410173	-4.46133504180159	0.00017106736363644	0.0472316991000212	0.912517908689141	1.79987136306181e-11	4.52415003856172e-09	1.35733338223138e-07	ARO1_non_ind - NO_tag_non_ind	limma	0.00017106736363644	0.0472316991000212	FALSE	candidate	8.05430666666667
SNZ1	Q03148	Pyridoxal 5'-phosphate synthase subunit SNZ1 OS=Saccharomyces cerevisiae (strain ATCC 204508 / S288c) GN=SNZ1 PE=1 SV=1	2	1	NA	1	11	2	4	5.722015	0.724070667601474	23.0771097459175	4.29914953767858	0.000257316138090401	0.0618530243255922	0.530769527125088	9.35311827987562e-11	2.06250216387566e-08	1.35733338223138e-07	ARO1_non_ind - NO_tag_non_ind	limma	0.000257316138090401	0.0618530243255922	FALSE	candidate	5.722015
AVT4	P50944	Vacuolar amino acid transporter 4 OS=Saccharomyces cerevisiae (strain ATCC 204508 / S288c) GN=AVT4 PE=1 SV=1	2	1	1	NA	11	2	2	6.356795	-0.765562044953874	24.5477342756677	-4.2224944256337	0.000312028234840159	0.0618530243255922	0.360392898534072	1.99707805847993e-10	3.7559643393451e-08	1.35733338223138e-07	ARO1_non_ind - NO_tag_non_ind	limma	0.000312028234840159	0.0618530243255922	FALSE	candidate	6.356795
ARN1	P38731	Siderophore iron transporter ARN1 OS=Saccharomyces cerevisiae (strain ATCC 204508 / S288c) GN=ARN1 PE=1 SV=1	2	1	1	NA	11	2	6	6.49199	-0.775459272953977	24.9220983274378	-4.19478477206342	0.000334535180964125	0.0618530243255922	0.298831256674385	2.6187074730899e-10	4.53450881061996e-08	1.35733338223138e-07	ARO1_non_ind - NO_tag_non_ind	limma	0.000334535180964125	0.0618530243255922	FALSE	candidate	6.49199
ASN1	P49089	Asparagine synthetase [glutamine-hydrolyzing] 1 OS=Saccharomyces cerevisiae (strain ATCC 204508 / S288c) GN=ASN1 PE=1 SV=2	3	1	1	1	11	3	12	7.41119333333333	-0.491546190651764	27.3165360122673	-4.17919659375376	0.000347898792816284	0.0618530243255922	0.266025303682564	3.04768432712876e-10	5.00349826843603e-08	1.35733338223138e-07	ARO1_non_ind - NO_tag_non_ind	limma	0.000347898792816284	0.0618530243255922	FALSE	no hit	7.41119333333333
FSH1	P38777	Family of serine hydrolases 1 OS=Saccharomyces cerevisiae (strain ATCC 204508 / S288c) GN=FSH1 PE=1 SV=1	3	1	1	1	11	3	2	6.19987333333333	-1.06559044094453	24.1865627722197	-4.17304496082245	0.000353317424326563	0.0618530243255922	0.251953508978007	3.23522986178659e-10	5.19358635587783e-08	1.35733338223138e-07	ARO1_non_ind - NO_tag_non_ind	limma	0.000353317424326563	0.0618530243255922	FALSE	candidate	6.19987333333333
FTR1	P40088	Plasma membrane iron permease OS=Saccharomyces cerevisiae (strain ATCC 204508 / S288c) GN=FTR1 PE=1 SV=1	3	1	1	1	11	3	9	7.51275333333333	-0.832302811263133	26.8363664032342	-4.1673168640158	0.000358438387978803	0.0618530243255922	0.238851972017009	3.41996653219212e-10	5.37275956077778e-08	1.28320453539493e-06	ARO1_non_ind - NO_tag_non_ind	limma	0.000358438387978803	0.0618530243255922	FALSE	candidate	7.51275333333333
ERP2	P39704	Protein ERP2 OS=Saccharomyces cerevisiae (strain ATCC 204508 / S288c) GN=ERP2 PE=1 SV=1	3	1	1	1	11	3	3	6.60391	-0.562230386393324	24.1211567505005	-4.07199867472531	0.000455324585538281	0.0739500694512468	0.0210649745050926	8.52502068937611e-10	1.26049768536434e-07	3.98244978199224e-06	ARO1_non_ind - NO_tag_non_ind	limma	0.000455324585538281	0.0739500694512468	FALSE	no hit	6.60391
FRE1	P32791	Ferric/cupric reductase transmembrane component 1 OS=Saccharomyces cerevisiae (strain ATCC 204508 / S288c) GN=FRE1 PE=1 SV=1	3	1	1	1	11	3	7	6.65027	-0.716360466988871	26.2360261356326	-3.95969431359205	0.000603232274427652	0.0925291283163748	-0.234844260655284	2.43686537615417e-09	3.40294213728423e-07	4.18584481589999e-06	ARO1_non_ind - NO_tag_non_ind	limma	0.000603232274427652	0.0925291283163748	FALSE	candidate	6.65027
GPH1	P06738	Glycogen phosphorylase OS=Saccharomyces cerevisiae (strain ATCC 204508 / S288c) GN=GPH1 PE=1 SV=4	3	1	1	1	11	3	6	6.14249333333333	0.919655330791102	24.3098706356346	3.90286880752731	0.000695290142998978	0.101036636043167	-0.363977991665869	4.10214662238673e-09	5.42691613842716e-07	6.3157703459347e-06	ARO1_non_ind - NO_tag_non_ind	limma	0.000695290142998978	0.101036636043167	FALSE	candidate	6.14249333333333
URA1	P28272	Dihydroorotate dehydrogenase (fumarate) OS=Saccharomyces cerevisiae (strain ATCC 204508 / S288c) GN=URA1 PE=1 SV=1	3	1	1	1	11	3	4	6.86576	-0.811622698645031	26.4168290447757	-3.83935848705331	0.000814665817223316	0.112464616067679	-0.50796814206183	7.27989024618125e-09	9.02984200554592e-07	6.3157703459347e-06	ARO1_non_ind - NO_tag_non_ind	limma	0.000814665817223316	0.112464616067679	FALSE	candidate	6.86576
FET3	P38993	Iron transport multicopper oxidase FET3 OS=Saccharomyces cerevisiae (strain ATCC 204508 / S288c) GN=FET3 PE=1 SV=2	3	1	1	1	11	3	9	7.44694333333333	-0.865704037220159	25.7874187881633	-3.78011355413031	0.000944145752771581	0.118160174316257	-0.641929777245583	1.23314707334288e-08	1.39151999709083e-06	6.3157703459347e-06	ARO1_non_ind - NO_tag_non_ind	limma	0.000944145752771581	0.118160174316257	FALSE	candidate	7.44694333333333
BAP2	P38084	Leu/Val/Ile amino-acid permease OS=Saccharomyces cerevisiae (strain ATCC 204508 / S288c) GN=BAP2 PE=1 SV=2	3	1	1	1	11	3	4	6.56665	-0.610405107502302	24.9869350261816	-3.75090897690095	0.00101523269983402	0.118160174316257	-0.707826268610485	1.59443012126559e-08	1.69010632307657e-06	6.3157703459347e-06	ARO1_non_ind - NO_tag_non_ind	limma	0.00101523269983402	0.118160174316257	FALSE	candidate	6.56665
YJL133C	Q3E7A3	Uncharacterized protein YJL133C-A OS=Saccharomyces cerevisiae (strain ATCC 204508 / S288c) GN=YJL133C-A PE=1 SV=1	2	1	1	NA	11	2	3	5.66993	-0.616219637467854	24.1224726601305	-3.74458873470723	0.00103129672470467	0.118160174316257	-0.69618743070309	1.68518425880393e-08	1.75950601649558e-06	6.3157703459347e-06	ARO1_non_ind - NO_tag_non_ind	limma	0.00103129672470467	0.118160174316257	FALSE	candidate	5.66993
ZEO1	Q08245	Protein ZEO1 OS=Saccharomyces cerevisiae (strain ATCC 204508 / S288c) GN=ZEO1 PE=1 SV=3	3	1	1	1	11	3	9	6.71002666666667	1.56390491698492	25.6931662604762	3.73921740689915	0.00104514531982921	0.118160174316257	-0.734179511484035	1.766239288159e-08	1.81975158608189e-06	6.3157703459347e-06	ARO1_non_ind - NO_tag_non_ind	limma	0.00104514531982921	0.118160174316257	FALSE	candidate	6.71002666666667
PIC2	P40035	Mitochondrial phosphate carrier protein 2 OS=Saccharomyces cerevisiae (strain ATCC 204508 / S288c) GN=PIC2 PE=1 SV=1	3	1	1	1	11	3	4	6.13728666666667	0.677379819387305	25.3427940395061	3.72978675581575	0.00106990378772416	0.118160174316257	-0.755424848915671	1.91780049618728e-08	1.92823050954479e-06	3.22457441130016e-05	ARO1_non_ind - NO_tag_non_ind	limma	0.00106990378772416	0.118160174316257	FALSE	candidate	6.13728666666667
PRX1	P34227	Mitochondrial peroxiredoxin PRX1 OS=Saccharomyces cerevisiae (strain ATCC 204508 / S288c) GN=PRX1 PE=1 SV=1	3	1	1	1	11	3	5	6.41726666666667	0.641020222490216	25.1799515581381	3.66778196800259	0.00124766436196895	0.132492357822933	-0.894836648148779	3.279099569653e-08	3.16268955743839e-06	3.22457441130016e-05	ARO1_non_ind - NO_tag_non_ind	limma	0.00124766436196895	0.132492357822933	FALSE	candidate	6.41726666666667
HSP26	P15992	Heat shock protein 26 OS=Saccharomyces cerevisiae (strain ATCC 204508 / S288c) GN=HSP26 PE=1 SV=3	3	1	1	1	11	3	7	7.11212	1.43565127629678	25.4431085053809	3.59766638649104	0.00148374105558836	0.150265639395898	-1.05187156454329	5.95303426553784e-08	5.31648640100821e-06	3.22457441130016e-05	ARO1_non_ind - NO_tag_non_ind	limma	0.00148374105558836	0.150265639395898	FALSE	candidate	7.11212
TSL1	P38427	Trehalose synthase complex regulatory subunit TSL1 OS=Saccharomyces cerevisiae (strain ATCC 204508 / S288c) GN=TSL1 PE=1 SV=1	3	1	1	1	11	3	12	6.62759333333333	0.755807279758343	26.2047058089148	3.58014835429962	0.00154925015878989	0.150265639395898	-1.09099656585978	6.8977742850862e-08	6.00313300879915e-06	3.22457441130016e-05	ARO1_non_ind - NO_tag_non_ind	limma	0.00154925015878989	0.150265639395898	FALSE	candidate	6.62759333333333
SRP21	P32342	Signal recognition particle subunit SRP21 OS=Saccharomyces cerevisiae (strain ATCC 204508 / S288c) GN=SRP21 PE=1 SV=3	2	1	NA	1	11	2	2	6.35188	-0.521942249400656	23.9293733174078	-3.57260944835092	0.00157830624501305	0.150265639395898	-1.07169460693611	7.34764848964176e-08	6.31794647702391e-06	3.22457441130016e-05	ARO1_non_ind - NO_tag_non_ind	limma	0.00157830624501305	0.150265639395898	FALSE	no hit	6.35188
YMR196W	Q04336	Uncharacterized protein YMR196W OS=Saccharomyces cerevisiae (strain ATCC 204508 / S288c) GN=YMR196W PE=1 SV=1	3	1	1	1	11	3	4	5.53081333333333	0.844622449216629	22.5807038959305	3.53309504146778	0.00173954562775126	0.153019306902039	-1.19585537331109	1.02112605926408e-07	8.15735075162507e-06	3.22457441130016e-05	ARO1_non_ind - NO_tag_non_ind	limma	0.00173954562775126	0.153019306902039	FALSE	candidate	5.53081333333333
TDH1	P00360	Glyceraldehyde-3-phosphate dehydrogenase 1 OS=Saccharomyces cerevisiae (strain ATCC 204508 / S288c) GN=TDH1 PE=1 SV=3	3	1	1	1	11	3	7	6.63426	0.930907024351338	25.4605690955921	3.52535722666801	0.00177295522516624	0.153019306902039	-1.21306590968335	1.0886632151319e-07	8.55375802128818e-06	3.22457441130016e-05	ARO1_non_ind - NO_tag_non_ind	limma	0.00177295522516624	0.153019306902039	FALSE	candidate	6.63426
VPS21	P36017	Vacuolar protein sorting-associated protein 21 OS=Saccharomyces cerevisiae (strain ATCC 204508 / S288c) GN=VPS21 PE=1 SV=1	2	1	1	NA	11	2	2	5.717165	0.758441106446359	23.3589065592248	3.52523354182059	0.0017734943212116	0.153019306902039	-1.17446914359185	1.08977710189251e-07	8.56018661030096e-06	8.88662942842806e-05	ARO1_non_ind - NO_tag_non_ind	limma	0.0017734943212116	0.153019306902039	FALSE	candidate	5.717165
YMR074C	Q04773	Uncharacterized protein YMR074C OS=Saccharomyces cerevisiae (strain ATCC 204508 / S288c) GN=YMR074C PE=1 SV=1	3	1	1	1	11	3	4	6.54279333333333	-0.469426324983107	25.6261843200883	-3.49109532052068	0.00192857995885355	0.161357856557414	-1.28915416620105	1.44331952833809e-07	1.0993705024664e-05	9.34265012276822e-05	ARO1_non_ind - NO_tag_non_ind	limma	0.00192857995885355	0.161357856557414	FALSE	no hit	6.54279333333333
NQM1	P53228	Transaldolase NQM1 OS=Saccharomyces cerevisiae (strain ATCC 204508 / S288c) GN=NQM1 PE=1 SV=1	3	1	1	1	11	3	5	6.27203666666667	0.864728561349828	25.1719071915603	3.46302090292898	0.00206597493653789	0.167769317640621	-1.35135407525496	1.81500411589042e-07	1.34181990306351e-05	0.000150382702631351	ARO1_non_ind - NO_tag_non_ind	limma	0.00206597493653789	0.167769317640621	FALSE	candidate	6.27203666666667
HXK1	P04806	Hexokinase-1 OS=Saccharomyces cerevisiae (strain ATCC 204508 / S288c) GN=HXK1 PE=1 SV=2	3	1	1	1	11	3	11	7.19253333333333	1.04599056896524	26.466888555605	3.41994959011665	0.00229551306656062	0.181083187907825	-1.44651049854525	2.57091577804403e-07	1.83255999503121e-05	0.000150382702631351	ARO1_non_ind - NO_tag_non_ind	limma	0.00229551306656062	0.181083187907825	FALSE	candidate	7.19253333333333
RPT3	P33298	26S protease regulatory subunit 6B homolog OS=Saccharomyces cerevisiae (strain ATCC 204508 / S288c) GN=RPT3 PE=1 SV=2	3	1	1	1	11	3	10	6.94726666666667	-0.562982959458843	26.0025303804445	-3.3948849976329	0.00244033322911465	0.187160001266265	-1.5017287449325	3.14243530086245e-07	2.18086277821697e-05	0.000150382702631351	ARO1_non_ind - NO_tag_non_ind	limma	0.00244033322911465	0.187160001266265	FALSE	no hit	6.94726666666667
HEM3	P28789	Porphobilinogen deaminase OS=Saccharomyces cerevisiae (strain ATCC 204508 / S288c) GN=HEM3 PE=1 SV=1	2	1	1	NA	11	2	2	5.40111	1.11102812837978	21.0150519268306	3.35723345851541	0.00267472584680008	0.199039216582651	-1.53610146633271	4.23737616772613e-07	2.79930546860441e-05	0.000150382702631351	ARO1_non_ind - NO_tag_non_ind	limma	0.00267472584680008	0.199039216582651	FALSE	candidate	5.40111
GND2	P53319	6-phosphogluconate dehydrogenase, decarboxylating 2 OS=Saccharomyces cerevisiae (strain ATCC 204508 / S288c) GN=GND2 PE=1 SV=1	3	1	1	1	11	3	6	6.04736333333333	0.621544147592338	24.7146206354044	3.34160955200355	0.00277828946790786	0.199039216582651	-1.61869542661726	4.79263648767159e-07	3.09073289684904e-05	0.000150382702631351	ARO1_non_ind - NO_tag_non_ind	limma	0.00277828946790786	0.199039216582651	FALSE	candidate	6.04736333333333
ENB1	Q08299	Siderophore iron transporter ENB1 OS=Saccharomyces cerevisiae (strain ATCC 204508 / S288c) GN=ENB1 PE=1 SV=1	3	1	1	1	11	3	9	6.97361666666667	-0.650804233565463	26.3567187914033	-3.32699478140563	0.00287868348997071	0.199039216582651	-1.6506834009848	5.37510697062871e-07	3.38188956734333e-05	0.000150382702631351	ARO1_non_ind - NO_tag_non_ind	limma	0.00287868348997071	0.199039216582651	FALSE	candidate	6.97361666666667
LYS14	P40971	Lysine biosynthesis regulatory protein LYS14 OS=Saccharomyces cerevisiae (strain ATCC 204508 / S288c) GN=LYS14 PE=1 SV=2	3	1	1	1	11	3	4	5.97269	-0.455361632219155	24.4001072522339	-3.32629447609732	0.00288358155136038	0.199039216582651	-1.65221509214135	5.40466649656679e-07	3.39628745707426e-05	0.000210273739180542	ARO1_non_ind - NO_tag_non_ind	limma	0.00288358155136038	0.199039216582651	FALSE	no hit	5.97269
RGI1	P40043	Respiratory growth induced protein 1 OS=Saccharomyces cerevisiae (strain ATCC 204508 / S288c) GN=RGI1 PE=1 SV=1	2	NA	1	1	11	2	2	6.26043	1.64508444502914	22.5121692456838	3.29563574069629	0.00310612590099449	0.209171063723068	-1.92126901992649	6.86409213912498e-07	4.13312438070825e-05	0.000210273739180542	ARO1_non_ind - NO_tag_non_ind	limma	0.00310612590099449	0.209171063723068	FALSE	no hit	6.26043
GET3	Q12154	ATPase GET3 OS=Saccharomyces cerevisiae (strain ATCC 204508 / S288c) GN=GET3 PE=1 SV=1	3	1	1	1	11	3	6	6.78463	-0.525791121038544	26.5169577920009	-3.27517712036093	0.00326380306524906	0.211619685790757	-1.76373997795324	8.04192553660599e-07	4.6843465862038e-05	0.000210273739180542	ARO1_non_ind - NO_tag_non_ind	limma	0.00326380306524906	0.211619685790757	FALSE	no hit	6.78463
SSE2	P32590	Heat shock protein homolog SSE2 OS=Saccharomyces cerevisiae (strain ATCC 204508 / S288c) GN=SSE2 PE=1 SV=3	3	1	1	1	11	3	9	6.75241	0.731870947242967	26.2412224929164	3.26619448884482	0.00333545881916774	0.211619685790757	-1.78327986173572	8.61849603239762e-07	4.94127205906085e-05	0.000210273739180542	ARO1_non_ind - NO_tag_non_ind	limma	0.00333545881916774	0.211619685790757	FALSE	no hit	6.75241
YBR053C	P38235	Uncharacterized protein YBR053C OS=Saccharomyces cerevisiae (strain ATCC 204508 / S288c) GN=YBR053C PE=1 SV=1	3	1	1	1	11	3	7	6.29093333333333	0.489907883071361	24.7797982136847	3.25389517807607	0.0034360483562559	0.211619685790757	-1.81000568360717	9.47287040142797e-07	5.30747366103393e-05	0.000210273739180542	ARO1_non_ind - NO_tag_non_ind	limma	0.0034360483562559	0.211619685790757	FALSE	no hit	6.29093333333333
AMS1	P22855	Alpha-mannosidase OS=Saccharomyces cerevisiae (strain ATCC 204508 / S288c) GN=AMS1 PE=1 SV=2	3	1	1	1	11	3	18	6.18609333333333	0.708662999337928	25.9551373614231	3.25232839109224	0.00344907130046508	0.211619685790757	-1.81340782590587	9.58739339917969e-07	5.35529706384981e-05	0.000551171795713329	ARO1_non_ind - NO_tag_non_ind	limma	0.00344907130046508	0.211619685790757	FALSE	no hit	6.18609333333333
RRP8	P38961	25S rRNA (adenine(645)-N(1))-methyltransferase OS=Saccharomyces cerevisiae (strain ATCC 204508 / S288c) GN=RRP8 PE=1 SV=2	3	1	1	1	11	3	7	6.85775	-0.568703616498723	27.6172819784815	-3.18701947289836	0.00403648940297541	0.237603603849324	-1.95472175574158	1.57458019756085e-06	8.27856467511151e-05	0.000551171795713329	ARO1_non_ind - NO_tag_non_ind	limma	0.00403648940297541	0.237603603849324	FALSE	no hit	6.85775
COR1	P07256	Cytochrome b-c1 complex subunit 1, mitochondrial OS=Saccharomyces cerevisiae (strain ATCC 204508 / S288c) GN=COR1 PE=1 SV=1	3	1	1	1	11	3	4	6.10563	-0.522800660880357	25.0347598519262	-3.18570757617878	0.00404922715433473	0.237603603849324	-1.95755018687148	1.59019852863374e-06	8.34824263041846e-05	0.000551171795713329	ARO1_non_ind - NO_tag_non_ind	limma	0.00404922715433473	0.237603603849324	FALSE	no hit	6.10563
YOR289W	Q12012	Uncharacterized protein YOR289W OS=Saccharomyces cerevisiae (strain ATCC 204508 / S288c) GN=YOR289W PE=1 SV=1	3	1	1	1	11	3	4	6.12099	0.797119674584987	23.6089991577388	3.17740549625319	0.00413073994377673	0.237603603849324	-1.97543977903651	1.69254431092725e-06	8.79975647201581e-05	0.000551171795713329	ARO1_non_ind - NO_tag_non_ind	limma	0.00413073994377673	0.237603603849324	FALSE	no hit	6.12099
GSY2	P27472	Glycogen [starch] synthase isoform 2 OS=Saccharomyces cerevisiae (strain ATCC 204508 / S288c) GN=GSY2 PE=1 SV=3	3	1	1	1	11	3	4	6.19074	0.718083383783497	24.6738201757627	3.15943137503698	0.00431267734568416	0.242748273965622	-2.01411379693613	1.93625643252204e-06	9.84062088599246e-05	0.000551171795713329	ARO1_non_ind - NO_tag_non_ind	limma	0.00431267734568416	0.242748273965622	FALSE	no hit	6.19074
HMX1	P32339	Heme-binding protein HMX1 OS=Saccharomyces cerevisiae (strain ATCC 204508 / S288c) GN=HMX1 PE=2 SV=3	3	1	1	1	11	3	5	6.75491666666667	-0.90324442987751	25.7146121486432	-3.15144062941781	0.00439602089760271	0.242748273965622	-2.0312816625344	2.05512023221388e-06	0.000103314853145981	0.00115305864181632	ARO1_non_ind - NO_tag_non_ind	limma	0.00439602089760271	0.242748273965622	FALSE	no hit	6.75491666666667
MUP1	P50276	High-affinity methionine permease OS=Saccharomyces cerevisiae (strain ATCC 204508 / S288c) GN=MUP1 PE=1 SV=1	3	1	1	1	11	3	5	6.78545666666667	-0.40624840419974	25.8935486087296	-3.12427736043381	0.00469110123127217	0.253963343128284	-2.08952199000958	2.5138488799481e-06	0.000123898064688537	0.00132821822490921	ARO1_non_ind - NO_tag_non_ind	limma	0.00469110123127217	0.253963343128284	FALSE	no hit	6.78545666666667
SUB1	P54000	RNA polymerase II transcriptional coactivator SUB1 OS=Saccharomyces cerevisiae (strain ATCC 204508 / S288c) GN=SUB1 PE=1 SV=1	3	1	1	1	11	3	6	6.76777	-0.518820634522815	25.4275050070205	-3.06858048763984	0.00535691483358093	0.284431574144557	-2.20834762496963	3.78063874872936e-06	0.000177967640818028	0.00132821822490921	ARO1_non_ind - NO_tag_non_ind	limma	0.00535691483358093	0.284431574144557	FALSE	no hit	6.76777
SST2	P11972	Protein SST2 OS=Saccharomyces cerevisiae (strain ATCC 204508 / S288c) GN=SST2 PE=1 SV=2	3	1	1	1	11	3	8	6.41716	-0.390126808248521	25.9525651960879	-3.0509759209216	0.00558562578872452	0.285609766078754	-2.24573450113454	4.2950666363506e-06	0.000198563348191691	0.00132821822490921	ARO1_non_ind - NO_tag_non_ind	limma	0.00558562578872452	0.285609766078754	FALSE	no hit	6.41716
BAP3	P41815	Valine amino-acid permease OS=Saccharomyces cerevisiae (strain ATCC 204508 / S288c) GN=BAP3 PE=1 SV=2	3	1	1	1	11	3	5	6.49930333333333	0.523417776275299	25.0056172063077	3.05094819705864	0.00558599325181193	0.285609766078754	-2.2457933119724	4.29592732964501e-06	0.000198597189016281	0.00132821822490921	ARO1_non_ind - NO_tag_non_ind	limma	0.00558599325181193	0.285609766078754	FALSE	no hit	6.49930333333333
UBC1	P21734	Ubiquitin-conjugating enzyme E2 1 OS=Saccharomyces cerevisiae (strain ATCC 204508 / S288c) GN=UBC1 PE=1 SV=1	2	1	1	NA	11	2	3	5.882225	-0.680518342848512	25.5124122706829	-3.04064485664575	0.00572417632555165	0.287353651542693	-2.20255453000616	4.627502871557e-06	0.000211484985431859	0.0033747462459687	ARO1_non_ind - NO_tag_non_ind	limma	0.00572417632555165	0.287353651542693	FALSE	no hit	5.882225
OSW5	P40219	Outer spore wall protein 5 OS=Saccharomyces cerevisiae (strain ATCC 204508 / S288c) GN=OSW5 PE=1 SV=1	2	1	NA	1	11	2	2	6.21576	-0.422299383816988	24.6956248837099	-2.99530667491289	0.0063721444238174	0.314169477752854	-2.29604154244206	6.40083170599937e-06	0.000285668905259208	0.0033747462459687	ARO1_non_ind - NO_tag_non_ind	limma	0.0063721444238174	0.314169477752854	FALSE	no hit	6.21576
TIM13	P53299	Mitochondrial import inner membrane translocase subunit TIM13 OS=Saccharomyces cerevisiae (strain ATCC 204508 / S288c) GN=TIM13 PE=1 SV=1	3	1	1	1	11	3	3	5.71880333333333	-0.586860591216176	23.1088054256853	-2.97037511752603	0.00675781127925904	0.327338893719898	-2.41580369843971	7.63627730671068e-06	0.000335328082591813	0.0033747462459687	ARO1_non_ind - NO_tag_non_ind	limma	0.00675781127925904	0.327338893719898	FALSE	no hit	5.71880333333333
AHP1	P38013	Peroxiredoxin type-2 OS=Saccharomyces cerevisiae (strain ATCC 204508 / S288c) GN=AHP1 PE=1 SV=4	3	1	1	1	11	3	9	7.28652333333333	0.857568092561369	26.3499435263576	2.94646048620447	0.00714864824216345	0.34030030683816	-2.46590246182646	9.03332213741947e-06	0.000389593606105121	0.0033747462459687	ARO1_non_ind - NO_tag_non_ind	limma	0.00714864824216345	0.34030030683816	FALSE	no hit	7.28652333333333
FSF1	Q12029	Probable mitochondrial transport protein FSF1 OS=Saccharomyces cerevisiae (strain ATCC 204508 / S288c) GN=FSF1 PE=1 SV=1	3	1	1	1	11	3	7	6.54734666666667	0.501067463199465	24.8138405357868	2.92153059798378	0.00757901536169464	0.354672227349812	-2.51794501335682	1.07481714006763e-05	0.000453611407593014	0.0033747462459687	ARO1_non_ind - NO_tag_non_ind	limma	0.00757901536169464	0.354672227349812	FALSE	no hit	6.54734666666667
ARO7	P32178	Chorismate mutase OS=Saccharomyces cerevisiae (strain ATCC 204508 / S288c) GN=ARO7 PE=1 SV=1	3	1	1	1	11	3	7	6.58749333333333	-0.634439267274342	25.6639770735544	-2.89879642333516	0.00799292811180557	0.362785687596981	-2.56523752296823	1.25794159713255e-05	0.000519010633660865	0.0033747462459687	ARO1_non_ind - NO_tag_non_ind	limma	0.00799292811180557	0.362785687596981	FALSE	no hit	6.58749333333333
YKL023W	P36103	Uncharacterized protein YKL023W OS=Saccharomyces cerevisiae (strain ATCC 204508 / S288c) GN=YKL023W PE=1 SV=2	3	1	1	1	11	3	4	6.11557666666667	-0.634186445067549	24.8829045466049	-2.8976059644144	0.00801518541956387	0.362785687596981	-2.56770952667903	1.26830833548919e-05	0.000522625437287942	0.00406884033197101	ARO1_non_ind - NO_tag_non_ind	limma	0.00801518541956387	0.362785687596981	FALSE	no hit	6.11557666666667
TY1B	O13535|P0C2I9|P47100|Q03434|Q03612|Q04214|Q12273	Transposon Ty1-ER1 Gag-Pol polyprotein OS=Saccharomyces cerevisiae (strain ATCC 204508 / S288c) GN=TY1B-ER1 PE=3 SV=1|Transposon Ty1-H Gag-Pol polyprotein OS=Saccharomyces cerevisiae (strain ATCC 204508 / S288c) GN=TY1B-H PE=3 SV=1|Transposon Ty1-JR2 Gag-Pol polyprotein OS=Saccharomyces cerevisiae (strain ATCC 204508 / S288c) GN=TY1B-JR2 PE=3 SV=3|Transposon Ty1-ML2 Gag-Pol polyprotein OS=Saccharomyces cerevisiae (strain ATCC 204508 / S288c) GN=TY1B-ML2 PE=3 SV=2|Transposon Ty1-MR1 Gag-Pol polyprotein OS=Saccharomyces cerevisiae (strain ATCC 204508 / S288c) GN=TY1B-MR1 PE=1 SV=2|Transposon Ty1-OL Gag-Pol polyprotein OS=Saccharomyces cerevisiae (strain ATCC 204508 / S288c) GN=TY1B-OL PE=3 SV=1|Transposon Ty1-PR1 Gag-Pol polyprotein OS=Saccharomyces cerevisiae (strain ATCC 204508 / S288c) GN=TY1B-PR1 PE=3 SV=1	3	1	1	1	11	3	32	8.38592333333333	0.472966489957724	29.2822776938741	2.86893173835283	0.00856946719517888	0.381617724611111	-2.62711656284716	1.54409463302141e-05	0.000618979344308651	0.00406884033197101	ARO1_non_ind - NO_tag_non_ind	limma	0.00856946719517888	0.381617724611111	FALSE	no hit	8.38592333333333
REP1	P03871	Partitioning protein REP1 OS=Saccharomyces cerevisiae (strain ATCC 204508 / S288c) GN=REP1 PE=1 SV=1	3	1	1	1	11	3	7	6.81322	-0.426844949723801	25.9690018494039	-2.85079669707516	0.00893864479586423	0.386134505325621	-2.66455256068969	1.74708941829138e-05	0.000686621613075084	0.00406884033197101	ARO1_non_ind - NO_tag_non_ind	limma	0.00893864479586423	0.386134505325621	FALSE	no hit	6.81322
YBR230W	Q3E762	Putative uncharacterized protein YBR230W-A OS=Saccharomyces cerevisiae (strain ATCC 204508 / S288c) GN=YBR230W-A PE=4 SV=1	2	1	1	NA	11	2	2	6.064105	-0.476916939029621	24.3291327011622	-2.85022137161957	0.0089506006305106	0.386134505325621	-2.59132046970782	1.75392811812003e-05	0.000688854260476211	0.00614044842021329	ARO1_non_ind - NO_tag_non_ind	limma	0.0089506006305106	0.386134505325621	FALSE	no hit	6.064105
ITR1	P30605	Myo-inositol transporter 1 OS=Saccharomyces cerevisiae (strain ATCC 204508 / S288c) GN=ITR1 PE=1 SV=2	3	1	1	1	11	3	5	7.44437666666667	-0.39577021310544	26.1443360375531	-2.80186600418282	0.0100115778503605	0.419824666734308	-2.76501953702588	2.42938672148085e-05	0.000914625639687143	0.00614044842021329	ARO1_non_ind - NO_tag_non_ind	limma	0.0100115778503605	0.419824666734308	FALSE	no hit	7.44437666666667
PNC1	P53184	Nicotinamidase OS=Saccharomyces cerevisiae (strain ATCC 204508 / S288c) GN=PNC1 PE=1 SV=1	3	1	1	1	11	3	3	5.78180666666667	0.729425854214963	22.8815208428913	2.80082631654172	0.0100356494040074	0.419824666734308	-2.76714556162444	2.4463268469832e-05	0.000920047734309845	0.00614044842021329	ARO1_non_ind - NO_tag_non_ind	limma	0.0100356494040074	0.419824666734308	FALSE	no hit	5.78180666666667
SWP1	Q02795	Dolichyl-diphosphooligosaccharide--protein glycosyltransferase subunit SWP1 OS=Saccharomyces cerevisiae (strain ATCC 204508 / S288c) GN=SWP1 PE=1 SV=1	2	1	NA	1	11	2	2	6.12983	0.543472776311486	22.2342320942124	2.79406683365448	0.0101934918484398	0.420063149157349	-2.70389335621187	2.55923337015851e-05	0.000955900750487327	0.00614044842021329	ARO1_non_ind - NO_tag_non_ind	limma	0.0101934918484398	0.420063149157349	FALSE	no hit	6.12983
VBA1	Q04301	Vacuolar basic amino acid transporter 1 OS=Saccharomyces cerevisiae (strain ATCC 204508 / S288c) GN=VBA1 PE=1 SV=1	3	1	1	1	11	3	8	6.73422	-0.399090801612299	25.7345716922918	-2.78347359620284	0.0104455957883479	0.424121911347481	-2.80257506711883	2.7462019575486e-05	0.00101420108257201	0.00614044842021329	ARO1_non_ind - NO_tag_non_ind	limma	0.0104455957883479	0.424121911347481	FALSE	no hit	6.73422
ZRT1	P32804	Zinc-regulated transporter 1 OS=Saccharomyces cerevisiae (strain ATCC 204508 / S288c) GN=ZRT1 PE=1 SV=1	2	1	NA	1	11	2	2	7.009535	-1.46017172579688	24.2864856175192	-2.76596876184399	0.0108751636570685	0.435164157350235	-2.75983794274982	3.08391910943673e-05	0.00111625069285156	0.00614044842021329	ARO1_non_ind - NO_tag_non_ind	limma	0.0108751636570685	0.435164157350235	FALSE	no hit	7.009535
GCN2	P15442	eIF-2-alpha kinase GCN2 OS=Saccharomyces cerevisiae (strain ATCC 204508 / S288c) GN=GCN2 PE=1 SV=3	3	1	1	1	11	3	6	6.55068	-0.695481821857523	27.0618240650357	-2.75944177135752	0.011039570842962	0.435432215677402	-2.85146960155101	3.21966429048803e-05	0.00115613375988225	0.0106124915171562	ARO1_non_ind - NO_tag_non_ind	limma	0.011039570842962	0.435432215677402	FALSE	no hit	6.55068
FRE4	P53746	Ferric reductase transmembrane component 4 OS=Saccharomyces cerevisiae (strain ATCC 204508 / S288c) GN=FRE4 PE=2 SV=1	3	1	1	1	11	3	5	5.95933	-1.10914920933681	23.6611642594751	-2.69801442406262	0.0127061571099106	0.485319632589066	-2.97551566554251	4.80736624830502e-05	0.0016382448469353	0.0106124915171562	ARO1_non_ind - NO_tag_non_ind	limma	0.0127061571099106	0.485319632589066	FALSE	no hit	5.95933
HTA1|HTA2	P04911|P04912	Histone H2A.1 OS=Saccharomyces cerevisiae (strain ATCC 204508 / S288c) GN=HTA1 PE=1 SV=2|Histone H2A.2 OS=Saccharomyces cerevisiae (strain ATCC 204508 / S288c) GN=HTA2 PE=1 SV=2	2	1	1	NA	11	2	2	7.5871	-0.340787566185845	27.2429997436325	-2.69491261876045	0.0127963059740491	0.485319632589066	-2.90012184327275	4.90460568081108e-05	0.001666179334494	0.0106124915171562	ARO1_non_ind - NO_tag_non_ind	limma	0.0127963059740491	0.485319632589066	FALSE	no hit	7.5871
EFB1	P32471	Elongation factor 1-beta OS=Saccharomyces cerevisiae (strain ATCC 204508 / S288c) GN=EFB1 PE=1 SV=4	3	1	1	1	11	3	3	6.83172333333333	-0.644721892810175	25.8589451467418	-2.69370030031881	0.0128317034331771	0.485319632589066	-2.98417600871674	4.94311543610682e-05	0.00167719422175951	0.0106124915171562	ARO1_non_ind - NO_tag_non_ind	limma	0.0128317034331771	0.485319632589066	FALSE	no hit	6.83172333333333
DGK1	Q12382	CTP-dependent diacylglycerol kinase 1 OS=Saccharomyces cerevisiae (strain ATCC 204508 / S288c) GN=DGK1 PE=1 SV=1	3	1	1	1	11	3	4	6.29163	-0.544269715093673	24.1761992160575	-2.66977316423248	0.0135494753417248	0.505541911060842	-3.03208253600582	5.76443255753123e-05	0.00190582158410279	0.0106124915171562	ARO1_non_ind - NO_tag_non_ind	limma	0.0135494753417248	0.505541911060842	FALSE	no hit	6.29163
OM45	P16547	Mitochondrial outer membrane protein OM45 OS=Saccharomyces cerevisiae (strain ATCC 204508 / S288c) GN=OM45 PE=1 SV=2	3	1	1	1	11	3	8	6.42990666666667	0.894947460106284	26.4640531358917	2.66203099667476	0.0137896980546358	0.507644751051327	-3.0475377284885	6.05677784433212e-05	0.00198440284962991	0.0106124915171562	ARO1_non_ind - NO_tag_non_ind	limma	0.0137896980546358	0.507644751051327	FALSE	no hit	6.42990666666667
LOC1	P43586	60S ribosomal subunit assembly/export protein LOC1 OS=Saccharomyces cerevisiae (strain ATCC 204508 / S288c) GN=LOC1 PE=1 SV=1	3	1	1	1	11	3	4	6.81069	-0.732399390102945	26.6670071509465	-2.64660629527725	0.0142802683112773	0.507952689104801	-3.07826114999933	6.68156799259467e-05	0.00214767885453172	0.0106124915171562	ARO1_non_ind - NO_tag_non_ind	limma	0.0142802683112773	0.507952689104801	FALSE	no hit	6.81069
SIT1	P39980	Siderophore iron transporter 1 OS=Saccharomyces cerevisiae (strain ATCC 204508 / S288c) GN=SIT1 PE=3 SV=1	2	NA	1	1	11	2	2	6.36855	-1.36282650968184	23.6217364878757	-2.64515649718656	0.0143272108778719	0.507952689104801	-2.95209212808287	6.74332994727855e-05	0.00216348406627143	0.0106124915171562	ARO1_non_ind - NO_tag_non_ind	limma	0.0143272108778719	0.507952689104801	FALSE	no hit	6.36855
HEK2	P38199	Heterogeneous nuclear rnp K-like protein 2 OS=Saccharomyces cerevisiae (strain ATCC 204508 / S288c) GN=HEK2 PE=1 SV=1	3	1	1	1	11	3	8	6.67222666666667	0.365685493354025	26.1082951781177	2.64162603356415	0.0144421291399764	0.507952689104801	-3.08816154441175	6.89599629968285e-05	0.00220230009894988	0.0106124915171562	ARO1_non_ind - NO_tag_non_ind	limma	0.0144421291399764	0.507952689104801	FALSE	no hit	6.67222666666667
BNA2	P47125	Indoleamine 2,3-dioxygenase OS=Saccharomyces cerevisiae (strain ATCC 204508 / S288c) GN=BNA2 PE=1 SV=1	3	1	1	1	11	3	5	5.98491333333333	0.402510154064235	23.2486144340987	2.63882376106629	0.0145339595940888	0.507952689104801	-3.09372805725235	7.01949574362093e-05	0.00223344033982485	0.0115505608666711	ARO1_non_ind - NO_tag_non_ind	limma	0.0145339595940888	0.507952689104801	FALSE	no hit	5.98491333333333
INO1	P11986	Inositol-3-phosphate synthase OS=Saccharomyces cerevisiae (strain ATCC 204508 / S288c) GN=INO1 PE=1 SV=3	3	1	1	1	11	3	23	7.89568	0.614766081724767	28.9710993863809	2.61799881592415	0.0152337480752978	0.520289791228868	-3.13499989959684	8.00503298619137e-05	0.00247969648802196	0.0115505608666711	ARO1_non_ind - NO_tag_non_ind	limma	0.0152337480752978	0.520289791228868	FALSE	no hit	7.89568
YMR178W	Q03219	Uncharacterized protein YMR178W OS=Saccharomyces cerevisiae (strain ATCC 204508 / S288c) GN=YMR178W PE=1 SV=1	3	1	1	1	11	3	4	6.73297	-0.495037621353642	26.1480492100302	-2.61712344846563	0.0152638439295684	0.520289791228868	-3.13673103736984	8.04919748416122e-05	0.00249042748857612	0.0115505608666711	ARO1_non_ind - NO_tag_non_ind	limma	0.0152638439295684	0.520289791228868	FALSE	no hit	6.73297
ARL3	Q02804	ADP-ribosylation factor-like protein 3 OS=Saccharomyces cerevisiae (strain ATCC 204508 / S288c) GN=ARL3 PE=1 SV=1	2	1	NA	1	11	2	3	6.15374	-0.358995692926229	24.6936346532407	-2.60198351921252	0.0157932593415342	0.525516039004148	-3.08087226568724	8.85045654117622e-05	0.00268079951467946	0.0115505608666711	ARO1_non_ind - NO_tag_non_ind	limma	0.0157932593415342	0.525516039004148	FALSE	no hit	6.15374
RAF1	Q06891	Trans-acting factor D OS=Saccharomyces cerevisiae (strain ATCC 204508 / S288c) GN=RAF1 PE=2 SV=1	2	1	1	NA	11	2	3	6.0484	-0.393496313785732	24.5109423339266	-2.60185466052523	0.0157978381881001	0.525516039004148	-3.08112066904944	8.8575889592768e-05	0.00268245819654033	0.0180782054430846	ARO1_non_ind - NO_tag_non_ind	limma	0.0157978381881001	0.525516039004148	FALSE	no hit	6.0484
GAD1	Q04792	Glutamate decarboxylase OS=Saccharomyces cerevisiae (strain ATCC 204508 / S288c) GN=GAD1 PE=1 SV=1	2	1	1	NA	11	2	3	5.17946	0.494107470697347	23.4755217551579	2.57335331186862	0.0168416811901968	0.547241255632516	-3.13590664128492	0.000105758045529036	0.00311319964872862	0.0180782054430846	ARO1_non_ind - NO_tag_non_ind	limma	0.0168416811901968	0.547241255632516	FALSE	no hit	5.17946
SEC53	P07283	Phosphomannomutase OS=Saccharomyces cerevisiae (strain ATCC 204508 / S288c) GN=SEC53 PE=1 SV=1	3	1	1	1	11	3	9	7.08523	-0.516895358576523	26.9398287045272	-2.57320334261691	0.016847340358118	0.547241255632516	-3.22319789499138	0.000105856261310766	0.00311559256199049	0.0180782054430846	ARO1_non_ind - NO_tag_non_ind	limma	0.016847340358118	0.547241255632516	FALSE	no hit	7.08523
TPS1	Q00764	Alpha,alpha-trehalose-phosphate synthase [UDP-forming] 56 kDa subunit OS=Saccharomyces cerevisiae (strain ATCC 204508 / S288c) GN=TPS1 PE=1 SV=2	3	1	1	1	11	3	5	6.67271666666667	0.473585570281287	24.6291597347971	2.55265711814991	0.0176396691399508	0.560682603840542	-3.26338103311112	0.000120156686518103	0.00345602419143171	0.0180782054430846	ARO1_non_ind - NO_tag_non_ind	limma	0.0176396691399508	0.560682603840542	FALSE	no hit	6.67271666666667
NET1	P47035	Nucleolar protein NET1 OS=Saccharomyces cerevisiae (strain ATCC 204508 / S288c) GN=NET1 PE=1 SV=1	3	1	1	1	11	3	7	6.9435	-0.489300177565344	27.1246076877564	-2.55195652484793	0.0176672895813572	0.560682603840542	-3.26474816745478	0.000120675039905871	0.00346807326341914	0.0180782054430846	ARO1_non_ind - NO_tag_non_ind	limma	0.0176672895813572	0.560682603840542	FALSE	no hit	6.9435
SPS19	P32573	Peroxisomal 2,4-dienoyl-CoA reductase SPS19 OS=Saccharomyces cerevisiae (strain ATCC 204508 / S288c) GN=SPS19 PE=1 SV=4	2	1	1	NA	11	2	2	5.7506	0.71044625489268	23.5400961461817	2.54682472673543	0.0178708405071562	0.560697620912025	-3.18661639993081	0.000124536726429758	0.00355721656282126	0.0257476931615663	ARO1_non_ind - NO_tag_non_ind	limma	0.0178708405071562	0.560697620912025	FALSE	no hit	5.7506
DUT1	P33317	Deoxyuridine 5'-triphosphate nucleotidohydrolase OS=Saccharomyces cerevisiae (strain ATCC 204508 / S288c) GN=DUT1 PE=1 SV=2	3	1	1	1	11	3	6	7.33942	-0.448138443523824	26.8180134371352	-2.52006013456515	0.0189683378040976	0.588444726709139	-3.32677513949955	0.000146637447271614	0.00408825763063972	0.0257476931615663	ARO1_non_ind - NO_tag_non_ind	limma	0.0189683378040976	0.588444726709139	FALSE	no hit	7.33942
MSB4	Q12317	GTPase-activating protein MSB4 OS=Saccharomyces cerevisiae (strain ATCC 204508 / S288c) GN=MSB4 PE=1 SV=1	2	1	1	NA	11	2	2	5.714885	-0.295226627943965	24.279335372693	-2.49871690502913	0.0198881361211504	0.601830378494081	-3.27785827708215	0.000166855632103946	0.00455228017910648	0.0257476931615663	ARO1_non_ind - NO_tag_non_ind	limma	0.0198881361211504	0.601830378494081	FALSE	no hit	5.714885
JJJ3	P47138	Diphthamide biosynthesis protein 4 OS=Saccharomyces cerevisiae (strain ATCC 204508 / S288c) GN=JJJ3 PE=1 SV=1	2	1	1	NA	11	2	3	6.088255	-0.458798900746341	24.9641610349421	-2.49499313468483	0.0200527995560024	0.601830378494081	-3.2848815465347	0.000170641365850654	0.00463696451345419	0.0257476931615663	ARO1_non_ind - NO_tag_non_ind	limma	0.0200527995560024	0.601830378494081	FALSE	no hit	6.088255
RSC6	P25632	Chromatin structure-remodeling complex protein RSC6 OS=Saccharomyces cerevisiae (strain ATCC 204508 / S288c) GN=RSC6 PE=1 SV=1	2	1	1	NA	11	2	3	5.67569	0.545351763335109	24.6623471638011	2.49196022822265	0.0201878479906477	0.601830378494081	-3.29059757669632	0.000173784284884126	0.00470675711355023	0.0257476931615663	ARO1_non_ind - NO_tag_non_ind	limma	0.0201878479906477	0.601830378494081	FALSE	no hit	5.67569
SAM3	Q08986	S-adenosylmethionine permease SAM3 OS=Saccharomyces cerevisiae (strain ATCC 204508 / S288c) GN=SAM3 PE=1 SV=1	3	1	1	1	11	3	3	6.77544	-0.368048705341703	26.4474076396036	-2.49008605661445	0.0202717222745199	0.601830378494081	-3.38467383065783	0.000175753568478987	0.00475025293909787	0.0329750896434039	ARO1_non_ind - NO_tag_non_ind	limma	0.0202717222745199	0.601830378494081	FALSE	no hit	6.77544
KTI12	P34253	Protein KTI12 OS=Saccharomyces cerevisiae (strain ATCC 204508 / S288c) GN=KTI12 PE=1 SV=2	3	1	1	1	11	3	4	6.20423333333333	-0.352518108875568	26.1524113253657	-2.46345098515231	0.0214992049210088	0.627787418837926	-3.43579905677596	0.000206108580770081	0.00543544965159354	0.0329750896434039	ARO1_non_ind - NO_tag_non_ind	limma	0.0214992049210088	0.627787418837926	FALSE	no hit	6.20423333333333
ISN1	Q99312	IMP-specific 5'-nucleotidase 1 OS=Saccharomyces cerevisiae (strain ATCC 204508 / S288c) GN=ISN1 PE=1 SV=1	3	1	1	1	11	3	3	6.1715	-0.605140299449641	23.7032199445794	-2.4613101553353	0.0216007985474839	0.627787418837926	-3.43989490807925	0.000208751056350875	0.00549352687270192	0.0329750896434039	ARO1_non_ind - NO_tag_non_ind	limma	0.0216007985474839	0.627787418837926	FALSE	no hit	6.1715
GCD7	P32502	Translation initiation factor eIF-2B subunit beta OS=Saccharomyces cerevisiae (strain ATCC 204508 / S288c) GN=GCD7 PE=1 SV=1	3	1	1	1	11	3	8	7.08517666666667	-0.395600092789081	27.4019345905927	-2.45626120843892	0.0218421613450118	0.6281896611831	-3.44954662846011	0.000215109636936717	0.00563227908610743	0.0437432165565709	ARO1_non_ind - NO_tag_non_ind	limma	0.0218421613450118	0.6281896611831	FALSE	no hit	7.08517666666667
YGR283C	P53336	Putative methyltransferase YGR283C OS=Saccharomyces cerevisiae (strain ATCC 204508 / S288c) GN=YGR283C PE=1 SV=1	2	1	1	NA	11	2	3	5.547675	0.45697545700806	24.3689413532299	2.43714864181699	0.0227786232064886	0.648368852300156	-3.39323589813601	0.000240864733506152	0.00621088426925829	0.0437432165565709	ARO1_non_ind - NO_tag_non_ind	limma	0.0227786232064886	0.648368852300156	FALSE	no hit	5.547675
PGA2	P53903	Processing of GAS1 and ALP protein 2 OS=Saccharomyces cerevisiae (strain ATCC 204508 / S288c) GN=PGA2 PE=1 SV=3	3	1	1	1	11	3	4	6.35539666666667	-0.457568535304343	25.8425095328969	-2.43088595796325	0.0230934647982838	0.650623023551648	-3.4978841446353	0.000249914920641858	0.00641005332019853	0.0474680574531965	ARO1_non_ind - NO_tag_non_ind	limma	0.0230934647982838	0.650623023551648	FALSE	no hit	6.35539666666667
CLU1	Q03690	Clustered mitochondria protein 1 OS=Saccharomyces cerevisiae (strain ATCC 204508 / S288c) GN=CLU1 PE=1 SV=1	3	1	1	1	11	3	13	7.32597333333333	-0.294406961102982	27.3428311863565	-2.41847538786557	0.0237292893286137	0.661783513498003	-3.52142051543662	0.000268799439621548	0.00682478063467326	0.0514650873747393	ARO1_non_ind - NO_tag_non_ind	limma	0.0237292893286137	0.661783513498003	FALSE	no hit	7.32597333333333
FTH1	P38310	Iron transporter FTH1 OS=Saccharomyces cerevisiae (strain ATCC 204508 / S288c) GN=FTH1 PE=1 SV=2	3	1	1	1	11	3	4	6.73468	-0.316699229062671	26.8343983302351	-2.3942578099607	0.0250167860163581	0.690713461911647	-3.56714794977429	0.000309562586784828	0.00770480648796852	0.0514650873747393	ARO1_non_ind - NO_tag_non_ind	limma	0.0250167860163581	0.690713461911647	FALSE	no hit	6.73468
ARC18	Q05933	Actin-related protein 2/3 complex subunit 3 OS=Saccharomyces cerevisiae (strain ATCC 204508 / S288c) GN=ARC18 PE=1 SV=1	3	1	1	1	11	3	3	6.08028333333333	-0.360850411098564	24.0720790455655	-2.38103198382259	0.0257468063009644	0.70147079706439	-3.59200757660863	0.000334199733674101	0.00822006724876963	0.0514650873747393	ARO1_non_ind - NO_tag_non_ind	limma	0.0257468063009644	0.70147079706439	FALSE	no hit	6.08028333333333
FEN2	P25621	Pantothenate transporter FEN2 OS=Saccharomyces cerevisiae (strain ATCC 204508 / S288c) GN=FEN2 PE=1 SV=1	2	1	NA	1	11	2	2	5.934455	0.41103163641516	23.5068839620976	2.37804211937014	0.0259145314380904	0.70147079706439	-3.50246852532026	0.000340017930286818	0.00833998269064066	0.0514650873747393	ARO1_non_ind - NO_tag_non_ind	limma	0.0259145314380904	0.70147079706439	FALSE	no hit	5.934455
PRI2	P20457	DNA primase large subunit OS=Saccharomyces cerevisiae (strain ATCC 204508 / S288c) GN=PRI2 PE=1 SV=1	3	1	1	1	11	3	8	6.27137	-0.324172562553624	25.1816059937	-2.35691596279785	0.0271286043445696	0.727204627139384	-3.63712793470683	0.000383909420140549	0.00922361180861546	0.0514650873747393	ARO1_non_ind - NO_tag_non_ind	limma	0.0271286043445696	0.727204627139384	FALSE	no hit	6.27137
SEC31	P38968	Protein transport protein SEC31 OS=Saccharomyces cerevisiae (strain ATCC 204508 / S288c) GN=SEC31 PE=1 SV=3	3	1	1	1	11	3	9	6.74329333333333	-0.504380455589327	26.1328518814257	-2.34183842676983	0.0280267933029593	0.739296902547933	-3.66519898404454	0.000418413245032889	0.00989322842142853	0.0514650873747393	ARO1_non_ind - NO_tag_non_ind	limma	0.0280267933029593	0.739296902547933	FALSE	no hit	6.74329333333333
SER1	P33330	Phosphoserine aminotransferase OS=Saccharomyces cerevisiae (strain ATCC 204508 / S288c) GN=SER1 PE=1 SV=1	3	1	1	1	11	3	5	6.59869666666667	-0.775566799562533	25.7607481341998	-2.34037780000353	0.028115238959628	0.739296902547933	-3.66791263490765	0.000421905343357398	0.00995981851007284	0.0514650873747393	ARO1_non_ind - NO_tag_non_ind	limma	0.028115238959628	0.739296902547933	FALSE	no hit	6.59869666666667
KEI1	Q06346	Inositol phosphorylceramide synthase regulatory subunit KEI1 OS=Saccharomyces cerevisiae (strain ATCC 204508 / S288c) GN=KEI1 PE=1 SV=2	3	1	1	1	11	3	2	6.46753	-0.313037557575036	24.486761805271	-2.33112317984747	0.0286816109293917	0.747074790340098	-3.68508290374101	0.00044467177427121	0.0103887719123901	0.0514650873747393	ARO1_non_ind - NO_tag_non_ind	limma	0.0286816109293917	0.747074790340098	FALSE	no hit	6.46753
SSO1	P32867	Protein SSO1 OS=Saccharomyces cerevisiae (strain ATCC 204508 / S288c) GN=SSO1 PE=1 SV=2	2	1	1	NA	11	2	3	6.27655	0.361439767636465	25.0099653296943	2.32095094695933	0.0293161889419238	0.750840775930299	-3.60649288657805	0.000471015624910365	0.0108741942930095	0.0514650873747393	ARO1_non_ind - NO_tag_non_ind	limma	0.0293161889419238	0.750840775930299	FALSE	no hit	6.27655
CWC2	Q12046	Pre-mRNA-splicing factor CWC2 OS=Saccharomyces cerevisiae (strain ATCC 204508 / S288c) GN=CWC2 PE=1 SV=1	2	1	1	NA	11	2	2	5.31053	0.504497320562418	22.3989957929135	2.31601164567997	0.0296289335397339	0.750840775930299	-3.61542225797492	0.000484325943965969	0.011115118660814	0.0514650873747393	ARO1_non_ind - NO_tag_non_ind	limma	0.0296289335397339	0.750840775930299	FALSE	no hit	5.31053
BBC1	P47068	Myosin tail region-interacting protein MTI1 OS=Saccharomyces cerevisiae (strain ATCC 204508 / S288c) GN=BBC1 PE=1 SV=2	3	1	1	1	11	3	6	6.07702333333333	0.393531504901436	24.3745794507504	2.31580585226871	0.0296420299081502	0.750840775930299	-3.7134113995929	0.000484888051566879	0.0111252302046628	0.0514650873747393	ARO1_non_ind - NO_tag_non_ind	limma	0.0296420299081502	0.750840775930299	FALSE	no hit	6.07702333333333
MTC1	P47018	Maintenance of telomere capping protein 1 OS=Saccharomyces cerevisiae (strain ATCC 204508 / S288c) GN=MTC1 PE=1 SV=1	3	1	1	1	11	3	7	6.10037333333333	0.727289018353233	25.1167772229675	2.31123423520054	0.0299343298709567	0.751351679761013	-3.72184445269656	0.000497533023228858	0.0113513640896391	0.0514650873747393	ARO1_non_ind - NO_tag_non_ind	limma	0.0299343298709567	0.751351679761013	FALSE	no hit	6.10037333333333
YJR039W	P47107	Uncharacterized protein YJR039W OS=Saccharomyces cerevisiae (strain ATCC 204508 / S288c) GN=YJR039W PE=4 SV=1	3	1	1	1	11	3	5	5.45211	-0.480664725485582	23.4400752449777	-2.28715207320632	0.0315180729682407	0.779530363954052	-3.76610008882979	0.000569373379208038	0.012589473882518	0.0514650873747393	ARO1_non_ind - NO_tag_non_ind	limma	0.0315180729682407	0.779530363954052	FALSE	no hit	5.45211
HSP10	P38910	10 kDa heat shock protein, mitochondrial OS=Saccharomyces cerevisiae (strain ATCC 204508 / S288c) GN=HSP10 PE=1 SV=1	3	1	1	1	11	3	3	6.32228666666667	-0.366504661231669	25.0670077194944	-2.27516075408927	0.0323348759840377	0.779530363954052	-3.78803048011349	0.000608643407213671	0.0132344891778258	0.0514650873747393	ARO1_non_ind - NO_tag_non_ind	limma	0.0323348759840377	0.779530363954052	FALSE	no hit	6.32228666666667
PEX11	Q12462	Peroxisomal membrane protein PMP27 OS=Saccharomyces cerevisiae (strain ATCC 204508 / S288c) GN=PEX11 PE=1 SV=2	3	1	1	1	11	3	6	7.42160333333333	-0.355969129231724	26.2020099536968	-2.27374475275844	0.0324325924858343	0.779530363954052	-3.79061545437479	0.000613443473534536	0.0133118658412971	0.0514650873747393	ARO1_non_ind - NO_tag_non_ind	limma	0.0324325924858343	0.779530363954052	FALSE	no hit	7.42160333333333
RPL4B	P49626	60S ribosomal protein L4-B OS=Saccharomyces cerevisiae (strain ATCC 204508 / S288c) GN=RPL4B PE=1 SV=2	3	1	1	1	11	3	2	6.39007	0.627382109810654	23.51138883694	2.27341518028598	0.0324553744665723	0.779530363954052	-3.79121696132374	0.000614565724924798	0.0133299112854362	0.0514650873747393	ARO1_non_ind - NO_tag_non_ind	limma	0.0324553744665723	0.779530363954052	FALSE	no hit	6.39007
FYV7	Q12247	rRNA-processing protein FYV7 OS=Saccharomyces cerevisiae (strain ATCC 204508 / S288c) GN=FYV7 PE=1 SV=1	3	1	1	1	11	3	3	6.00297666666667	-0.462491373151579	24.3384207791628	-2.2620251002295	0.0332517435565054	0.779530363954052	-3.81197199792906	0.000654545380751159	0.0139618200310454	0.0514650873747393	ARO1_non_ind - NO_tag_non_ind	limma	0.0332517435565054	0.779530363954052	FALSE	no hit	6.00297666666667
SCL1	P21243	Proteasome subunit alpha type-1 OS=Saccharomyces cerevisiae (strain ATCC 204508 / S288c) GN=SCL1 PE=1 SV=1	3	1	1	1	11	3	15	7.40692	-0.444873085678207	28.4713096356266	-2.26178928751838	0.033268417534827	0.779530363954052	-3.81240101413173	0.00065539808906534	0.0139750697205578	0.0514650873747393	ARO1_non_ind - NO_tag_non_ind	limma	0.033268417534827	0.779530363954052	FALSE	no hit	7.40692
TSR4	P25040	20S rRNA accumulation protein 4 OS=Saccharomyces cerevisiae (strain ATCC 204508 / S288c) GN=TSR4 PE=1 SV=2	3	1	1	1	11	3	4	5.64948333333333	0.536708801623639	22.3063597277902	2.26116132834929	0.0333128567707592	0.779530363954052	-3.81354333058601	0.000657673855719354	0.0140103856118145	0.0514650873747393	ARO1_non_ind - NO_tag_non_ind	limma	0.0333128567707592	0.779530363954052	FALSE	no hit	5.64948333333333
ORC2	P32833	Origin recognition complex subunit 2 OS=Saccharomyces cerevisiae (strain ATCC 204508 / S288c) GN=ORC2 PE=1 SV=2	3	1	1	1	11	3	3	6.2828	-0.390113925002218	24.4546399139448	-2.26112150857437	0.0333156765471127	0.779530363954052	-3.81361575984378	0.000657818412754807	0.0140126266351924	0.0546132016525565	ARO1_non_ind - NO_tag_non_ind	limma	0.0333156765471127	0.779530363954052	FALSE	no hit	6.2828
PDH1	Q12428	Probable 2-methylcitrate dehydratase OS=Saccharomyces cerevisiae (strain ATCC 204508 / S288c) GN=PDH1 PE=1 SV=1	3	1	1	1	11	3	5	6.11331666666667	0.417664063587253	23.8479776236876	2.25522713859419	0.0337354825067109	0.78271989244562	-3.82432844578711	0.000679545529862269	0.0143538079378593	0.0677935472448673	ARO1_non_ind - NO_tag_non_ind	limma	0.0337354825067109	0.78271989244562	FALSE	no hit	6.11331666666667
GCD2	P12754	Translation initiation factor eIF-2B subunit delta OS=Saccharomyces cerevisiae (strain ATCC 204508 / S288c) GN=GCD2 PE=1 SV=1	3	1	1	1	11	3	7	7.07007333333333	-0.274247532138116	26.7203040770969	-2.24516212457884	0.0344634710007979	0.792947028610026	-3.84258076525062	0.00071819462577194	0.0149896735445429	0.0677935472448673	ARO1_non_ind - NO_tag_non_ind	limma	0.0344634710007979	0.792947028610026	FALSE	no hit	7.07007333333333
YPQ1	Q12010	Probable vacuolar amino acid transporter YPQ1 OS=Saccharomyces cerevisiae (strain ATCC 204508 / S288c) GN=YPQ1 PE=1 SV=1	2	1	1	NA	11	2	2	5.871355	0.331264597681734	24.8449753340012	2.23816677033894	0.0349778188078668	0.798130229161324	-3.75462521289918	0.00074624879622176	0.0154418313342794	0.0677935472448673	ARO1_non_ind - NO_tag_non_ind	limma	0.0349778188078668	0.798130229161324	FALSE	no hit	5.871355
MLC1	P53141	Myosin light chain 1 OS=Saccharomyces cerevisiae (strain ATCC 204508 / S288c) GN=MLC1 PE=1 SV=1	3	1	1	1	11	3	5	6.58554	-0.734903486636441	24.8250686995001	-2.22114858386549	0.0362583623274862	0.810099171212798	-3.88592105147226	0.000818803138826318	0.0165760800895419	0.0677935472448673	ARO1_non_ind - NO_tag_non_ind	limma	0.0362583623274862	0.810099171212798	FALSE	no hit	6.58554
YMR209C	Q03648	Uncharacterized protein YMR209C OS=Saccharomyces cerevisiae (strain ATCC 204508 / S288c) GN=YMR209C PE=1 SV=1	2	1	1	NA	11	2	3	5.76356	0.33338293900211	22.5034308921306	2.21988441300611	0.0363551624539509	0.810099171212798	-3.78689250151781	0.000824445809018748	0.0166622360990115	0.0677935472448673	ARO1_non_ind - NO_tag_non_ind	limma	0.0363551624539509	0.810099171212798	FALSE	no hit	5.76356
RPL4A	P10664	60S ribosomal protein L4-A OS=Saccharomyces cerevisiae (strain ATCC 204508 / S288c) GN=RPL4A PE=1 SV=4	3	1	1	1	11	3	2	6.76666666666667	0.714705873464663	23.8746937952416	2.21952693475862	0.0363825777726863	0.810099171212798	-3.88427188156497	0.000826047956146159	0.0166866459290792	0.0677935472448673	ARO1_non_ind - NO_tag_non_ind	limma	0.0363825777726863	0.810099171212798	FALSE	no hit	6.76666666666667
LAT1	P12695	Dihydrolipoyllysine-residue acetyltransferase component of pyruvate dehydrogenase complex, mitochondrial OS=Saccharomyces cerevisiae (strain ATCC 204508 / S288c) GN=LAT1 PE=1 SV=1	3	1	1	1	11	3	9	6.94721666666667	-0.319423002165667	27.0876001860337	-2.20744668460634	0.0373201157300442	0.823988791431665	-3.91051869774541	0.000881917846723201	0.0175235242843977	0.0677935472448673	ARO1_non_ind - NO_tag_non_ind	limma	0.0373201157300442	0.823988791431665	FALSE	no hit	6.94721666666667
PUF6	Q04373	Pumilio homology domain family member 6 OS=Saccharomyces cerevisiae (strain ATCC 204508 / S288c) GN=PUF6 PE=1 SV=1	3	1	1	1	11	3	16	7.48693	-0.238642821468979	27.5665798184112	-2.19947975424101	0.0379503442867446	0.823988791431665	-3.92477645626436	0.000920659677856595	0.018087928942304	0.0677935472448673	ARO1_non_ind - NO_tag_non_ind	limma	0.0379503442867446	0.823988791431665	FALSE	no hit	7.48693
PNP1	Q05788	Purine nucleoside phosphorylase OS=Saccharomyces cerevisiae (strain ATCC 204508 / S288c) GN=PNP1 PE=1 SV=1	3	1	1	1	11	3	7	5.88287666666667	-0.533280678790867	23.0307923047259	-2.19903717320475	0.0379856357935307	0.823988791431665	-3.92556754400309	0.000922857438133695	0.0181195670602778	0.0677935472448673	ARO1_non_ind - NO_tag_non_ind	limma	0.0379856357935307	0.823988791431665	FALSE	no hit	5.88287666666667
MLH2	Q07980	DNA mismatch repair protein MLH2 OS=Saccharomyces cerevisiae (strain ATCC 204508 / S288c) GN=MLH2 PE=1 SV=1	3	1	1	1	11	3	2	6.34871	-0.35958522888992	23.7655848444423	-2.19635520968898	0.0382001323083134	0.823988791431665	-3.93035922391616	0.000936279801174278	0.0183119195445188	0.0677935472448673	ARO1_non_ind - NO_tag_non_ind	limma	0.0382001323083134	0.823988791431665	FALSE	no hit	6.34871
KIN2	P13186	Serine/threonine-protein kinase KIN2 OS=Saccharomyces cerevisiae (strain ATCC 204508 / S288c) GN=KIN2 PE=1 SV=3	2	1	1	NA	11	2	3	5.74634	-0.31564512971423	25.0339357736744	-2.19041313184674	0.0386792734992233	0.824651642975552	-3.83855786401872	0.000966664739565637	0.0187419030422969	0.0677935472448673	ARO1_non_ind - NO_tag_non_ind	limma	0.0386792734992233	0.824651642975552	FALSE	no hit	5.74634
ENT4	Q07872	Epsin-4 OS=Saccharomyces cerevisiae (strain ATCC 204508 / S288c) GN=ENT4 PE=1 SV=1	2	1	NA	1	11	2	2	6.37521	-0.378106301273615	24.2779429184383	-2.18857954077857	0.0388282193360456	0.824651642975552	-3.84175787650355	0.0009762236452453	0.0188756320330677	0.17493569501165	ARO1_non_ind - NO_tag_non_ind	limma	0.0388282193360456	0.824651642975552	FALSE	no hit	6.37521
DFG5	Q05031	Mannan endo-1,6-alpha-mannosidase DFG5 OS=Saccharomyces cerevisiae (strain ATCC 204508 / S288c) GN=DFG5 PE=1 SV=1	2	1	NA	1	11	2	3	5.80625	0.881900996789629	23.1579747173607	2.17141763349993	0.0402476521888311	0.848273035827197	-3.87162645875865	0.00107003234273129	0.0204771389606534	0.17493569501165	ARO1_non_ind - NO_tag_non_ind	limma	0.0402476521888311	0.848273035827197	FALSE	no hit	5.80625
SWC4	P53201	SWR1-complex protein 4 OS=Saccharomyces cerevisiae (strain ATCC 204508 / S288c) GN=SWC4 PE=1 SV=1	3	1	1	1	11	3	3	5.75926666666667	0.332833533625205	23.9222351402841	2.14103782683494	0.0428755546475487	0.896813684711226	-4.02834927953192	0.00125680382514259	0.0235698014906953	0.17493569501165	ARO1_non_ind - NO_tag_non_ind	limma	0.0428755546475487	0.896813684711226	FALSE	no hit	5.75926666666667
ZRC1	P20107	Zinc/cadmium resistance protein OS=Saccharomyces cerevisiae (strain ATCC 204508 / S288c) GN=ZRC1 PE=1 SV=2	3	1	1	1	11	3	6	6.64557	-0.243174285327104	24.8909273393071	-2.13355324827956	0.0435462536453714	0.903994032442634	-4.04148266743418	0.0013072254514892	0.0243835939600598	0.17493569501165	ARO1_non_ind - NO_tag_non_ind	limma	0.0435462536453714	0.903994032442634	FALSE	no hit	6.64557
SLM1	P40485	Phosphatidylinositol 4,5-bisphosphate-binding protein SLM1 OS=Saccharomyces cerevisiae (strain ATCC 204508 / S288c) GN=SLM1 PE=1 SV=1	3	1	1	1	11	3	5	6.71986	-0.343569928435642	26.5988901487448	-2.1197725509899	0.0448058668940431	0.923201481301888	-4.06558498415638	0.00140497557632235	0.0259365879481381	0.17493569501165	ARO1_non_ind - NO_tag_non_ind	limma	0.0448058668940431	0.923201481301888	FALSE	no hit	6.71986
PRE8	P23639	Proteasome subunit alpha type-2 OS=Saccharomyces cerevisiae (strain ATCC 204508 / S288c) GN=PRE8 PE=1 SV=1	3	1	1	1	11	3	11	7.53836333333333	-0.561521231718277	28.2495376771141	-2.10941263020063	0.0457742437182259	0.936168051155716	-4.08363653102911	0.00148285145022653	0.0271510886370304	0.17493569501165	ARO1_non_ind - NO_tag_non_ind	limma	0.0457742437182259	0.936168051155716	FALSE	no hit	7.53836333333333
MOB1	P40484	DBF2 kinase activator protein MOB1 OS=Saccharomyces cerevisiae (strain ATCC 204508 / S288c) GN=MOB1 PE=1 SV=2	3	1	1	1	11	3	3	6.05728	-0.392299999666012	24.2146527453217	-2.09238248101173	0.0474069400875728	0.952409551299141	-4.11318298669416	0.00161955721528773	0.0292358534850177	0.17493569501165	ARO1_non_ind - NO_tag_non_ind	limma	0.0474069400875728	0.952409551299141	FALSE	no hit	6.05728
SSA4	P22202	Heat shock protein SSA4 OS=Saccharomyces cerevisiae (strain ATCC 204508 / S288c) GN=SSA4 PE=1 SV=3	3	1	1	1	11	3	7	6.35417	0.896432482339669	24.9927705670368	2.09061144487779	0.0475796889875671	0.952409551299141	-4.11624648890104	0.00163442049154239	0.0294589789227811	0.17493569501165	ARO1_non_ind - NO_tag_non_ind	limma	0.0475796889875671	0.952409551299141	FALSE	no hit	6.35417
TIF34	P40217	Eukaryotic translation initiation factor 3 subunit I OS=Saccharomyces cerevisiae (strain ATCC 204508 / S288c) GN=TIF34 PE=1 SV=1	2	1	NA	1	11	2	5	6.09613	0.555937494071092	24.082757696835	2.09037054593946	0.0476032300178491	0.952409551299141	-4.01062167081512	0.00163645188672135	0.0294894208731958	0.17493569501165	ARO1_non_ind - NO_tag_non_ind	limma	0.0476032300178491	0.952409551299141	FALSE	no hit	6.09613
EMC1	P25574	ER membrane protein complex subunit 1 OS=Saccharomyces cerevisiae (strain ATCC 204508 / S288c) GN=EMC1 PE=1 SV=1	3	1	1	1	11	3	7	6.14086	0.423948881951418	25.0820612499962	2.07327502271232	0.0493006709002816	0.967481294815613	-4.146142962211	0.00178668782944702	0.0317060414266859	0.17493569501165	ARO1_non_ind - NO_tag_non_ind	limma	0.0493006709002816	0.967481294815613	FALSE	no hit	6.14086
IOC3	P43596	ISWI one complex protein 3 OS=Saccharomyces cerevisiae (strain ATCC 204508 / S288c) GN=IOC3 PE=1 SV=1	3	1	1	1	11	3	7	6.12832666666667	-0.468513016788389	24.4085586570767	-2.0718012777353	0.0494495029808507	0.967481294815613	-4.14867671452058	0.00180021540138098	0.0319023196636055	0.17493569501165	ARO1_non_ind - NO_tag_non_ind	limma	0.0494495029808507	0.967481294815613	FALSE	no hit	6.12832666666667
SNF2	P22082	Transcription regulatory protein SNF2 OS=Saccharomyces cerevisiae (strain ATCC 204508 / S288c) GN=SNF2 PE=1 SV=1	3	1	1	1	11	3	8	6.26802	-0.307394084070566	24.9515373204752	-2.06962840082191	0.0496696715730222	0.967481294815613	-4.15241024613599	0.00182033211390076	0.0321932102162997	0.17493569501165	ARO1_non_ind - NO_tag_non_ind	limma	0.0496696715730222	0.967481294815613	FALSE	no hit	6.26802
HIS6	P40545	1-(5-phosphoribosyl)-5-[(5-phosphoribosylamino)methylideneamino] imidazole-4-carboxamide isomerase OS=Saccharomyces cerevisiae (strain ATCC 204508 / S288c) GN=HIS6 PE=1 SV=1	3	1	1	1	11	3	8	6.54306666666667	-0.36553619018229	27.4649660527227	-2.06875728864216	0.0497581832176085	0.967481294815613	-4.15390628843868	0.00182845480925953	0.0323103305099203	0.17493569501165	ARO1_non_ind - NO_tag_non_ind	limma	0.0497581832176085	0.967481294815613	FALSE	no hit	6.54306666666667
VTA1	Q06263	Vacuolar protein sorting-associated protein VTA1 OS=Saccharomyces cerevisiae (strain ATCC 204508 / S288c) GN=VTA1 PE=1 SV=1	3	1	1	1	11	3	3	5.82828	-0.449056884543918	23.2181918152418	-2.05760364875833	0.0509039815603873	0.982838413204402	-4.17302392108928	0.00193544219109532	0.0338352248596786	0.17493569501165	ARO1_non_ind - NO_tag_non_ind	limma	0.0509039815603873	0.982838413204402	FALSE	no hit	5.82828
ARG1	P22768	Argininosuccinate synthase OS=Saccharomyces cerevisiae (strain ATCC 204508 / S288c) GN=ARG1 PE=1 SV=3	3	1	1	1	11	3	17	7.41768666666667	0.419179949834835	27.305804579439	2.05016678420107	0.0516809742774984	0.99091090264009	-4.1857320502236	0.00200993996028509	0.0348779285070363	0.17493569501165	ARO1_non_ind - NO_tag_non_ind	limma	0.0516809742774984	0.99091090264009	FALSE	no hit	7.41768666666667
IMA1	P53051	Oligo-1,6-glucosidase IMA1 OS=Saccharomyces cerevisiae (strain ATCC 204508 / S288c) GN=IMA1 PE=1 SV=1	2	1	1	NA	11	2	6	5.808355	0.332084500379118	25.6567545239316	2.03808796002418	0.0529654780887513	0.999663906948084	-4.09842836028251	0.00213656474579338	0.0366153055930551	0.17493569501165	ARO1_non_ind - NO_tag_non_ind	limma	0.0529654780887513	0.999663906948084	FALSE	no hit	5.808355
URA4	P20051	Dihydroorotase OS=Saccharomyces cerevisiae (strain ATCC 204508 / S288c) GN=URA4 PE=1 SV=2	3	1	1	1	11	3	8	7.19373666666667	-0.531269132727868	27.0941439789093	-2.02058115112767	0.0548776120187544	0.999663906948084	-4.23597748165923	0.0023331067774206	0.0392282329733325	0.17493569501165	ARO1_non_ind - NO_tag_non_ind	limma	0.0548776120187544	0.999663906948084	FALSE	no hit	7.19373666666667
ECM32	P32644	Putative ATP-dependent RNA helicase ECM32 OS=Saccharomyces cerevisiae (strain ATCC 204508 / S288c) GN=ECM32 PE=1 SV=1	3	1	1	1	11	3	11	6.33238333333333	-0.328552319956803	26.0309190149088	-2.0134618047803	0.0556725695608321	0.999663906948084	-4.24799361332255	0.00241766534425092	0.0403222691583054	0.17493569501165	ARO1_non_ind - NO_tag_non_ind	limma	0.0556725695608321	0.999663906948084	FALSE	no hit	6.33238333333333
MIC60	P36112	MICOS complex subunit MIC60 OS=Saccharomyces cerevisiae (strain ATCC 204508 / S288c) GN=MIC60 PE=1 SV=1	3	1	1	1	11	3	7	6.38902333333333	0.592644743686424	24.2983191883266	2.01214873141662	0.0558202999516709	0.999663906948084	-4.25020665011186	0.0024335641426847	0.0405260039645006	0.17493569501165	ARO1_non_ind - NO_tag_non_ind	limma	0.0558202999516709	0.999663906948084	FALSE	no hit	6.38902333333333
STM1	P39015	Suppressor protein STM1 OS=Saccharomyces cerevisiae (strain ATCC 204508 / S288c) GN=STM1 PE=1 SV=3	3	1	1	1	11	3	12	7.77873666666667	-0.370732435327845	29.2363402701531	-2.00590820453149	0.0565271662800812	0.999663906948084	-4.26071075043142	0.00251044102742237	0.0415025038551617	0.17493569501165	ARO1_non_ind - NO_tag_non_ind	limma	0.0565271662800812	0.999663906948084	FALSE	no hit	7.77873666666667
MNN11	P46985	Probable alpha-1,6-mannosyltransferase MNN11 OS=Saccharomyces cerevisiae (strain ATCC 204508 / S288c) GN=MNN11 PE=1 SV=2	2	1	1	NA	11	2	2	6.588745	-0.361162954476981	25.1139488237151	-2.0050912097407	0.0566202922540981	0.999663906948084	-4.15307108218475	0.00252066838196763	0.0416313446734003	0.17493569501165	ARO1_non_ind - NO_tag_non_ind	limma	0.0566202922540981	0.999663906948084	FALSE	no hit	6.588745
AIM18	P38884	Altered inheritance of mitochondria protein 18, mitochondrial OS=Saccharomyces cerevisiae (strain ATCC 204508 / S288c) GN=AIM18 PE=1 SV=1	2	1	1	NA	11	2	3	6.273835	0.309119009011319	25.250331811853	2.00412804633395	0.0567302539500261	0.999663906948084	-4.15465693928669	0.00253277445642319	0.0417835317789075	0.17493569501165	ARO1_non_ind - NO_tag_non_ind	limma	0.0567302539500261	0.999663906948084	FALSE	no hit	6.273835
ADE5	P07244	Bifunctional purine biosynthetic protein ADE5,7 OS=Saccharomyces cerevisiae (strain ATCC 204508 / S288c) GN=ADE5,7 PE=1 SV=1	3	1	1	1	11	3	14	7.52759666666667	-0.448558208975669	27.388279201258	-1.99927293374733	0.0572874335043713	0.999663906948084	-4.27185456986839	0.00259461235322034	0.0425555150179405	0.17493569501165	ARO1_non_ind - NO_tag_non_ind	limma	0.0572874335043713	0.999663906948084	FALSE	no hit	7.52759666666667
RPC10	P40422	DNA-directed RNA polymerases I, II, and III subunit RPABC4 OS=Saccharomyces cerevisiae (strain ATCC 204508 / S288c) GN=RPC10 PE=1 SV=1	2	1	1	NA	11	2	2	6.8816	-0.329217602441297	23.9981599490713	-1.99587817238888	0.0576798937652079	0.999663906948084	-4.16821901424721	0.00263866698856319	0.0431000545061475	0.17493569501165	ARO1_non_ind - NO_tag_non_ind	limma	0.0576798937652079	0.999663906948084	FALSE	no hit	6.8816
BSP1	Q06604	Protein BSP1 OS=Saccharomyces cerevisiae (strain ATCC 204508 / S288c) GN=BSP1 PE=1 SV=1	2	1	1	NA	11	2	4	5.857395	-0.440141758020765	24.2473345842436	-1.98298860485718	0.0591917727556696	0.999663906948084	-4.18933125515123	0.00281223583809931	0.0452025617119565	0.17493569501165	ARO1_non_ind - NO_tag_non_ind	limma	0.0591917727556696	0.999663906948084	FALSE	no hit	5.857395
LCL2	Q08045	Long chronological lifespan protein 2 OS=Saccharomyces cerevisiae (strain ATCC 204508 / S288c) GN=LCL2 PE=1 SV=1	3	1	1	1	11	3	4	6.64563	-0.506765159805393	26.9785145511216	-1.98060376091175	0.0594753100292336	0.999663906948084	-4.30307166645403	0.00284547036363603	0.045597518054821	0.17493569501165	ARO1_non_ind - NO_tag_non_ind	limma	0.0594753100292336	0.999663906948084	FALSE	no hit	6.64563
PRE5	P40302	Proteasome subunit alpha type-6 OS=Saccharomyces cerevisiae (strain ATCC 204508 / S288c) GN=PRE5 PE=1 SV=1	3	1	1	1	11	3	17	7.30964333333333	-0.525161727795947	28.2097415935337	-1.97471839492245	0.0601801674498428	0.999663906948084	-4.31287042420476	0.00292902724403477	0.0465799584316316	0.17493569501165	ARO1_non_ind - NO_tag_non_ind	limma	0.0601801674498428	0.999663906948084	FALSE	no hit	7.30964333333333
ALD5	P40047	Aldehyde dehydrogenase 5, mitochondrial OS=Saccharomyces cerevisiae (strain ATCC 204508 / S288c) GN=ALD5 PE=1 SV=4	3	1	1	1	11	3	6	6.52930333333333	-0.292401290808463	25.2886926725874	-1.97391762438086	0.0602766389014897	0.999663906948084	-4.31420208240228	0.00294056755932615	0.0467144747061094	0.17493569501165	ARO1_non_ind - NO_tag_non_ind	limma	0.0602766389014897	0.999663906948084	FALSE	no hit	6.52930333333333
TCB2	P48231	Tricalbin-2 OS=Saccharomyces cerevisiae (strain ATCC 204508 / S288c) GN=TCB2 PE=1 SV=1	3	1	1	1	11	3	11	6.18610666666667	-0.372472312763282	25.2056055135142	-1.96546729500796	0.0613030247125822	0.999663906948084	-4.32823169872049	0.0030649037877859	0.0481460798376957	0.17493569501165	ARO1_non_ind - NO_tag_non_ind	limma	0.0613030247125822	0.999663906948084	FALSE	no hit	6.18610666666667
SMT3	Q12306	Ubiquitin-like protein SMT3 OS=Saccharomyces cerevisiae (strain ATCC 204508 / S288c) GN=SMT3 PE=1 SV=1	3	1	1	1	11	3	4	6.40182666666667	-0.472865115513095	25.406923483582	-1.95985124062221	0.0619936499627965	0.999663906948084	-4.33753238439531	0.00315016944832935	0.0491094893110123	0.17493569501165	ARO1_non_ind - NO_tag_non_ind	limma	0.0619936499627965	0.999663906948084	FALSE	no hit	6.40182666666667
SRL2	Q12020	Protein SRL2 OS=Saccharomyces cerevisiae (strain ATCC 204508 / S288c) GN=SRL2 PE=1 SV=1	3	1	1	1	11	3	2	6.00719	-0.33382074420372	24.0614263775937	-1.95598375934558	0.0624732235804289	0.999663906948084	-4.3439264067934	0.00321013871063536	0.0497783537446182	0.17493569501165	ARO1_non_ind - NO_tag_non_ind	limma	0.0624732235804289	0.999663906948084	FALSE	no hit	6.00719
AI2	P03876	Putative COX1/OXI3 intron 2 protein OS=Saccharomyces cerevisiae (strain ATCC 204508 / S288c) GN=AI2 PE=3 SV=2	2	NA	1	1	11	2	2	5.915565	0.515621638428545	23.87058291856	1.94931529472852	0.0633077975315292	0.999663906948084	-3.94072283092202	0.00331598834431523	0.0509417512518363	0.17493569501165	ARO1_non_ind - NO_tag_non_ind	limma	0.0633077975315292	0.999663906948084	FALSE	no hit	5.915565
ALK1	P43633	Serine/threonine-protein kinase Haspin homolog ALK1 OS=Saccharomyces cerevisiae (strain ATCC 204508 / S288c) GN=ALK1 PE=1 SV=2	2	1	1	NA	11	2	3	6.04253	-0.301191167544204	25.2455563558951	-1.94081484297815	0.0643858569574237	0.999663906948084	-4.25774442044328	0.0034555238389411	0.0524427427722476	0.17493569501165	ARO1_non_ind - NO_tag_non_ind	limma	0.0643858569574237	0.999663906948084	FALSE	no hit	6.04253
YNR029C	P53729	Uncharacterized protein YNR029C OS=Saccharomyces cerevisiae (strain ATCC 204508 / S288c) GN=YNR029C PE=1 SV=1	2	NA	1	1	11	2	2	5.730125	0.744726487622255	23.5969990005044	1.94044396500371	0.0644332582367488	0.999663906948084	-3.9521849977805	0.00346173176329212	0.0525086778850363	0.17493569501165	ARO1_non_ind - NO_tag_non_ind	limma	0.0644332582367488	0.999663906948084	FALSE	no hit	5.730125
GRE2	Q12068	NADPH-dependent methylglyoxal reductase GRE2 OS=Saccharomyces cerevisiae (strain ATCC 204508 / S288c) GN=GRE2 PE=1 SV=1	2	1	1	NA	11	2	2	6.26569	0.549216221817655	23.0447193526566	1.94040345802741	0.0644384372209381	0.999663906948084	-4.25840669405724	0.00346241040200113	0.0525158814848311	0.17493569501165	ARO1_non_ind - NO_tag_non_ind	limma	0.0644384372209381	0.999663906948084	FALSE	no hit	6.26569
RNH70	P53331	RNA exonuclease 1 OS=Saccharomyces cerevisiae (strain ATCC 204508 / S288c) GN=RNH70 PE=1 SV=1	2	1	NA	1	11	2	3	5.532785	0.450562097207776	22.0191094706394	1.93994597711203	0.0644969534410187	0.999663906948084	-4.25914306009166	0.00347008327648846	0.0525972684146427	0.17493569501165	ARO1_non_ind - NO_tag_non_ind	limma	0.0644969534410187	0.999663906948084	FALSE	no hit	5.532785
YPR127W	Q06494	Putative pyridoxal reductase OS=Saccharomyces cerevisiae (strain ATCC 204508 / S288c) GN=YPR127W PE=1 SV=1	2	1	1	NA	11	2	5	6.11839	0.304122457952221	25.6878049430341	1.93802968073077	0.0647425738628993	0.999663906948084	-4.26222622489917	0.003502391878353	0.0529387850422689	0.17493569501165	ARO1_non_ind - NO_tag_non_ind	limma	0.0647425738628993	0.999663906948084	FALSE	no hit	6.11839
ESS1	P22696	Peptidyl-prolyl cis-trans isomerase ESS1 OS=Saccharomyces cerevisiae (strain ATCC 204508 / S288c) GN=ESS1 PE=1 SV=3	2	1	1	NA	11	2	5	6.291105	0.437066245646552	26.0665678117308	1.93516111246356	0.0651117867157623	0.999663906948084	-4.26683751355079	0.00355126748118506	0.0534518136510769	0.225858011306671	ARO1_non_ind - NO_tag_non_ind	limma	0.0651117867157623	0.999663906948084	FALSE	no hit	6.291105
APM1	Q00776	AP-1 complex subunit mu-1-I OS=Saccharomyces cerevisiae (strain ATCC 204508 / S288c) GN=APM1 PE=1 SV=2	3	1	1	1	11	3	4	5.84695	0.408118707255863	24.0330942404598	1.92415712977712	0.0665453067633576	0.999663906948084	-4.39620553669215	0.00374456630445308	0.0556444515970469	0.225858011306671	ARO1_non_ind - NO_tag_non_ind	limma	0.0665453067633576	0.999663906948084	FALSE	no hit	5.84695
NAN1	Q02931	NET1-associated nuclear protein 1 OS=Saccharomyces cerevisiae (strain ATCC 204508 / S288c) GN=NAN1 PE=1 SV=1	3	1	1	1	11	3	11	6.63208333333333	0.315951799639386	25.3130024098077	1.91756296576273	0.0674175439987801	0.999663906948084	-4.40696106541542	0.00386493527574272	0.0569818712007301	0.225858011306671	ARO1_non_ind - NO_tag_non_ind	limma	0.0674175439987801	0.999663906948084	FALSE	no hit	6.63208333333333
KAP114	P53067	Importin subunit beta-5 OS=Saccharomyces cerevisiae (strain ATCC 204508 / S288c) GN=KAP114 PE=1 SV=1	3	1	1	1	11	3	4	6.17979666666667	-0.478650517667436	24.1075181292484	-1.91577074359288	0.0676563328721004	0.999663906948084	-4.40987974979179	0.00389825225926432	0.0573483505097423	0.225858011306671	ARO1_non_ind - NO_tag_non_ind	limma	0.0676563328721004	0.999663906948084	FALSE	no hit	6.17979666666667
MNL2	Q12205	Putative endoplasmic reticulum mannosidase MNL2 OS=Saccharomyces cerevisiae (strain ATCC 204508 / S288c) GN=MNL2 PE=1 SV=1	3	1	1	1	11	3	5	6.36799333333333	-0.488470160428381	22.7637366633056	-1.913701214298	0.0679329902493513	0.999663906948084	-4.41324761212899	0.00393704871565914	0.0577731033310474	0.225858011306671	ARO1_non_ind - NO_tag_non_ind	limma	0.0679329902493513	0.999663906948084	FALSE	no hit	6.36799333333333
GGA1	Q06336	ADP-ribosylation factor-binding protein GGA1 OS=Saccharomyces cerevisiae (strain ATCC 204508 / S288c) GN=GGA1 PE=1 SV=1	3	1	1	1	11	3	8	6.19574666666667	0.410220189414233	25.393477159	1.90850311892253	0.0686322504044847	0.999663906948084	-4.42169528904692	0.00403604611326447	0.0588473091198584	0.225858011306671	ARO1_non_ind - NO_tag_non_ind	limma	0.0686322504044847	0.999663906948084	FALSE	no hit	6.19574666666667
STI1	P15705	Heat shock protein STI1 OS=Saccharomyces cerevisiae (strain ATCC 204508 / S288c) GN=STI1 PE=1 SV=1	3	1	1	1	11	3	23	7.92378666666667	0.368133415854103	28.8670666276986	1.90257379783228	0.0694375575333563	0.999663906948084	-4.43131122444173	0.00415172473039949	0.060085253804481	0.225858011306671	ARO1_non_ind - NO_tag_non_ind	limma	0.0694375575333563	0.999663906948084	FALSE	no hit	7.92378666666667
EFM5	P53200	Protein-lysine N-methyltransferase EFM5 OS=Saccharomyces cerevisiae (strain ATCC 204508 / S288c) GN=EFM5 PE=1 SV=2	3	1	1	1	11	3	6	7.10730666666667	-0.332876037570593	26.077149171171	-1.90113478305978	0.0696342425842481	0.999663906948084	-4.4336417251136	0.00418024917773097	0.0603876951659571	0.318502939731849	ARO1_non_ind - NO_tag_non_ind	limma	0.0696342425842481	0.999663906948084	FALSE	no hit	7.10730666666667
YAP1802	P53309	Clathrin coat assembly protein AP180B OS=Saccharomyces cerevisiae (strain ATCC 204508 / S288c) GN=YAP1802 PE=1 SV=1	3	1	1	1	11	3	5	6.22129666666667	0.401015737614348	24.1244458599229	1.8904213743526	0.071113919438493	0.999663906948084	-4.45095235706866	0.00439826407954791	0.0629150100701943	0.318502939731849	ARO1_non_ind - NO_tag_non_ind	limma	0.071113919438493	0.999663906948084	FALSE	no hit	6.22129666666667
HAT1	Q12341	Histone acetyltransferase type B catalytic subunit OS=Saccharomyces cerevisiae (strain ATCC 204508 / S288c) GN=HAT1 PE=1 SV=1	3	1	1	1	11	3	5	6.03306333333333	0.3203961191468	24.1414667604969	1.88028911576112	0.0725385033199324	0.999663906948084	-4.46725907155182	0.00461388228490356	0.0653663295180557	0.318502939731849	ARO1_non_ind - NO_tag_non_ind	limma	0.0725385033199324	0.999663906948084	FALSE	no hit	6.03306333333333
MRI1	Q06489	Methylthioribose-1-phosphate isomerase OS=Saccharomyces cerevisiae (strain ATCC 204508 / S288c) GN=MRI1 PE=1 SV=1	3	1	1	1	11	3	7	6.33715333333333	-0.566574317918203	25.2382284390025	-1.86322816578637	0.0749934722184928	0.999663906948084	-4.4945732553016	0.00499866373578906	0.0696259703482565	0.318502939731849	ARO1_non_ind - NO_tag_non_ind	limma	0.0749934722184928	0.999663906948084	FALSE	no hit	6.33715333333333
ERG13	P54839	Hydroxymethylglutaryl-CoA synthase OS=Saccharomyces cerevisiae (strain ATCC 204508 / S288c) GN=ERG13 PE=1 SV=1	3	1	1	1	11	3	12	7.09691666666667	0.311980270830748	27.1811701458668	1.85822270606688	0.0757273007917071	0.999663906948084	-4.50255253908553	0.005116934225178	0.0709066027986025	0.318502939731849	ARO1_non_ind - NO_tag_non_ind	limma	0.0757273007917071	0.999663906948084	FALSE	no hit	7.09691666666667
LYP1	P32487	Lysine-specific permease OS=Saccharomyces cerevisiae (strain ATCC 204508 / S288c) GN=LYP1 PE=1 SV=2	3	1	1	1	11	3	6	6.98328666666667	-0.241896067433157	26.2071665344443	-1.85790080272553	0.0757747064097229	0.999663906948084	-4.50306515520862	0.0051246261178528	0.0709894342966124	0.318502939731849	ARO1_non_ind - NO_tag_non_ind	limma	0.0757747064097229	0.999663906948084	FALSE	no hit	6.98328666666667
YDR248C	Q03786	Probable gluconokinase OS=Saccharomyces cerevisiae (strain ATCC 204508 / S288c) GN=YDR248C PE=1 SV=1	3	1	1	1	11	3	8	6.34308666666667	0.438794421905531	25.7511700790059	1.85534888607215	0.076151431579242	0.999663906948084	-4.50712667234391	0.00518597502946649	0.0716481023335518	0.318502939731849	ARO1_non_ind - NO_tag_non_ind	limma	0.076151431579242	0.999663906948084	FALSE	no hit	6.34308666666667
GPI15	P53961	Phosphatidylinositol N-acetylglucosaminyltransferase subunit GPI15 OS=Saccharomyces cerevisiae (strain ATCC 204508 / S288c) GN=GPI15 PE=3 SV=2	3	1	1	1	11	3	6	6.02786333333333	0.285416286421004	24.9974927808753	1.85523992634325	0.0761675528351669	0.999663906948084	-4.50729999716516	0.0051886091683091	0.0716763050869518	0.318502939731849	ARO1_non_ind - NO_tag_non_ind	limma	0.0761675528351669	0.999663906948084	FALSE	no hit	6.02786333333333
VMA16	P23968	V-type proton ATPase subunit c'' OS=Saccharomyces cerevisiae (strain ATCC 204508 / S288c) GN=VMA16 PE=1 SV=1	3	1	1	1	11	3	3	6.19932	-0.299353043956081	24.6607225681924	-1.8474499218635	0.0773278363041448	0.999663906948084	-4.51967247128432	0.00538009767879366	0.0737093824734548	0.318502939731849	ARO1_non_ind - NO_tag_non_ind	limma	0.0773278363041448	0.999663906948084	FALSE	no hit	6.19932
SPC2	Q04969	Signal peptidase complex subunit SPC2 OS=Saccharomyces cerevisiae (strain ATCC 204508 / S288c) GN=SPC2 PE=1 SV=1	3	1	1	1	11	3	6	7.21988666666667	-0.283459687850154	26.5794524905909	-1.83342366912049	0.079455654648929	0.999663906948084	-4.5418534877751	0.00574103554232908	0.0774518726467168	0.318502939731849	ARO1_non_ind - NO_tag_non_ind	limma	0.079455654648929	0.999663906948084	FALSE	no hit	7.21988666666667
RSN1	Q03516	Uncharacterized protein RSN1 OS=Saccharomyces cerevisiae (strain ATCC 204508 / S288c) GN=RSN1 PE=1 SV=1	3	1	1	1	11	3	13	7.15864666666667	-0.262311414064328	27.5005275374151	-1.82717862466721	0.0804192357152736	0.999663906948084	-4.55168938297452	0.0059086535716153	0.079151233074139	0.318502939731849	ARO1_non_ind - NO_tag_non_ind	limma	0.0804192357152736	0.999663906948084	FALSE	no hit	7.15864666666667
ERG26	P53199	Sterol-4-alpha-carboxylate 3-dehydrogenase, decarboxylating OS=Saccharomyces cerevisiae (strain ATCC 204508 / S288c) GN=ERG26 PE=1 SV=1	3	1	1	1	11	3	6	7.60009	-0.244879470224234	27.2640164151548	-1.82425441799908	0.080873890131579	0.999663906948084	-4.55628648657058	0.00598864554986145	0.0799537976900123	0.318502939731849	ARO1_non_ind - NO_tag_non_ind	limma	0.080873890131579	0.999663906948084	FALSE	no hit	7.60009
RHO2	P06781	GTP-binding protein RHO2 OS=Saccharomyces cerevisiae (strain ATCC 204508 / S288c) GN=RHO2 PE=1 SV=2	3	1	1	1	11	3	4	5.95504666666667	-0.264048860015883	24.0765696971139	-1.82288811759397	0.0810870824182809	0.999663906948084	-4.55843256670007	0.00602635423396247	0.0803302676682504	0.318502939731849	ARO1_non_ind - NO_tag_non_ind	limma	0.0810870824182809	0.999663906948084	FALSE	no hit	5.95504666666667
YCR087C	P37263	UPF0743 protein YCR087C-A OS=Saccharomyces cerevisiae (strain ATCC 204508 / S288c) GN=YCR087C-A PE=1 SV=1	3	1	1	1	11	3	2	6.48989666666667	-0.309365003307558	22.6903188788724	-1.82035951737214	0.081482916803594	0.999663906948084	-4.56240116798419	0.00609670607443902	0.0810294680833329	0.318502939731849	ARO1_non_ind - NO_tag_non_ind	limma	0.081482916803594	0.999663906948084	FALSE	no hit	6.48989666666667
MRPL23	Q12487	54S ribosomal protein L23, mitochondrial OS=Saccharomyces cerevisiae (strain ATCC 204508 / S288c) GN=MRPL23 PE=1 SV=1	3	1	1	1	11	3	3	6.64094	-0.304668915492915	24.9306749242371	-1.81753813032244	0.0819265541315503	0.999663906948084	-4.56682449084581	0.00617607642933438	0.0818133879923428	0.318502939731849	ARO1_non_ind - NO_tag_non_ind	limma	0.0819265541315503	0.999663906948084	FALSE	no hit	6.64094
CHD1	P32657	Chromo domain-containing protein 1 OS=Saccharomyces cerevisiae (strain ATCC 204508 / S288c) GN=CHD1 PE=1 SV=1	3	1	1	1	11	3	21	6.79200666666667	-0.243498027122346	27.1392108454205	-1.81124339707982	0.0829238661328408	0.999663906948084	-4.57667497290024	0.00635652108361806	0.0835764769722824	0.318502939731849	ARO1_non_ind - NO_tag_non_ind	limma	0.0829238661328408	0.999663906948084	FALSE	no hit	6.79200666666667
RTG2	P32608	Retrograde regulation protein 2 OS=Saccharomyces cerevisiae (strain ATCC 204508 / S288c) GN=RTG2 PE=1 SV=2	3	1	1	1	11	3	11	6.11989	0.294314380836422	24.5877107276303	1.80757539589021	0.083509825479747	0.999663906948084	-4.58240326856336	0.00646384251398269	0.0846126915321077	0.318502939731849	ARO1_non_ind - NO_tag_non_ind	limma	0.083509825479747	0.999663906948084	FALSE	no hit	6.11989
SNF4	P12904	5'-AMP-activated protein kinase subunit gamma OS=Saccharomyces cerevisiae (strain ATCC 204508 / S288c) GN=SNF4 PE=1 SV=1	2	NA	1	1	11	2	3	6.15654	-0.597178589100842	24.6721711502631	-1.79782431048453	0.0850849370590059	0.999663906948084	-4.13163746232963	0.00675711857700279	0.0873982778599661	0.318502939731849	ARO1_non_ind - NO_tag_non_ind	limma	0.0850849370590059	0.999663906948084	FALSE	no hit	6.15654
DIA1	P54005	Protein DIA1 OS=Saccharomyces cerevisiae (strain ATCC 204508 / S288c) GN=DIA1 PE=1 SV=1	2	1	NA	1	11	2	2	5.500845	0.34235800516069	21.9348625994655	1.79532778201111	0.0854922953787886	0.999663906948084	-4.48565225788451	0.00683410261274853	0.0881185251950322	0.318502939731849	ARO1_non_ind - NO_tag_non_ind	limma	0.0854922953787886	0.999663906948084	FALSE	no hit	5.500845
HEM13	P11353	Oxygen-dependent coproporphyrinogen-III oxidase OS=Saccharomyces cerevisiae (strain ATCC 204508 / S288c) GN=HEM13 PE=1 SV=2	3	1	1	1	11	3	12	7.06919666666667	-0.359231948540948	27.2920277789588	-1.79514010765282	0.0855229859015373	0.999663906948084	-4.60175918024992	0.00683992154713686	0.0881727835399242	0.318502939731849	ARO1_non_ind - NO_tag_non_ind	limma	0.0855229859015373	0.999663906948084	FALSE	no hit	7.06919666666667
YKR070W	P36151	Uncharacterized protein YKR070W OS=Saccharomyces cerevisiae (strain ATCC 204508 / S288c) GN=YKR070W PE=1 SV=1	2	1	NA	1	11	2	2	6.060735	-0.22455819731108	24.0570901007784	-1.79464453360335	0.0856040730560002	0.999663906948084	-4.48669198497343	0.00685530846518057	0.0883161349769085	0.318502939731849	ARO1_non_ind - NO_tag_non_ind	limma	0.0856040730560002	0.999663906948084	FALSE	no hit	6.060735
GAR1	P28007	H/ACA ribonucleoprotein complex subunit 1 OS=Saccharomyces cerevisiae (strain ATCC 204508 / S288c) GN=GAR1 PE=1 SV=1	3	1	1	1	11	3	4	6.78792666666667	-0.462325103087572	26.6348448785558	-1.79235962111823	0.0859787927005651	0.999663906948084	-4.60607348794903	0.00692665498762146	0.0889785060263723	0.318502939731849	ARO1_non_ind - NO_tag_non_ind	limma	0.0859787927005651	0.999663906948084	FALSE	no hit	6.78792666666667
RTP1	Q12751	RNA polymerase II assembly factor RTP1 OS=Saccharomyces cerevisiae (strain ATCC 204508 / S288c) GN=RTP1 PE=1 SV=1	2	1	1	NA	11	2	3	5.911395	-0.262792518732823	24.7565813061413	-1.79104790049206	0.0861945482540867	0.999663906948084	-4.49216029481548	0.00696791425040511	0.0893598144539654	0.356604851428455	ARO1_non_ind - NO_tag_non_ind	limma	0.0861945482540867	0.999663906948084	FALSE	no hit	5.911395
TAE1	P38340	Alpha N-terminal protein methyltransferase 1 OS=Saccharomyces cerevisiae (strain ATCC 204508 / S288c) GN=TAE1 PE=1 SV=1	2	1	1	NA	11	2	2	6.57064	-0.537373804069031	25.6481710867551	-1.78231025553588	0.0876436530780347	0.999663906948084	-4.50541106606589	0.00724842907068868	0.0920288750405588	0.356604851428455	ARO1_non_ind - NO_tag_non_ind	limma	0.0876436530780347	0.999663906948084	FALSE	no hit	6.57064
FUN12	P39730	Eukaryotic translation initiation factor 5B OS=Saccharomyces cerevisiae (strain ATCC 204508 / S288c) GN=FUN12 PE=1 SV=2	3	1	1	1	11	3	21	7.40552666666667	-0.232127882835535	28.0727216066366	-1.7794035576197	0.0881303335265096	0.999663906948084	-4.62611074041701	0.00734396824136074	0.0929257875634001	0.356604851428455	ARO1_non_ind - NO_tag_non_ind	limma	0.0881303335265096	0.999663906948084	FALSE	no hit	7.40552666666667
PRB1	P09232	Cerevisin OS=Saccharomyces cerevisiae (strain ATCC 204508 / S288c) GN=PRB1 PE=1 SV=1	3	1	1	1	11	3	15	7.75230333333333	-0.464803125921122	28.3607168886453	-1.7703802368381	0.0896559484666346	0.999663906948084	-4.64000147203594	0.00764779112023839	0.0957380606021174	0.356604851428455	ARO1_non_ind - NO_tag_non_ind	limma	0.0896559484666346	0.999663906948084	FALSE	no hit	7.75230333333333
ABF2	Q02486	ARS-binding factor 2, mitochondrial OS=Saccharomyces cerevisiae (strain ATCC 204508 / S288c) GN=ABF2 PE=1 SV=1	3	1	1	1	11	3	12	8.11884666666667	-0.250343850718785	28.7378869084473	-1.76637642100122	0.090340110629466	0.999663906948084	-4.64614806315625	0.00778617548886196	0.0969991984003856	0.356604851428455	ARO1_non_ind - NO_tag_non_ind	limma	0.090340110629466	0.999663906948084	FALSE	no hit	8.11884666666667
TRS23	Q03784	Trafficking protein particle complex subunit 23 OS=Saccharomyces cerevisiae (strain ATCC 204508 / S288c) GN=TRS23 PE=1 SV=1	2	NA	1	1	11	2	2	5.430145	0.65703804591422	22.4250408577233	1.75712658823631	0.0919378165170411	0.999663906948084	-4.18111295718849	0.00811449322441082	0.0999430257317344	0.356604851428455	ARO1_non_ind - NO_tag_non_ind	limma	0.0919378165170411	0.999663906948084	FALSE	no hit	5.430145
RPP2B	P02400	60S acidic ribosomal protein P2-beta OS=Saccharomyces cerevisiae (strain ATCC 204508 / S288c) GN=RPP2B PE=1 SV=2	3	1	1	1	11	3	2	6.3886	-0.734276908771086	23.4078778526493	-1.75316448706525	0.0926295416284037	0.999663906948084	-4.66635642454224	0.00825887738747366	0.10121660012474	0.356604851428455	ARO1_non_ind - NO_tag_non_ind	limma	0.0926295416284037	0.999663906948084	FALSE	no hit	6.3886
TSR1	Q07381	Ribosome biogenesis protein TSR1 OS=Saccharomyces cerevisiae (strain ATCC 204508 / S288c) GN=TSR1 PE=1 SV=1	3	1	1	1	11	3	11	7.16031333333333	-0.246291786326537	26.5201504849982	-1.75274129613425	0.0927036868925086	0.999663906948084	-4.66700182562542	0.00827443409901751	0.101353067884972	0.356604851428455	ARO1_non_ind - NO_tag_non_ind	limma	0.0927036868925086	0.999663906948084	FALSE	no hit	7.16031333333333
PHO91	P27514	Low-affinity phosphate transporter PHO91 OS=Saccharomyces cerevisiae (strain ATCC 204508 / S288c) GN=PHO91 PE=1 SV=2	3	1	1	1	11	3	6	6.34790666666667	-0.346325013443391	25.4606196286044	-1.74694001586916	0.0937252256549826	0.999663906948084	-4.67583737975677	0.00849035100682016	0.103232201819388	0.356604851428455	ARO1_non_ind - NO_tag_non_ind	limma	0.0937252256549826	0.999663906948084	FALSE	no hit	6.34790666666667
OMS1	Q06668	Methyltransferase OMS1, mitochondrial OS=Saccharomyces cerevisiae (strain ATCC 204508 / S288c) GN=OMS1 PE=1 SV=1	3	1	1	1	11	3	7	6.40687	0.280730571439435	25.4461463286563	1.74056395736962	0.0948590485663985	0.999663906948084	-4.6855227535776	0.00873345999313324	0.105315147788464	0.356604851428455	ARO1_non_ind - NO_tag_non_ind	limma	0.0948590485663985	0.999663906948084	FALSE	no hit	6.40687
PRE1	P22141	Proteasome subunit beta type-4 OS=Saccharomyces cerevisiae (strain ATCC 204508 / S288c) GN=PRE1 PE=1 SV=2	2	1	1	NA	11	2	3	6.85874	-0.577148361424403	25.8275630665938	-1.73976214430003	0.0950024559074455	0.999663906948084	-4.56924304802198	0.00876446807779807	0.10557836346443	0.356604851428455	ARO1_non_ind - NO_tag_non_ind	limma	0.0950024559074455	0.999663906948084	FALSE	no hit	6.85874
VTC4	P47075	Vacuolar transporter chaperone 4 OS=Saccharomyces cerevisiae (strain ATCC 204508 / S288c) GN=VTC4 PE=1 SV=2	3	1	1	1	11	3	14	7.27506333333333	-0.167506287395543	27.6596653293466	-1.73399786074005	0.096038872193284	0.999663906948084	-4.69546871247688	0.00899029794731221	0.107478840267712	0.356604851428455	ARO1_non_ind - NO_tag_non_ind	limma	0.096038872193284	0.999663906948084	FALSE	no hit	7.27506333333333
SEC61	P32915	Protein transport protein SEC61 OS=Saccharomyces cerevisiae (strain ATCC 204508 / S288c) GN=SEC61 PE=1 SV=1	3	1	1	1	11	3	9	7.63515	-0.289788381089089	27.6369763448636	-1.73301236254706	0.0962170254428037	0.999663906948084	-4.69695902543257	0.0090294231738568	0.107805178764954	0.356604851428455	ARO1_non_ind - NO_tag_non_ind	limma	0.0962170254428037	0.999663906948084	FALSE	no hit	7.63515
FAA1	P30624	Long-chain-fatty-acid--CoA ligase 1 OS=Saccharomyces cerevisiae (strain ATCC 204508 / S288c) GN=FAA1 PE=1 SV=1	3	1	1	1	11	3	19	7.13160666666667	0.34340950365327	27.0224646924128	1.73215977106858	0.0963713795754781	0.999663906948084	-4.69824783135486	0.00906339446383764	0.108087836280247	0.356604851428455	ARO1_non_ind - NO_tag_non_ind	limma	0.0963713795754781	0.999663906948084	FALSE	no hit	7.13160666666667
ALG8	P40351	Dolichyl pyrophosphate Glc1Man9GlcNAc2 alpha-1,3-glucosyltransferase OS=Saccharomyces cerevisiae (strain ATCC 204508 / S288c) GN=ALG8 PE=1 SV=1	3	1	1	1	11	3	3	6.29984333333333	-0.247872642813682	25.3655323190641	-1.73118104891454	0.0965488285318385	0.999663906948084	-4.69972670593714	0.00910253204536149	0.108412684693357	0.356604851428455	ARO1_non_ind - NO_tag_non_ind	limma	0.0965488285318385	0.999663906948084	FALSE	no hit	6.29984333333333
ATP4	P05626	ATP synthase subunit 4, mitochondrial OS=Saccharomyces cerevisiae (strain ATCC 204508 / S288c) GN=ATP4 PE=1 SV=2	3	1	1	1	11	3	5	6.81911666666667	-0.27046663457195	26.9576660206524	-1.72708709711326	0.0972941089212548	0.999663906948084	-4.70590587644042	0.00926788328744732	0.109775805545945	0.356604851428455	ARO1_non_ind - NO_tag_non_ind	limma	0.0972941089212548	0.999663906948084	FALSE	no hit	6.81911666666667
PRE4	P30657	Proteasome subunit beta type-7 OS=Saccharomyces cerevisiae (strain ATCC 204508 / S288c) GN=PRE4 PE=1 SV=1	3	1	1	1	11	3	8	7.43648333333333	-0.43614094342389	27.3216030660444	-1.72521790855452	0.0976360087405182	0.999663906948084	-4.70872341422303	0.00934426554084355	0.11040044170809	0.356604851428455	ARO1_non_ind - NO_tag_non_ind	limma	0.0976360087405182	0.999663906948084	FALSE	no hit	7.43648333333333
CTR9	P89105	RNA polymerase-associated protein CTR9 OS=Saccharomyces cerevisiae (strain ATCC 204508 / S288c) GN=CTR9 PE=1 SV=3	3	1	1	1	11	3	25	7.18856	-0.181234334217674	28.1658062049676	-1.72435514102193	0.0977941650542628	0.999663906948084	-4.71002312998854	0.00937971061596587	0.110689230550521	0.40334853814239	ARO1_non_ind - NO_tag_non_ind	limma	0.0977941650542628	0.999663906948084	FALSE	no hit	7.18856
IZH2	Q12442	ADIPOR-like receptor IZH2 OS=Saccharomyces cerevisiae (strain ATCC 204508 / S288c) GN=IZH2 PE=1 SV=2	2	1	NA	1	11	2	3	5.60471	-0.470832297212453	22.0672289474799	-1.71617268481653	0.0993049760101399	0.999663906948084	-4.60413131418836	0.00972187970542304	0.113589995005276	0.40334853814239	ARO1_non_ind - NO_tag_non_ind	limma	0.0993049760101399	0.999663906948084	FALSE	no hit	5.60471
MIC19	P43594	MICOS complex subunit MIC19 OS=Saccharomyces cerevisiae (strain ATCC 204508 / S288c) GN=MIC19 PE=1 SV=1	2	1	1	NA	11	2	2	6.171395	-0.236106886882968	25.0690794063504	-1.71089952444054	0.100289083939671	0.999663906948084	-4.61188073219283	0.00994824267268446	0.115477606190753	0.40334853814239	ARO1_non_ind - NO_tag_non_ind	limma	0.100289083939671	0.999663906948084	FALSE	no hit	6.171395
ALD4	P46367	Potassium-activated aldehyde dehydrogenase, mitochondrial OS=Saccharomyces cerevisiae (strain ATCC 204508 / S288c) GN=ALD4 PE=1 SV=2	3	1	1	1	11	3	9	6.62187333333333	0.388429766198122	25.18171201018	1.70908290407306	0.100630023770529	0.999663906948084	-4.73294774752019	0.0100273058964486	0.116131122158968	0.40334853814239	ARO1_non_ind - NO_tag_non_ind	limma	0.100630023770529	0.999663906948084	FALSE	no hit	6.62187333333333
FCY2	P17064	Purine-cytosine permease FCY2 OS=Saccharomyces cerevisiae (strain ATCC 204508 / S288c) GN=FCY2 PE=1 SV=2	3	1	1	1	11	3	3	6.77522333333333	-0.333350492824202	24.8886339678789	-1.70227934202236	0.10191565337172	0.999663906948084	-4.74311003494774	0.0103284072713135	0.11859301286997	0.40334853814239	ARO1_non_ind - NO_tag_non_ind	limma	0.10191565337172	0.999663906948084	FALSE	no hit	6.77522333333333
BRE1	Q07457	E3 ubiquitin-protein ligase BRE1 OS=Saccharomyces cerevisiae (strain ATCC 204508 / S288c) GN=BRE1 PE=1 SV=1	3	1	1	1	11	3	13	6.63393666666667	0.263135134820718	25.9570680754492	1.70096145896099	0.102166288917328	0.999663906948084	-4.74507492219385	0.0103876537570313	0.119072468207705	0.40334853814239	ARO1_non_ind - NO_tag_non_ind	limma	0.102166288917328	0.999663906948084	FALSE	no hit	6.63393666666667
ACO2	P39533	Homocitrate dehydratase, mitochondrial OS=Saccharomyces cerevisiae (strain ATCC 204508 / S288c) GN=ACO2 PE=1 SV=1	3	1	1	1	11	3	7	6.29727666666667	-0.407688840459997	25.1417111558063	-1.69821671305409	0.102689962519589	0.999663906948084	-4.74916342530234	0.0105120176995299	0.120073656934622	0.40334853814239	ARO1_non_ind - NO_tag_non_ind	limma	0.102689962519589	0.999663906948084	FALSE	no hit	6.29727666666667
GND1	P38720	6-phosphogluconate dehydrogenase, decarboxylating 1 OS=Saccharomyces cerevisiae (strain ATCC 204508 / S288c) GN=GND1 PE=1 SV=1	3	1	1	1	11	3	18	8.00106666666667	-0.286991677630983	29.8287627231542	-1.69453965414489	0.103395074170905	0.999663906948084	-4.75463271924882	0.0106806996967481	0.121420411038512	0.40334853814239	ARO1_non_ind - NO_tag_non_ind	limma	0.103395074170905	0.999663906948084	FALSE	no hit	8.00106666666667
MET3	P08536	Sulfate adenylyltransferase OS=Saccharomyces cerevisiae (strain ATCC 204508 / S288c) GN=MET3 PE=1 SV=2	3	1	1	1	11	3	11	7.37701333333333	-0.264255941096938	26.4852731418608	-1.6932685829468	0.103639765531046	0.999663906948084	-4.75652120090895	0.0107395663729846	0.121887392320949	0.40334853814239	ARO1_non_ind - NO_tag_non_ind	limma	0.103639765531046	0.999663906948084	FALSE	no hit	7.37701333333333
SNT1	P25357	Probable DNA-binding protein SNT1 OS=Saccharomyces cerevisiae (strain ATCC 204508 / S288c) GN=SNT1 PE=1 SV=2	3	1	1	1	11	3	5	5.66959666666667	-0.302774279520158	23.5561903245745	-1.6830161773182	0.105631403181264	0.999663906948084	-4.7717136558318	0.0112250261097568	0.125680288806991	0.40334853814239	ARO1_non_ind - NO_tag_non_ind	limma	0.105631403181264	0.999663906948084	FALSE	no hit	5.66959666666667
RDL2	Q08742	Thiosulfate sulfurtransferase RDL2, mitochondrial OS=Saccharomyces cerevisiae (strain ATCC 204508 / S288c) GN=RDL2 PE=1 SV=1	2	NA	1	1	11	2	2	5.645485	0.743869340750923	23.4478137597239	1.6800999512978	0.106203782333097	0.999663906948084	-4.27253386361922	0.0113666258927252	0.126767426187451	0.40334853814239	ARO1_non_ind - NO_tag_non_ind	limma	0.106203782333097	0.999663906948084	FALSE	no hit	5.645485
RNQ1	P25367	[PIN+] prion protein RNQ1 OS=Saccharomyces cerevisiae (strain ATCC 204508 / S288c) GN=RNQ1 PE=1 SV=2	3	1	1	1	11	3	3	6.58631666666667	0.282166018691871	24.9712717822729	1.67926047529842	0.10636903412057	0.999663906948084	-4.7772611823182	0.0114076802245067	0.127081032224065	0.40334853814239	ARO1_non_ind - NO_tag_non_ind	limma	0.10636903412057	0.999663906948084	FALSE	no hit	6.58631666666667
NOP2	P40991	25S rRNA (cytosine(2870)-C(5))-methyltransferase OS=Saccharomyces cerevisiae (strain ATCC 204508 / S288c) GN=NOP2 PE=1 SV=1	3	1	1	1	11	3	14	6.97475333333333	-0.360238841455953	26.6703022063781	-1.67708935588317	0.106797428097296	0.999663906948084	-4.78046375811732	0.0115144692482996	0.127893451689591	0.40334853814239	ARO1_non_ind - NO_tag_non_ind	limma	0.106797428097296	0.999663906948084	FALSE	no hit	6.97475333333333
ELP4	Q02884	Elongator complex protein 4 OS=Saccharomyces cerevisiae (strain ATCC 204508 / S288c) GN=ELP4 PE=1 SV=1	3	1	1	1	11	3	5	6.32159666666667	-0.291761404931997	24.8649839223674	-1.67434620296379	0.107340773317675	0.999663906948084	-4.78450554263154	0.0116506624338368	0.128922662487228	0.40334853814239	ARO1_non_ind - NO_tag_non_ind	limma	0.107340773317675	0.999663906948084	FALSE	no hit	6.32159666666667
AVT7	P40501	Vacuolar amino acid transporter 7 OS=Saccharomyces cerevisiae (strain ATCC 204508 / S288c) GN=AVT7 PE=1 SV=1	3	1	1	1	11	3	2	6.64606	-0.301859841033995	24.475751198391	-1.6706879961732	0.108068991732801	0.999663906948084	-4.78988759729382	0.0118345095992616	0.130299856675727	0.40334853814239	ARO1_non_ind - NO_tag_non_ind	limma	0.108068991732801	0.999663906948084	FALSE	no hit	6.64606
YMR027W	Q04371	Protein-glutamate O-methyltransferase OS=Saccharomyces cerevisiae (strain ATCC 204508 / S288c) GN=YMR027W PE=1 SV=1	3	1	1	1	11	3	12	6.89049	0.21781550042904	26.6982203023203	1.66707754447727	0.108791781547991	0.999663906948084	-4.79519043947774	0.0120184747605285	0.13166416781383	0.40334853814239	ARO1_non_ind - NO_tag_non_ind	limma	0.108791781547991	0.999663906948084	FALSE	no hit	6.89049
VHT1	P53241	Vitamin H transporter OS=Saccharomyces cerevisiae (strain ATCC 204508 / S288c) GN=VHT1 PE=1 SV=1	3	1	1	1	11	3	8	6.82553333333333	-0.299569554486698	25.2860489502478	-1.66273306364033	0.109666912004959	0.999663906948084	-4.80155957333834	0.0122431984380587	0.133312362605289	0.40334853814239	ARO1_non_ind - NO_tag_non_ind	limma	0.109666912004959	0.999663906948084	FALSE	no hit	6.82553333333333
DLD3	P39976	D-lactate dehydrogenase [cytochrome] 3 OS=Saccharomyces cerevisiae (strain ATCC 204508 / S288c) GN=DLD3 PE=1 SV=1	3	1	1	1	11	3	13	7.21428	0.360736534037724	27.0190544231399	1.65995936202609	0.110228725199632	0.999663906948084	-4.80561914099474	0.0123886114313363	0.134368252695166	0.40334853814239	ARO1_non_ind - NO_tag_non_ind	limma	0.110228725199632	0.999663906948084	FALSE	no hit	7.21428
TPS2	P31688	Trehalose-phosphatase OS=Saccharomyces cerevisiae (strain ATCC 204508 / S288c) GN=TPS2 PE=1 SV=3	3	1	1	1	11	3	11	6.54435666666667	0.191169739482092	26.228947302512	1.6572874887352	0.11077220015849	0.999663906948084	-4.80952468558456	0.0125301304023486	0.135387968394347	0.40334853814239	ARO1_non_ind - NO_tag_non_ind	limma	0.11077220015849	0.999663906948084	FALSE	no hit	6.54435666666667
YML020W	Q03722	Uncharacterized protein YML020W OS=Saccharomyces cerevisiae (strain ATCC 204508 / S288c) GN=YML020W PE=1 SV=1	2	1	NA	1	11	2	2	5.98207	0.241994585823836	23.9289182120301	1.65350299650499	0.111545841900952	0.999663906948084	-4.69504565576612	0.0127330298887847	0.136836545767012	0.40334853814239	ARO1_non_ind - NO_tag_non_ind	limma	0.111545841900952	0.999663906948084	FALSE	no hit	5.98207
MDH3	P32419	Malate dehydrogenase, peroxisomal OS=Saccharomyces cerevisiae (strain ATCC 204508 / S288c) GN=MDH3 PE=1 SV=3	3	1	1	1	11	3	7	6.53011666666667	0.238101282842493	25.8791919500204	1.64676233761749	0.112935037092817	0.999663906948084	-4.8248618348312	0.013101630689377	0.139428447798742	0.40334853814239	ARO1_non_ind - NO_tag_non_ind	limma	0.112935037092817	0.999663906948084	FALSE	no hit	6.53011666666667
YER134C	P40081	Putative magnesium-dependent phosphatase YER134C OS=Saccharomyces cerevisiae (strain ATCC 204508 / S288c) GN=YER134C PE=1 SV=1	3	1	1	1	11	3	4	6.34185	-0.464276419835041	25.2903079733761	-1.64493986565626	0.113313117418458	0.999663906948084	-4.82750977376353	0.013202896156157	0.140131715324077	0.40334853814239	ARO1_non_ind - NO_tag_non_ind	limma	0.113313117418458	0.999663906948084	FALSE	no hit	6.34185
SET1	P38827	Histone-lysine N-methyltransferase, H3 lysine-4 specific OS=Saccharomyces cerevisiae (strain ATCC 204508 / S288c) GN=SET1 PE=1 SV=1	3	1	1	1	11	3	7	6.1291	-0.227391066948282	25.3802893760635	-1.64446569408977	0.113411660387841	0.999663906948084	-4.82819833995439	0.013229356640108	0.14031486066848	0.40334853814239	ARO1_non_ind - NO_tag_non_ind	limma	0.113411660387841	0.999663906948084	FALSE	no hit	6.1291
RER1	P25560	Protein RER1 OS=Saccharomyces cerevisiae (strain ATCC 204508 / S288c) GN=RER1 PE=1 SV=2	3	1	1	1	11	3	3	6.60094333333333	-0.258188295401382	25.9525427582066	-1.64125247219597	0.114081331756575	0.999663906948084	-4.83286031487495	0.0134099046128382	0.141557747078679	0.40334853814239	ARO1_non_ind - NO_tag_non_ind	limma	0.114081331756575	0.999663906948084	FALSE	no hit	6.60094333333333
SSA1	P10591	Heat shock protein SSA1 OS=Saccharomyces cerevisiae (strain ATCC 204508 / S288c) GN=SSA1 PE=1 SV=4	3	1	1	1	11	3	3	5.73441666666667	0.701087890391765	23.1338551816309	1.64060121969964	0.114217463255892	0.999663906948084	-4.83380432953212	0.0134467621732663	0.141810031069748	0.40334853814239	ARO1_non_ind - NO_tag_non_ind	limma	0.114217463255892	0.999663906948084	FALSE	no hit	5.73441666666667
QCR2	P07257	Cytochrome b-c1 complex subunit 2, mitochondrial OS=Saccharomyces cerevisiae (strain ATCC 204508 / S288c) GN=QCR2 PE=1 SV=1	3	1	1	1	11	3	11	6.97937333333333	-0.245004363637179	26.5047753056461	-1.63619560620376	0.115141949441365	0.999663906948084	-4.84018272258698	0.0136984570173717	0.143519928383217	0.40334853814239	ARO1_non_ind - NO_tag_non_ind	limma	0.115141949441365	0.999663906948084	FALSE	no hit	6.97937333333333
BOI2	P39969	Protein BOI2 OS=Saccharomyces cerevisiae (strain ATCC 204508 / S288c) GN=BOI2 PE=1 SV=1	3	1	1	1	11	3	6	6.26838333333333	-0.25827923657846	25.0331531204999	-1.63466968865248	0.115463609802029	0.999663906948084	-4.84238879309543	0.0137865986372343	0.144113447737953	0.40334853814239	ARO1_non_ind - NO_tag_non_ind	limma	0.115463609802029	0.999663906948084	FALSE	no hit	6.26838333333333
FRS1	P15624	Phenylalanine--tRNA ligase beta subunit OS=Saccharomyces cerevisiae (strain ATCC 204508 / S288c) GN=FRS1 PE=1 SV=3	3	1	1	1	11	3	5	6.10812666666667	0.487809909509018	24.1178223516659	1.63446002210906	0.115507865816101	0.999663906948084	-4.84269178897348	0.0137987486647966	0.144195049814557	0.40334853814239	ARO1_non_ind - NO_tag_non_ind	limma	0.115507865816101	0.999663906948084	FALSE	no hit	6.10812666666667
KGD1	P20967	2-oxoglutarate dehydrogenase, mitochondrial OS=Saccharomyces cerevisiae (strain ATCC 204508 / S288c) GN=KGD1 PE=1 SV=2	3	1	1	1	11	3	11	6.48166666666667	0.274501101632374	25.213605106368	1.62912687307454	0.116638359125356	0.999663906948084	-4.85038863864559	0.0141109965558537	0.146274687013785	0.40334853814239	ARO1_non_ind - NO_tag_non_ind	limma	0.116638359125356	0.999663906948084	FALSE	no hit	6.48166666666667
SGV1	P23293	Serine/threonine-protein kinase BUR1 OS=Saccharomyces cerevisiae (strain ATCC 204508 / S288c) GN=SGV1 PE=1 SV=1	3	1	1	1	11	3	10	6.28313	-0.312240989917967	25.3285248936522	-1.62736040644906	0.117014839663533	0.999663906948084	-4.8529336638024	0.0142157865644437	0.146965150571791	0.40334853814239	ARO1_non_ind - NO_tag_non_ind	limma	0.117014839663533	0.999663906948084	FALSE	no hit	6.28313
PPZ1	P26570	Serine/threonine-protein phosphatase PP-Z1 OS=Saccharomyces cerevisiae (strain ATCC 204508 / S288c) GN=PPZ1 PE=1 SV=5	3	1	1	1	11	3	4	6.38198333333333	-0.405073129037049	25.6412272233248	-1.62525303753858	0.11746530374473	0.999663906948084	-4.85596700259437	0.0143416971703931	0.147789888336354	0.40334853814239	ARO1_non_ind - NO_tag_non_ind	limma	0.11746530374473	0.999663906948084	FALSE	no hit	6.38198333333333
FRD1	P32614	Fumarate reductase 1 OS=Saccharomyces cerevisiae (strain ATCC 204508 / S288c) GN=FRD1 PE=1 SV=1	3	1	1	1	11	3	7	6.59921	0.418525469079178	26.1642727277147	1.6247110769684	0.117581385389756	0.999663906948084	-4.85674659891331	0.0143742367072497	0.148002166217737	0.40334853814239	ARO1_non_ind - NO_tag_non_ind	limma	0.117581385389756	0.999663906948084	FALSE	no hit	6.59921
GCV2	P49095	Glycine dehydrogenase (decarboxylating), mitochondrial OS=Saccharomyces cerevisiae (strain ATCC 204508 / S288c) GN=GCV2 PE=1 SV=1	3	1	1	1	11	3	11	7.32999	0.29501797122883	27.2837731642975	1.62238484449293	0.118080726430139	0.999663906948084	-4.86009050087628	0.01451464541307	0.148914119705377	0.43896015539099	ARO1_non_ind - NO_tag_non_ind	limma	0.118080726430139	0.999663906948084	FALSE	no hit	7.32999
FPR3	P38911	FK506-binding nuclear protein OS=Saccharomyces cerevisiae (strain ATCC 204508 / S288c) GN=FPR3 PE=1 SV=2	3	1	1	1	11	3	4	6.60978333333333	-0.24119761158433	27.2314823083748	-1.61187820260262	0.120358156241649	0.999663906948084	-4.87514649535842	0.0151639895905289	0.153250272338551	0.43896015539099	ARO1_non_ind - NO_tag_non_ind	limma	0.120358156241649	0.999663906948084	FALSE	no hit	6.60978333333333
RNR1	P21524	Ribonucleoside-diphosphate reductase large chain 1 OS=Saccharomyces cerevisiae (strain ATCC 204508 / S288c) GN=RNR1 PE=1 SV=2	3	1	1	1	11	3	14	7.48196333333333	-0.403766423613902	27.5228789755683	-1.60924229174725	0.120935229748572	0.999663906948084	-4.87891163541601	0.0153308582734502	0.154343718719767	0.43896015539099	ARO1_non_ind - NO_tag_non_ind	limma	0.120935229748572	0.999663906948084	FALSE	no hit	7.48196333333333
DSL1	P53847	Protein transport protein DSL1 OS=Saccharomyces cerevisiae (strain ATCC 204508 / S288c) GN=DSL1 PE=1 SV=1	3	1	1	1	11	3	5	6.44353333333333	-0.251440980311997	25.7223743321241	-1.6063344708631	0.121574503799881	0.999663906948084	-4.88305952214955	0.015516813759479	0.155552417514543	0.43896015539099	ARO1_non_ind - NO_tag_non_ind	limma	0.121574503799881	0.999663906948084	FALSE	no hit	6.44353333333333
HOT13	P36078	Helper of Tim protein 13 OS=Saccharomyces cerevisiae (strain ATCC 204508 / S288c) GN=HOT13 PE=1 SV=1	2	NA	1	1	11	2	2	5.663015	-0.727161235154828	22.9092996643912	-1.60490511424073	0.121889772731983	0.999663906948084	-4.35887486223906	0.0156089467878553	0.156147481041097	0.43896015539099	ARO1_non_ind - NO_tag_non_ind	limma	0.121889772731983	0.999663906948084	FALSE	no hit	5.663015
YGR149W	P48236	Uncharacterized membrane protein YGR149W OS=Saccharomyces cerevisiae (strain ATCC 204508 / S288c) GN=YGR149W PE=1 SV=1	3	1	1	1	11	3	4	6.80738666666667	-0.274978774727071	25.8198131491834	-1.60337360194417	0.122228328714117	0.999663906948084	-4.88727698187675	0.0157081983606531	0.156785731779306	0.43896015539099	ARO1_non_ind - NO_tag_non_ind	limma	0.122228328714117	0.999663906948084	FALSE	no hit	6.80738666666667
PBP1	P53297	PAB1-binding protein 1 OS=Saccharomyces cerevisiae (strain ATCC 204508 / S288c) GN=PBP1 PE=1 SV=1	3	1	1	1	11	3	8	6.87514666666667	-0.284291420962727	25.9673074275829	-1.59906197210974	0.12318566145796	0.999663906948084	-4.89340744481174	0.0159906065496007	0.158586136373151	0.43896015539099	ARO1_non_ind - NO_tag_non_ind	limma	0.12318566145796	0.999663906948084	FALSE	no hit	6.87514666666667
NPR2	P39923	Nitrogen permease regulator 2 OS=Saccharomyces cerevisiae (strain ATCC 204508 / S288c) GN=NPR2 PE=1 SV=2	3	1	1	1	11	3	5	6.02233333333333	-0.341657990904181	23.5046943575729	-1.59758374663286	0.123515311009894	0.999663906948084	-4.8955062385357	0.0160884515305053	0.159204569151742	0.43896015539099	ARO1_non_ind - NO_tag_non_ind	limma	0.123515311009894	0.999663906948084	FALSE	no hit	6.02233333333333
PAB1	P04147	Polyadenylate-binding protein, cytoplasmic and nuclear OS=Saccharomyces cerevisiae (strain ATCC 204508 / S288c) GN=PAB1 PE=1 SV=4	3	1	1	1	11	3	18	7.99318333333333	-0.232040938013803	28.5605813457191	-1.59675699844131	0.123699998294678	0.999663906948084	-4.89667938958518	0.0161434038464419	0.159550702366375	0.43896015539099	ARO1_non_ind - NO_tag_non_ind	limma	0.123699998294678	0.999663906948084	FALSE	no hit	7.99318333333333
ISW1	P38144	ISWI chromatin-remodeling complex ATPase ISW1 OS=Saccharomyces cerevisiae (strain ATCC 204508 / S288c) GN=ISW1 PE=1 SV=2	3	1	1	1	11	3	23	6.86935333333333	0.235668574393937	26.6257452863512	1.59636323186088	0.123788042461512	0.999663906948084	-4.89723797282162	0.0161696346820259	0.159715623120349	0.43896015539099	ARO1_non_ind - NO_tag_non_ind	limma	0.123788042461512	0.999663906948084	FALSE	no hit	6.86935333333333
MRP4	P32902	37S ribosomal protein MRP4, mitochondrial OS=Saccharomyces cerevisiae (strain ATCC 204508 / S288c) GN=MRP4 PE=1 SV=1	3	1	1	1	11	3	4	5.95360333333333	0.374909625890936	23.9722933756953	1.59409377122194	0.124296497514764	0.999663906948084	-4.90045521816639	0.0163215465741444	0.160666920964649	0.43896015539099	ARO1_non_ind - NO_tag_non_ind	limma	0.124296497514764	0.999663906948084	FALSE	no hit	5.95360333333333
PDI1	P17967	Protein disulfide-isomerase OS=Saccharomyces cerevisiae (strain ATCC 204508 / S288c) GN=PDI1 PE=1 SV=2	3	1	1	1	11	3	9	6.47607666666667	-0.607907114523737	26.3797479681551	-1.58997965975138	0.125222654385424	0.999663906948084	-4.90627822073592	0.0166001340593307	0.162394745062782	0.43896015539099	ARO1_non_ind - NO_tag_non_ind	limma	0.125222654385424	0.999663906948084	FALSE	no hit	6.47607666666667
HSE1	P38753	Class E vacuolar protein-sorting machinery protein HSE1 OS=Saccharomyces cerevisiae (strain ATCC 204508 / S288c) GN=HSE1 PE=1 SV=1	3	1	1	1	11	3	4	6.03438666666667	-0.222506128867522	24.8722358856519	-1.58884489700682	0.125479114296124	0.999663906948084	-4.90788222945021	0.0166777056861214	0.162872038967994	0.43896015539099	ARO1_non_ind - NO_tag_non_ind	limma	0.125479114296124	0.999663906948084	FALSE	no hit	6.03438666666667
ARX1	Q03862	Probable metalloprotease ARX1 OS=Saccharomyces cerevisiae (strain ATCC 204508 / S288c) GN=ARX1 PE=1 SV=1	3	1	1	1	11	3	8	6.67967	-0.447980846831754	25.5495124587271	-1.5797137077884	0.127558689863139	0.999663906948084	-4.92075615993505	0.017313578585189	0.166723294812682	0.43896015539099	ARO1_non_ind - NO_tag_non_ind	limma	0.127558689863139	0.999663906948084	FALSE	no hit	6.67967
RPL5	P26321	60S ribosomal protein L5 OS=Saccharomyces cerevisiae (strain ATCC 204508 / S288c) GN=RPL5 PE=1 SV=4	3	1	1	1	11	3	10	8.08664333333333	0.28619694603524	27.6934599922628	1.57779474095517	0.127999334207555	0.999663906948084	-4.92345416499951	0.0174498826142946	0.167534897159515	0.43896015539099	ARO1_non_ind - NO_tag_non_ind	limma	0.127999334207555	0.999663906948084	FALSE	no hit	8.08664333333333
PRE10	P21242	Probable proteasome subunit alpha type-7 OS=Saccharomyces cerevisiae (strain ATCC 204508 / S288c) GN=PRE10 PE=1 SV=2	3	1	1	1	11	3	12	7.40776333333333	-0.439641652552346	28.1049633492523	-1.57396962835098	0.128881438346093	0.999663906948084	-4.92882434266839	0.017724389456363	0.169154809066077	0.43896015539099	ARO1_non_ind - NO_tag_non_ind	limma	0.128881438346093	0.999663906948084	FALSE	no hit	7.40776333333333
YCR090C	P25654	UPF0587 protein YCR090C OS=Saccharomyces cerevisiae (strain ATCC 204508 / S288c) GN=YCR090C PE=1 SV=1	3	1	1	1	11	3	5	6.24622333333333	0.427568736287967	23.8747795082109	1.57264840262887	0.129187290554475	0.999663906948084	-4.93067682850657	0.0178200818781009	0.169714970821655	0.43896015539099	ARO1_non_ind - NO_tag_non_ind	limma	0.129187290554475	0.999663906948084	FALSE	no hit	6.24622333333333
NOP12	Q08208	Nucleolar protein 12 OS=Saccharomyces cerevisiae (strain ATCC 204508 / S288c) GN=NOP12 PE=1 SV=1	3	1	1	1	11	3	13	6.83806333333333	-0.275067095752849	26.576127807432	-1.57069809391691	0.12963986673688	0.999663906948084	-4.93340907788443	0.0179621641500429	0.170542410749164	0.43896015539099	ARO1_non_ind - NO_tag_non_ind	limma	0.12963986673688	0.999663906948084	FALSE	no hit	6.83806333333333
GCR1	P07261	Glycolytic genes transcriptional activator GCR1 OS=Saccharomyces cerevisiae (strain ATCC 204508 / S288c) GN=GCR1 PE=1 SV=2	2	1	1	NA	11	2	3	5.64319	-0.243169740755405	24.8865331070123	-1.56877970847528	0.13008631287007	0.999663906948084	-4.81375010199852	0.0181028879074732	0.171356941310539	0.43896015539099	ARO1_non_ind - NO_tag_non_ind	limma	0.13008631287007	0.999663906948084	FALSE	no hit	5.64319
ESA1	Q08649	Histone acetyltransferase ESA1 OS=Saccharomyces cerevisiae (strain ATCC 204508 / S288c) GN=ESA1 PE=1 SV=1	3	1	1	1	11	3	2	6.19567333333333	-0.372443981517655	22.2363570696198	-1.56659873628667	0.130595410509894	0.999663906948084	-4.93914316029874	0.0182640457613248	0.172283696216218	0.43896015539099	ARO1_non_ind - NO_tag_non_ind	limma	0.130595410509894	0.999663906948084	FALSE	no hit	6.19567333333333
NRD1	P53617	Protein NRD1 OS=Saccharomyces cerevisiae (strain ATCC 204508 / S288c) GN=NRD1 PE=1 SV=1	2	NA	1	1	11	2	3	6.06304	-0.698668644855225	24.3032673676126	-1.56652382263471	0.13061292656726	0.999663906948084	-4.40179966875408	0.0182696035738334	0.172315542502794	0.43896015539099	ARO1_non_ind - NO_tag_non_ind	limma	0.13061292656726	0.999663906948084	FALSE	no hit	6.06304
COX2	P00410	Cytochrome c oxidase subunit 2 OS=Saccharomyces cerevisiae (strain ATCC 204508 / S288c) GN=COX2 PE=1 SV=1	3	1	1	1	11	3	2	6.40169666666667	-0.191664624094958	25.5083447906888	-1.56571960349942	0.130801088626915	0.999663906948084	-4.94037130876525	0.0183293615879865	0.172657476213604	0.43896015539099	ARO1_non_ind - NO_tag_non_ind	limma	0.130801088626915	0.999663906948084	FALSE	no hit	6.40169666666667
DIC1	Q06143	Mitochondrial dicarboxylate transporter OS=Saccharomyces cerevisiae (strain ATCC 204508 / S288c) GN=DIC1 PE=1 SV=1	3	1	1	1	11	3	5	6.78853666666667	-0.236041408510264	26.4368807042672	-1.558268383011	0.132555105563551	0.999663906948084	-4.95075848363678	0.0188912156161078	0.175830015755435	0.43896015539099	ARO1_non_ind - NO_tag_non_ind	limma	0.132555105563551	0.999663906948084	FALSE	no hit	6.78853666666667
IMH1	Q06704	Golgin IMH1 OS=Saccharomyces cerevisiae (strain ATCC 204508 / S288c) GN=IMH1 PE=1 SV=1	3	1	1	1	11	3	13	6.08311666666667	0.180324314357708	25.3750354758247	1.55608510689039	0.133072707753376	0.999663906948084	-4.95379449409778	0.0190586718265122	0.176760996208497	0.43896015539099	ARO1_non_ind - NO_tag_non_ind	limma	0.133072707753376	0.999663906948084	FALSE	no hit	6.08311666666667
ARO8	P53090	Aromatic/aminoadipate aminotransferase 1 OS=Saccharomyces cerevisiae (strain ATCC 204508 / S288c) GN=ARO8 PE=1 SV=1	3	1	1	1	11	3	13	7.16978333333333	-0.395735052883374	27.1688156116473	-1.55483692637153	0.133369368931984	0.999663906948084	-4.95552864843818	0.0191549885308584	0.177293495106166	0.43896015539099	ARO1_non_ind - NO_tag_non_ind	limma	0.133369368931984	0.999663906948084	FALSE	no hit	7.16978333333333
RPP2A	P05319	60S acidic ribosomal protein P2-alpha OS=Saccharomyces cerevisiae (strain ATCC 204508 / S288c) GN=RPP2A PE=1 SV=1	3	1	1	1	11	3	3	5.9827	-0.616800178863581	23.4602110707782	-1.55394310340427	0.13358214287226	0.999663906948084	-4.95676979103556	0.0192242221777035	0.177674927759905	0.43896015539099	ARO1_non_ind - NO_tag_non_ind	limma	0.13358214287226	0.999663906948084	FALSE	no hit	5.9827
BUD6	P41697	Bud site selection protein 6 OS=Saccharomyces cerevisiae (strain ATCC 204508 / S288c) GN=BUD6 PE=1 SV=1	3	1	1	1	11	3	4	5.60008666666667	0.281014852083597	23.014675544375	1.55352382769808	0.133682047475696	0.999663906948084	-4.95735179041192	0.0192567736831413	0.177853881448887	0.43896015539099	ARO1_non_ind - NO_tag_non_ind	limma	0.133682047475696	0.999663906948084	FALSE	no hit	5.60008666666667
AVT3	P36062	Vacuolar amino acid transporter 3 OS=Saccharomyces cerevisiae (strain ATCC 204508 / S288c) GN=AVT3 PE=1 SV=1	3	1	1	1	11	3	3	6.18731666666667	-0.186767661850944	24.6373951816298	-1.55294111258164	0.133820998463048	0.999663906948084	-4.95816045160403	0.0193020942052253	0.178102625671078	0.43896015539099	ARO1_non_ind - NO_tag_non_ind	limma	0.133820998463048	0.999663906948084	FALSE	no hit	6.18731666666667
ADE1	P27616	Phosphoribosylaminoimidazole-succinocarboxamide synthase OS=Saccharomyces cerevisiae (strain ATCC 204508 / S288c) GN=ADE1 PE=1 SV=2	3	1	1	1	11	3	9	6.46571	-0.291165675282869	26.2133309619068	-1.55157458587666	0.134147319379189	0.999663906948084	-4.96005588891653	0.0194087412490049	0.178686098307637	0.43896015539099	ARO1_non_ind - NO_tag_non_ind	limma	0.134147319379189	0.999663906948084	FALSE	no hit	6.46571
ARP2	P32381	Actin-related protein 2 OS=Saccharomyces cerevisiae (strain ATCC 204508 / S288c) GN=ARP2 PE=1 SV=1	3	1	1	1	11	3	3	6.07504333333333	-0.304127430707265	23.0108500018233	-1.54670171190972	0.135316278789494	0.999663906948084	-4.96680387260938	0.0197932345061955	0.180768189500467	0.43896015539099	ARO1_non_ind - NO_tag_non_ind	limma	0.135316278789494	0.999663906948084	FALSE	no hit	6.07504333333333
RPS12	P48589	40S ribosomal protein S12 OS=Saccharomyces cerevisiae (strain ATCC 204508 / S288c) GN=RPS12 PE=1 SV=1	3	1	1	1	11	3	5	7.68741333333333	-0.426228093558315	26.4390850894529	-1.54185399589679	0.136487504011497	0.999663906948084	-4.97350006137034	0.0201823254304603	0.182841538378838	0.43896015539099	ARO1_non_ind - NO_tag_non_ind	limma	0.136487504011497	0.999663906948084	FALSE	no hit	7.68741333333333
STE2	D6VTK4	Pheromone alpha factor receptor OS=Saccharomyces cerevisiae (strain ATCC 204508 / S288c) GN=STE2 PE=1 SV=2	3	1	1	1	11	3	3	5.73098333333333	0.523394168255013	22.7141618086325	1.54029417223826	0.136866129707598	0.999663906948084	-4.97565105629952	0.0203089324092249	0.183509027253215	0.43896015539099	ARO1_non_ind - NO_tag_non_ind	limma	0.136866129707598	0.999663906948084	FALSE	no hit	5.73098333333333
BUD22	Q04347	Bud site selection protein 22 OS=Saccharomyces cerevisiae (strain ATCC 204508 / S288c) GN=BUD22 PE=1 SV=1	3	1	1	1	11	3	6	6.57902666666667	-0.390299376873955	25.8074438637197	-1.5378085902426	0.13747125291311	0.999663906948084	-4.97907504269033	0.0205121127384029	0.184572979440297	0.43896015539099	ARO1_non_ind - NO_tag_non_ind	limma	0.13747125291311	0.999663906948084	FALSE	no hit	6.57902666666667
HRD1	Q08109	ERAD-associated E3 ubiquitin-protein ligase HRD1 OS=Saccharomyces cerevisiae (strain ATCC 204508 / S288c) GN=HRD1 PE=1 SV=1	3	1	1	1	11	3	4	6.25939	-0.354070077909192	23.3798364504781	-1.53726463290535	0.137603973672958	0.999663906948084	-4.97982377020156	0.0205568134402501	0.18480586599331	0.43896015539099	ARO1_non_ind - NO_tag_non_ind	limma	0.137603973672958	0.999663906948084	FALSE	no hit	6.25939
BPL1	P48445	Biotin--protein ligase OS=Saccharomyces cerevisiae (strain ATCC 204508 / S288c) GN=BPL1 PE=1 SV=1	2	1	1	NA	11	2	3	5.48814	-0.314522120899202	23.4119759441088	-1.53673167535624	0.137734112579783	0.999663906948084	-4.8573589508306	0.0206006925785509	0.185034057925228	0.43896015539099	ARO1_non_ind - NO_tag_non_ind	limma	0.137734112579783	0.999663906948084	FALSE	no hit	5.48814
CCC1	P47818	Protein CCC1 OS=Saccharomyces cerevisiae (strain ATCC 204508 / S288c) GN=CCC1 PE=1 SV=1	3	1	1	1	11	3	2	5.84026	0.35795008952508	22.7631274116421	1.52859938373873	0.139732434436893	0.999663906948084	-4.99172215361392	0.0212804365002501	0.18851741923584	0.43896015539099	ARO1_non_ind - NO_tag_non_ind	limma	0.139732434436893	0.999663906948084	FALSE	no hit	5.84026
EMC5	P40540	ER membrane protein complex subunit 5 OS=Saccharomyces cerevisiae (strain ATCC 204508 / S288c) GN=EMC5 PE=1 SV=1	3	1	1	1	11	3	4	5.91124333333333	-0.409880109862414	23.3977774105414	-1.52795581459771	0.139891586024534	0.999663906948084	-4.99260367866663	0.0213350545167674	0.188793166859204	0.43896015539099	ARO1_non_ind - NO_tag_non_ind	limma	0.139891586024534	0.999663906948084	FALSE	no hit	5.91124333333333
XKS1	P42826	Xylulose kinase OS=Saccharomyces cerevisiae (strain ATCC 204508 / S288c) GN=XKS1 PE=1 SV=2	3	1	1	1	11	3	9	6.72012	0.448233445271192	26.2782616314379	1.52635009594236	0.140289320161115	0.999663906948084	-4.99480179257352	0.0214718602280295	0.189481193998484	0.43896015539099	ARO1_non_ind - NO_tag_non_ind	limma	0.140289320161115	0.999663906948084	FALSE	no hit	6.72012
CFT1	Q06632	Protein CFT1 OS=Saccharomyces cerevisiae (strain ATCC 204508 / S288c) GN=CFT1 PE=1 SV=1	3	1	1	1	11	3	11	6.18343333333333	-0.3735294180435	25.3021896494448	-1.52606325795384	0.1403604669113	0.999663906948084	-4.9951942563135	0.0214963787962177	0.189604103754916	0.43896015539099	ARO1_non_ind - NO_tag_non_ind	limma	0.1403604669113	0.999663906948084	FALSE	no hit	6.18343333333333
DBP1	P24784	ATP-dependent RNA helicase DBP1 OS=Saccharomyces cerevisiae (strain ATCC 204508 / S288c) GN=DBP1 PE=1 SV=2	2	1	NA	1	11	2	2	5.69941	0.199889723730159	23.2870266306119	1.52431129756859	0.140795661452081	0.999663906948084	-4.87406539266396	0.0216466640610535	0.190354834403568	0.43896015539099	ARO1_non_ind - NO_tag_non_ind	limma	0.140795661452081	0.999663906948084	FALSE	no hit	5.69941
MRPL1	Q04599	54S ribosomal protein L1, mitochondrial OS=Saccharomyces cerevisiae (strain ATCC 204508 / S288c) GN=MRPL1 PE=1 SV=1	3	1	1	1	11	3	6	6.05570333333333	0.308168620085276	24.5347045410817	1.52194902576975	0.141384208111769	0.999663906948084	-5.00081694683023	0.0218507500392602	0.191367111566156	0.43896015539099	ARO1_non_ind - NO_tag_non_ind	limma	0.141384208111769	0.999663906948084	FALSE	no hit	6.05570333333333
GAT1	P43574	Transcriptional regulatory protein GAT1 OS=Saccharomyces cerevisiae (strain ATCC 204508 / S288c) GN=GAT1 PE=1 SV=1	3	1	1	1	11	3	3	6.01483	0.267797534374839	23.6091071720075	1.52041998341022	0.141766232406024	0.999663906948084	-5.00290346793233	0.0219837408680716	0.192022328580311	0.43896015539099	ARO1_non_ind - NO_tag_non_ind	limma	0.141766232406024	0.999663906948084	FALSE	no hit	6.01483
YML131W	Q03102	Uncharacterized membrane protein YML131W OS=Saccharomyces cerevisiae (strain ATCC 204508 / S288c) GN=YML131W PE=1 SV=1	3	1	1	1	11	3	6	6.76207333333333	0.324543626320295	25.9097832397883	1.52037720445231	0.141776932664011	0.999663906948084	-5.00296181936406	0.0219874717384718	0.192040659766946	0.43896015539099	ARO1_non_ind - NO_tag_non_ind	limma	0.141776932664011	0.999663906948084	FALSE	no hit	6.76207333333333
SEC4	P07560	Ras-related protein SEC4 OS=Saccharomyces cerevisiae (strain ATCC 204508 / S288c) GN=SEC4 PE=1 SV=1	3	1	1	1	11	3	6	7.08384666666667	0.257759647256947	26.5072118322995	1.51995960501627	0.141881421094782	0.999663906948084	-5.00353136417363	0.0220239206755184	0.192219604200104	0.600125188548289	ARO1_non_ind - NO_tag_non_ind	limma	0.141881421094782	0.999663906948084	FALSE	no hit	7.08384666666667
VPS45	P38932	Vacuolar protein sorting-associated protein 45 OS=Saccharomyces cerevisiae (strain ATCC 204508 / S288c) GN=VPS45 PE=1 SV=2	3	1	1	1	11	3	4	5.61311333333333	0.241024336531613	23.5586225746916	1.51601644415014	0.142871155433469	0.999663906948084	-5.00890300300564	0.0223706871916556	0.194266394288004	0.600125188548289	ARO1_non_ind - NO_tag_non_ind	limma	0.142871155433469	0.999663906948084	FALSE	no hit	5.61311333333333
ECM4	P36156	Glutathione S-transferase omega-like 2 OS=Saccharomyces cerevisiae (strain ATCC 204508 / S288c) GN=ECM4 PE=1 SV=1	3	1	1	1	11	3	10	6.90455	0.392155824257049	26.5195125218041	1.50844483606333	0.144787444841831	0.999663906948084	-5.01918577392012	0.023049870277452	0.198216338215274	0.600125188548289	ARO1_non_ind - NO_tag_non_ind	limma	0.144787444841831	0.999663906948084	FALSE	no hit	6.90455
YGL140C	P53120	Uncharacterized membrane protein YGL140C OS=Saccharomyces cerevisiae (strain ATCC 204508 / S288c) GN=YGL140C PE=1 SV=1	3	1	1	1	11	3	6	6.17656	-0.235727519424881	25.0619157872217	-1.50836143838853	0.144808668058989	0.999663906948084	-5.01929880067879	0.0230574497899656	0.19825998485218	0.600125188548289	ARO1_non_ind - NO_tag_non_ind	limma	0.144808668058989	0.999663906948084	FALSE	no hit	6.17656
CCC2	P38995	Copper-transporting ATPase OS=Saccharomyces cerevisiae (strain ATCC 204508 / S288c) GN=CCC2 PE=1 SV=1	3	1	1	1	11	3	5	6.24522	-0.403523919147123	24.4501773454316	-1.50466959606622	0.145750721258875	0.999663906948084	-5.02429716467303	0.0233951550370177	0.200195086771978	0.600125188548289	ARO1_non_ind - NO_tag_non_ind	limma	0.145750721258875	0.999663906948084	FALSE	no hit	6.24522
MRPL50	P53724	54S ribosomal protein L50, mitochondrial OS=Saccharomyces cerevisiae (strain ATCC 204508 / S288c) GN=MRPL50 PE=1 SV=1	3	1	1	1	11	3	4	6.13768	0.317448099508788	23.5649218214192	1.50255923946828	0.146291464325293	0.999663906948084	-5.0271498832823	0.0235901184586866	0.201303794862774	0.600125188548289	ARO1_non_ind - NO_tag_non_ind	limma	0.146291464325293	0.999663906948084	FALSE	no hit	6.13768
SUP35	P05453	Eukaryotic peptide chain release factor GTP-binding subunit OS=Saccharomyces cerevisiae (strain ATCC 204508 / S288c) GN=SUP35 PE=1 SV=1	3	1	1	1	11	3	18	7.27461333333333	0.228588203626138	27.4594642622743	1.50065513907467	0.146780759301171	0.999663906948084	-5.02972099055314	0.0237672354174536	0.202305699039482	0.600125188548289	ARO1_non_ind - NO_tag_non_ind	limma	0.146780759301171	0.999663906948084	FALSE	no hit	7.27461333333333
MPH1	P40562	ATP-dependent DNA helicase MPH1 OS=Saccharomyces cerevisiae (strain ATCC 204508 / S288c) GN=MPH1 PE=1 SV=1	3	1	1	1	11	3	8	5.96845333333333	0.198734825836869	24.9580719283685	1.49419672895032	0.148450304374238	0.999663906948084	-5.03842197085196	0.0243766080386216	0.20571463668051	0.600125188548289	ARO1_non_ind - NO_tag_non_ind	limma	0.148450304374238	0.999663906948084	FALSE	no hit	5.96845333333333
CPR6	P53691	Peptidyl-prolyl cis-trans isomerase CPR6 OS=Saccharomyces cerevisiae (strain ATCC 204508 / S288c) GN=CPR6 PE=1 SV=1	3	1	1	1	11	3	11	6.78835666666667	0.335960190463009	27.5704952947044	1.49103408852834	0.149273484561292	0.999663906948084	-5.04267160357811	0.024679921207531	0.207389739359834	0.600125188548289	ARO1_non_ind - NO_tag_non_ind	limma	0.149273484561292	0.999663906948084	FALSE	no hit	6.78835666666667
FUM1	P08417	Fumarate hydratase, mitochondrial OS=Saccharomyces cerevisiae (strain ATCC 204508 / S288c) GN=FUM1 PE=1 SV=2	3	1	1	1	11	3	8	6.71926333333333	-0.541394916323604	26.2390315558668	-1.48735030359256	0.150236981707871	0.999663906948084	-5.04761221440098	0.0250373317320571	0.209345433949072	0.600125188548289	ARO1_non_ind - NO_tag_non_ind	limma	0.150236981707871	0.999663906948084	FALSE	no hit	6.71926333333333
RPL40A|RPL40B	P0CH08|P0CH09	Ubiquitin-60S ribosomal protein L40 OS=Saccharomyces cerevisiae (strain ATCC 204508 / S288c) GN=RPL40A PE=1 SV=1|Ubiquitin-60S ribosomal protein L40 OS=Saccharomyces cerevisiae (strain ATCC 204508 / S288c) GN=RPL40B PE=1 SV=1	3	1	1	1	11	3	2	7.24393	-0.313472550079545	26.1807736561712	-1.48560931618252	0.150694092383566	0.999663906948084	-5.04994370816076	0.0252078006080172	0.210271368915952	0.600125188548289	ARO1_non_ind - NO_tag_non_ind	limma	0.150694092383566	0.999663906948084	FALSE	no hit	7.24393
SCO1	P23833	Protein SCO1, mitochondrial OS=Saccharomyces cerevisiae (strain ATCC 204508 / S288c) GN=SCO1 PE=1 SV=1	3	1	1	1	11	3	3	6.52064333333333	-0.303426003855645	25.2075778723968	-1.48500645448776	0.15085264158061	0.999663906948084	-5.05075052680358	0.0252670635609096	0.210592240173992	0.600125188548289	ARO1_non_ind - NO_tag_non_ind	limma	0.15085264158061	0.999663906948084	FALSE	no hit	6.52064333333333
SPT20	P50875	Transcription factor SPT20 OS=Saccharomyces cerevisiae (strain ATCC 204508 / S288c) GN=SPT20 PE=1 SV=1	2	NA	1	1	11	2	3	5.848885	-0.802181850602352	23.9154171379942	-1.48277407245459	0.151440924342047	0.999663906948084	-4.49268126820087	0.0254875640306182	0.211781485689368	0.600125188548289	ARO1_non_ind - NO_tag_non_ind	limma	0.151440924342047	0.999663906948084	FALSE	no hit	5.848885
SAT4	P25333	Serine/threonine-protein kinase HAL4/SAT4 OS=Saccharomyces cerevisiae (strain ATCC 204508 / S288c) GN=SAT4 PE=1 SV=1	2	1	NA	1	11	2	3	5.811985	0.185154539348261	23.8766790643791	1.48236911982553	0.151547837569341	0.999663906948084	-4.92966895934991	0.0255277405658647	0.211997391849458	0.600125188548289	ARO1_non_ind - NO_tag_non_ind	limma	0.151547837569341	0.999663906948084	FALSE	no hit	5.811985
MSH1	P25846	DNA mismatch repair protein MSH1, mitochondrial OS=Saccharomyces cerevisiae (strain ATCC 204508 / S288c) GN=MSH1 PE=1 SV=2	3	1	1	1	11	3	7	6.35867333333333	-0.219320388253077	25.6020962244948	-1.48225923885886	0.15157685825573	0.999663906948084	-5.05442376957624	0.0255386516242351	0.212055985740961	0.600125188548289	ARO1_non_ind - NO_tag_non_ind	limma	0.15157685825573	0.999663906948084	FALSE	no hit	6.35867333333333
SFH5	P47008	Phosphatidylinositol transfer protein SFH5 OS=Saccharomyces cerevisiae (strain ATCC 204508 / S288c) GN=SFH5 PE=1 SV=1	3	1	1	1	11	3	6	6.83395333333333	-0.290406765712174	26.7430406735525	-1.48158998510958	0.151753712339834	0.999663906948084	-5.0553177701412	0.025605194943326	0.212412949959915	0.662119227910238	ARO1_non_ind - NO_tag_non_ind	limma	0.151753712339834	0.999663906948084	FALSE	no hit	6.83395333333333
UGP1	P32861	UTP--glucose-1-phosphate uridylyltransferase OS=Saccharomyces cerevisiae (strain ATCC 204508 / S288c) GN=UGP1 PE=1 SV=1	3	1	1	1	11	3	8	6.99075666666667	-0.289414955316914	25.5354047411289	-1.47709932079871	0.15294472727314	0.999663906948084	-5.06130791205258	0.0260555894205601	0.2149364009676	0.662119227910238	ARO1_non_ind - NO_tag_non_ind	limma	0.15294472727314	0.999663906948084	FALSE	no hit	6.99075666666667
SKG3	Q06315	Protein SKG3 OS=Saccharomyces cerevisiae (strain ATCC 204508 / S288c) GN=SKG3 PE=1 SV=1	3	1	1	1	11	3	6	5.98962333333333	-0.235340575677018	24.6357285064842	-1.46786501984874	0.155417639116199	0.999663906948084	-5.07357870721604	0.0270033119537336	0.220154848785888	0.662119227910238	ARO1_non_ind - NO_tag_non_ind	limma	0.155417639116199	0.999663906948084	FALSE	no hit	5.98962333333333
SSE1	P32589	Heat shock protein homolog SSE1 OS=Saccharomyces cerevisiae (strain ATCC 204508 / S288c) GN=SSE1 PE=1 SV=4	3	1	1	1	11	3	23	8.10651666666667	0.23657068395071	28.6501626587755	1.4659787203398	0.155926737720946	0.999663906948084	-5.07607749089703	0.0272005225915055	0.221225478520396	0.662119227910238	ARO1_non_ind - NO_tag_non_ind	limma	0.155926737720946	0.999663906948084	FALSE	no hit	8.10651666666667
GSC2	P40989	1,3-beta-glucan synthase component GSC2 OS=Saccharomyces cerevisiae (strain ATCC 204508 / S288c) GN=GSC2 PE=1 SV=2	3	1	1	1	11	3	7	6.22376666666667	0.37126978757377	24.5579365318899	1.46576328747366	0.155984967122938	0.999663906948084	-5.07636270687268	0.0272231247615586	0.22134785141056	0.662119227910238	ARO1_non_ind - NO_tag_non_ind	limma	0.155984967122938	0.999663906948084	FALSE	no hit	6.22376666666667
ATP2	P00830	ATP synthase subunit beta, mitochondrial OS=Saccharomyces cerevisiae (strain ATCC 204508 / S288c) GN=ATP2 PE=1 SV=2	3	1	1	1	11	3	9	6.79357666666667	-0.409704011254618	26.4992464546125	-1.46275905469567	0.156798813775475	0.999663906948084	-5.0803364753472	0.0275400071676701	0.223056394514966	0.662119227910238	ARO1_non_ind - NO_tag_non_ind	limma	0.156798813775475	0.999663906948084	FALSE	no hit	6.79357666666667
PRO2	P54885	Gamma-glutamyl phosphate reductase OS=Saccharomyces cerevisiae (strain ATCC 204508 / S288c) GN=PRO2 PE=1 SV=1	3	1	1	1	11	3	10	7.22934	-0.564438890797472	27.0784264081575	-1.46004527770314	0.157536919531612	0.999663906948084	-5.08392027668762	0.0278289827511415	0.224602965217856	0.662119227910238	ARO1_non_ind - NO_tag_non_ind	limma	0.157536919531612	0.999663906948084	FALSE	no hit	7.22934
PEP1	P32319	Vacuolar protein sorting/targeting protein VPS10 OS=Saccharomyces cerevisiae (strain ATCC 204508 / S288c) GN=PEP1 PE=1 SV=1	3	1	1	1	11	3	8	6.11456666666667	0.233199053773276	25.1181132084984	1.45914421553896	0.157782613634771	0.999663906948084	-5.08510900206475	0.0279255084317394	0.225117137121344	0.662119227910238	ARO1_non_ind - NO_tag_non_ind	limma	0.157782613634771	0.999663906948084	FALSE	no hit	6.11456666666667
CDC12	P32468	Cell division control protein 12 OS=Saccharomyces cerevisiae (strain ATCC 204508 / S288c) GN=CDC12 PE=1 SV=1	3	1	1	1	11	3	12	6.83170666666667	0.19159741723519	26.8425930694768	1.45700390467662	0.158367454749782	0.999663906948084	-5.08793017879451	0.0281559455419169	0.226339754201071	0.662119227910238	ARO1_non_ind - NO_tag_non_ind	limma	0.158367454749782	0.999663906948084	FALSE	no hit	6.83170666666667
VCX1	Q99385	Vacuolar calcium ion transporter OS=Saccharomyces cerevisiae (strain ATCC 204508 / S288c) GN=VCX1 PE=1 SV=1	3	1	1	1	11	3	4	7.10242	-0.185576880770768	25.4231821129602	-1.45252461255321	0.159597079268076	0.999663906948084	-5.09382334014688	0.0286435180539251	0.22890422187141	0.662119227910238	ARO1_non_ind - NO_tag_non_ind	limma	0.159597079268076	0.999663906948084	FALSE	no hit	7.10242
SHM2	P37291	Serine hydroxymethyltransferase, cytosolic OS=Saccharomyces cerevisiae (strain ATCC 204508 / S288c) GN=SHM2 PE=1 SV=2	3	1	1	1	11	3	19	8.10559	0.287050779925984	28.4103710730117	1.45207347769538	0.159721346778748	0.999663906948084	-5.09441604315188	0.0286930249129214	0.22916292440684	0.662119227910238	ARO1_non_ind - NO_tag_non_ind	limma	0.159721346778748	0.999663906948084	FALSE	no hit	8.10559
VTC3	Q02725	Vacuolar transporter chaperone 3 OS=Saccharomyces cerevisiae (strain ATCC 204508 / S288c) GN=VTC3 PE=1 SV=1	3	1	1	1	11	3	6	6.15316666666667	-0.28301912249378	24.6173415730254	-1.44871464368389	0.160649006641396	0.999663906948084	-5.09882411041795	0.0290639401618453	0.231091389707382	0.662119227910238	ARO1_non_ind - NO_tag_non_ind	limma	0.160649006641396	0.999663906948084	FALSE	no hit	6.15316666666667
TRX1	P22217	Thioredoxin-1 OS=Saccharomyces cerevisiae (strain ATCC 204508 / S288c) GN=TRX1 PE=1 SV=3	2	1	NA	1	11	2	2	5.669235	-0.344054141723831	22.0686086271356	-1.44869643028752	0.160654048702794	0.999663906948084	-4.97028393793719	0.0290659626598317	0.231101858002172	0.662119227910238	ARO1_non_ind - NO_tag_non_ind	limma	0.160654048702794	0.999663906948084	FALSE	no hit	5.669235
SPT15	P13393	TATA-box-binding protein OS=Saccharomyces cerevisiae (strain ATCC 204508 / S288c) GN=SPT15 PE=1 SV=3	3	1	1	1	11	3	4	5.96247666666667	0.268381450232415	24.314009061496	1.44547132278081	0.161548872616343	0.999663906948084	-5.1030725684397	0.0294260082798412	0.232957358972656	0.662119227910238	ARO1_non_ind - NO_tag_non_ind	limma	0.161548872616343	0.999663906948084	FALSE	no hit	5.96247666666667
SUC2	P00724|P00724-2	Invertase 2 OS=Saccharomyces cerevisiae (strain ATCC 204508 / S288c) GN=SUC2 PE=1 SV=1|Isoform Intracellular of Invertase 2 OS=Saccharomyces cerevisiae (strain ATCC 204508 / S288c) GN=SUC2	3	1	1	1	11	3	11	6.73195	-0.227727112537735	27.1850355311062	-1.44544735844826	0.161555536621298	0.999663906948084	-5.10310393023305	0.0294286979136107	0.23297115992931	0.662119227910238	ARO1_non_ind - NO_tag_non_ind	limma	0.161555536621298	0.999663906948084	FALSE	no hit	6.73195
YAP1801	P38856	Clathrin coat assembly protein AP180A OS=Saccharomyces cerevisiae (strain ATCC 204508 / S288c) GN=YAP1801 PE=1 SV=1	3	1	1	1	11	3	5	6.36780333333333	0.239906896904117	24.0750713446534	1.44125418837483	0.162724980194694	0.999663906948084	-5.10858484586352	0.029902585418264	0.235388977908383	0.662119227910238	ARO1_non_ind - NO_tag_non_ind	limma	0.162724980194694	0.999663906948084	FALSE	no hit	6.36780333333333
HHO1	P53551	Histone H1 OS=Saccharomyces cerevisiae (strain ATCC 204508 / S288c) GN=HHO1 PE=1 SV=1	3	1	1	1	11	3	7	6.76642	-0.337685308293796	26.2306944237989	-1.439604964732	0.163186795207318	0.999663906948084	-5.11073694058904	0.0300907605147795	0.236341524540999	0.662119227910238	ARO1_non_ind - NO_tag_non_ind	limma	0.163186795207318	0.999663906948084	FALSE	no hit	6.76642
RPS18A|RPS18B	P0CX55|P0CX56	40S ribosomal protein S18-A OS=Saccharomyces cerevisiae (strain ATCC 204508 / S288c) GN=RPS18A PE=1 SV=1|40S ribosomal protein S18-B OS=Saccharomyces cerevisiae (strain ATCC 204508 / S288c) GN=RPS18B PE=1 SV=1	3	1	1	1	11	3	10	7.88897333333333	0.188837761909106	28.6835535003086	1.43219137359841	0.165275754612096	0.999663906948084	-5.12038579098069	0.0309492663829636	0.240633887227694	0.662119227910238	ARO1_non_ind - NO_tag_non_ind	limma	0.165275754612096	0.999663906948084	FALSE	no hit	7.88897333333333
HPR1	P17629	THO complex subunit HPR1 OS=Saccharomyces cerevisiae (strain ATCC 204508 / S288c) GN=HPR1 PE=1 SV=2	3	1	1	1	11	3	4	6.04937666666667	0.335007691761334	23.7408254327426	1.43109915392146	0.165585317550296	0.999663906948084	-5.1218038284613	0.0310775075349965	0.241267649815764	0.662119227910238	ARO1_non_ind - NO_tag_non_ind	limma	0.165585317550296	0.999663906948084	FALSE	no hit	6.04937666666667
UBA1	P22515	Ubiquitin-activating enzyme E1 1 OS=Saccharomyces cerevisiae (strain ATCC 204508 / S288c) GN=UBA1 PE=1 SV=2	3	1	1	1	11	3	10	7.15991333333333	-0.343337831833651	27.11084096248	-1.42971043944392	0.165979585263027	0.999663906948084	-5.12360550954662	0.0312412194771279	0.242073943369504	0.662119227910238	ARO1_non_ind - NO_tag_non_ind	limma	0.165979585263027	0.999663906948084	FALSE	no hit	7.15991333333333
SSD1	P24276	Protein SSD1 OS=Saccharomyces cerevisiae (strain ATCC 204508 / S288c) GN=SSD1 PE=1 SV=1	3	1	1	1	11	3	11	7.08587	-0.229684929813391	26.6459755847399	-1.4279372178645	0.166484110273228	0.999663906948084	-5.1259039264864	0.0314513352189225	0.243104263040829	0.662119227910238	ARO1_non_ind - NO_tag_non_ind	limma	0.166484110273228	0.999663906948084	FALSE	no hit	7.08587
CPA2	P03965	Carbamoyl-phosphate synthase arginine-specific large chain OS=Saccharomyces cerevisiae (strain ATCC 204508 / S288c) GN=CPA2 PE=1 SV=1	3	1	1	1	11	3	20	7.65219333333333	0.162628632666365	28.2214135366282	1.42480605378712	0.1673780003615	0.999663906948084	-5.12995669034776	0.0318253194702613	0.244925675025451	0.662119227910238	ARO1_non_ind - NO_tag_non_ind	limma	0.1673780003615	0.999663906948084	FALSE	no hit	7.65219333333333
SAP190	P36123	SIT4-associating protein SAP190 OS=Saccharomyces cerevisiae (strain ATCC 204508 / S288c) GN=SAP190 PE=1 SV=2	3	1	1	1	11	3	4	5.97547	-0.337145963115059	25.224892959394	-1.42300161855814	0.167894874851938	0.999663906948084	-5.1322888649622	0.032042566930113	0.245976480626367	0.662119227910238	ARO1_non_ind - NO_tag_non_ind	limma	0.167894874851938	0.999663906948084	FALSE	no hit	5.97547
FUR1	P18562	Uracil phosphoribosyltransferase OS=Saccharomyces cerevisiae (strain ATCC 204508 / S288c) GN=FUR1 PE=1 SV=2	3	1	1	1	11	3	8	6.53101	-0.302260379348137	24.9624759780763	-1.42278501089766	0.167957007102733	0.999663906948084	-5.13256865801948	0.0320687309607242	0.24610267655431	0.662119227910238	ARO1_non_ind - NO_tag_non_ind	limma	0.167957007102733	0.999663906948084	FALSE	no hit	6.53101
ARO1	P08566	Pentafunctional AROM polypeptide OS=Saccharomyces cerevisiae (strain ATCC 204508 / S288c) GN=ARO1 PE=1 SV=1	3	1	1	1	11	3	23	7.2802	0.219941437310169	27.3955758202433	1.42234846324896	0.168082283314063	0.999663906948084	-5.1331324407592	0.0321215171766693	0.24635704537508	0.662119227910238	ARO1_non_ind - NO_tag_non_ind	limma	0.168082283314063	0.999663906948084	FALSE	no hit	7.2802
RRP36	Q12481	rRNA biogenesis protein RRP36 OS=Saccharomyces cerevisiae (strain ATCC 204508 / S288c) GN=RRP36 PE=1 SV=1	3	1	1	1	11	3	5	6.32809666666667	-0.248691825506743	25.3734898131064	-1.42092667455308	0.168490812318614	0.999663906948084	-5.1349676216664	0.0322939527113433	0.247185822785266	0.662119227910238	ARO1_non_ind - NO_tag_non_ind	limma	0.168490812318614	0.999663906948084	FALSE	no hit	6.32809666666667
RHO3	Q00245	GTP-binding protein RHO3 OS=Saccharomyces cerevisiae (strain ATCC 204508 / S288c) GN=RHO3 PE=1 SV=2	3	1	1	1	11	3	3	6.10937666666667	-0.194686562969377	23.9594677257657	-1.41974132311511	0.168832010928964	0.999663906948084	-5.1364964513293	0.0324383186503521	0.247877152306595	0.999999999999876	ARO1_non_ind - NO_tag_non_ind	limma	0.168832010928964	0.999663906948084	FALSE	no hit	6.10937666666667
SEC21	P32074	Coatomer subunit gamma OS=Saccharomyces cerevisiae (strain ATCC 204508 / S288c) GN=SEC21 PE=1 SV=2	3	1	1	1	11	3	20	7.40185	-0.238747775804512	28.0015424721111	-1.41739342512238	0.169509473185407	0.999663906948084	-5.13952155853396	0.0327259057359126	0.249526388920846	0.999999999999876	ARO1_non_ind - NO_tag_non_ind	limma	0.169509473185407	0.999663906948084	FALSE	no hit	7.40185
LSM7	P53905	U6 snRNA-associated Sm-like protein LSm7 OS=Saccharomyces cerevisiae (strain ATCC 204508 / S288c) GN=LSM7 PE=1 SV=2	3	1	1	1	11	3	4	6.55339	-0.204923385315691	26.1560974285357	-1.41632785110822	0.169817649038943	0.999663906948084	-5.14089310117689	0.032857143359553	0.250276601306228	0.999999999999876	ARO1_non_ind - NO_tag_non_ind	limma	0.169817649038943	0.999663906948084	FALSE	no hit	6.55339
RAD2	P07276	DNA repair protein RAD2 OS=Saccharomyces cerevisiae (strain ATCC 204508 / S288c) GN=RAD2 PE=1 SV=2	3	1	1	1	11	3	4	5.96121333333333	0.346016938304711	23.9917013262663	1.41398205668573	0.170497654754703	0.999663906948084	-5.14390943432483	0.0331476434064331	0.251931905385135	0.999999999999999	ARO1_non_ind - NO_tag_non_ind	limma	0.170497654754703	0.999663906948084	FALSE	no hit	5.96121333333333
HNM1	P19807	Choline transport protein OS=Saccharomyces cerevisiae (strain ATCC 204508 / S288c) GN=HNM1 PE=1 SV=1	3	1	1	1	11	3	4	6.74561333333333	0.286075165678636	23.4552876791052	1.41274875131079	0.170856039196797	0.999663906948084	-5.14549360311087	0.0333012540000235	0.252804245965439	0.999999999999999	ARO1_non_ind - NO_tag_non_ind	limma	0.170856039196797	0.999663906948084	FALSE	no hit	6.74561333333333
YNR034W	Q3E841	Uncharacterized protein YNR034W-A OS=Saccharomyces cerevisiae (strain ATCC 204508 / S288c) GN=YNR034W-A PE=1 SV=1	2	NA	1	1	11	2	2	5.88474	0.915179317017245	22.7909524212881	1.41023166951452	0.171589338471534	0.999663906948084	-4.5682158871336	0.0336166523706158	0.254589002650218	0.999999999999999	ARO1_non_ind - NO_tag_non_ind	limma	0.171589338471534	0.999663906948084	FALSE	no hit	5.88474
UTP5	Q04177	U3 small nucleolar RNA-associated protein 5 OS=Saccharomyces cerevisiae (strain ATCC 204508 / S288c) GN=UTP5 PE=1 SV=1	3	1	1	1	11	3	8	7.07857666666667	0.251663772859086	26.08369091039	1.39718977170705	0.175429062566657	0.999663906948084	-5.165379672321	0.0352920612177925	0.26392855267324	0.999999999999999	ARO1_non_ind - NO_tag_non_ind	limma	0.175429062566657	0.999663906948084	FALSE	no hit	7.07857666666667
RFT1	P38206	Oligosaccharide translocation protein RFT1 OS=Saccharomyces cerevisiae (strain ATCC 204508 / S288c) GN=RFT1 PE=1 SV=1	2	1	1	NA	11	2	5	6.094385	-0.292082396793969	25.521216725152	-1.39323413105824	0.176607058699967	0.999663906948084	-5.04359401594328	0.0358140957034745	0.266790992313632	0.999999999999999	ARO1_non_ind - NO_tag_non_ind	limma	0.176607058699967	0.999663906948084	FALSE	no hit	6.094385
TY2B	P0C2J3|P0CX63|P0CX64|P25384|Q03494|Q12337|Q12501	Transposon Ty2-LR1 Gag-Pol polyprotein OS=Saccharomyces cerevisiae (strain ATCC 204508 / S288c) GN=TY2B-LR1 PE=3 SV=1|Transposon Ty2-F Gag-Pol polyprotein OS=Saccharomyces cerevisiae (strain ATCC 204508 / S288c) GN=TY2B-F PE=3 SV=1|Transposon Ty2-GR2 Gag-Pol polyprotein OS=Saccharomyces cerevisiae (strain ATCC 204508 / S288c) GN=TY2B-GR2 PE=3 SV=1|Transposon Ty2-C Gag-Pol polyprotein OS=Saccharomyces cerevisiae (strain ATCC 204508 / S288c) GN=TY2B-C PE=3 SV=2|Transposon Ty2-DR2 Gag-Pol polyprotein OS=Saccharomyces cerevisiae (strain ATCC 204508 / S288c) GN=TY2B-DR2 PE=3 SV=2|Transposon Ty2-GR1 Gag-Pol polyprotein OS=Saccharomyces cerevisiae (strain ATCC 204508 / S288c) GN=TY2B-GR1 PE=5 SV=2|Transposon Ty2-OR2 Gag-Pol polyprotein OS=Saccharomyces cerevisiae (strain ATCC 204508 / S288c) GN=TY2B-OR2 PE=1 SV=1	3	1	1	1	11	3	11	6.88052666666667	-0.191898890997127	26.8608094660144	-1.3896768826258	0.177671765539824	0.999663906948084	-5.17491589040277	0.0362891635204565	0.269376622131039	0.999999999999999	ARO1_non_ind - NO_tag_non_ind	limma	0.177671765539824	0.999663906948084	FALSE	no hit	6.88052666666667
SMY1	P32364	Kinesin-related protein SMY1 OS=Saccharomyces cerevisiae (strain ATCC 204508 / S288c) GN=SMY1 PE=1 SV=1	3	1	1	1	11	3	6	5.69823	0.324360174594325	23.9454630021395	1.38891317578253	0.177901010055121	0.999663906948084	-5.17588285796588	0.0363918533734906	0.269933132315884	0.999999999999999	ARO1_non_ind - NO_tag_non_ind	limma	0.177901010055121	0.999663906948084	FALSE	no hit	5.69823
REP2	P03872	Partitioning protein REP2 OS=Saccharomyces cerevisiae (strain ATCC 204508 / S288c) GN=REP2 PE=1 SV=1	3	1	1	1	11	3	2	5.91381666666667	-0.698507429608387	23.2178378700666	-1.38857171578056	0.178003583099448	0.999663906948084	-5.17631505318739	0.0364378469569595	0.270182111919936	0.999999999999999	ARO1_non_ind - NO_tag_non_ind	limma	0.178003583099448	0.999663906948084	FALSE	no hit	5.91381666666667
SEN2	P16658	tRNA-splicing endonuclease subunit SEN2 OS=Saccharomyces cerevisiae (strain ATCC 204508 / S288c) GN=SEN2 PE=1 SV=1	3	1	1	1	11	3	5	5.94395666666667	-0.196715478020128	24.9821034335139	-1.38714263164135	0.178433382202863	0.999663906948084	-5.17812291523018	0.036630877932357	0.271225207805005	0.999999999999999	ARO1_non_ind - NO_tag_non_ind	limma	0.178433382202863	0.999663906948084	FALSE	no hit	5.94395666666667
IXR1	P33417	Intrastrand cross-link recognition protein OS=Saccharomyces cerevisiae (strain ATCC 204508 / S288c) GN=IXR1 PE=1 SV=2	3	1	1	1	11	3	4	6.40736333333333	-0.188639507624409	24.6867875306583	-1.38632525769239	0.178679577963685	0.999663906948084	-5.17915623048132	0.0367416743909097	0.271822581107253	0.999999999999999	ARO1_non_ind - NO_tag_non_ind	limma	0.178679577963685	0.999663906948084	FALSE	no hit	6.40736333333333
GSH2	Q08220	Glutathione synthetase OS=Saccharomyces cerevisiae (strain ATCC 204508 / S288c) GN=GSH2 PE=1 SV=1	3	1	1	1	11	3	22	7.58576666666667	-0.28310029327027	28.7361362720976	-1.3862712267328	0.178695861745576	0.999663906948084	-5.17922451779678	0.0367490084294171	0.271862088959176	0.999999999999999	ARO1_non_ind - NO_tag_non_ind	limma	0.178695861745576	0.999663906948084	FALSE	no hit	7.58576666666667
RSC8	P43609	Chromatin structure-remodeling complex protein RSC8 OS=Saccharomyces cerevisiae (strain ATCC 204508 / S288c) GN=RSC8 PE=1 SV=1	3	1	1	1	11	3	11	6.39786	0.204487671021937	25.2215676716375	1.38144917807813	0.180153863635163	0.999663906948084	-5.18530987648274	0.0374085833038555	0.275397719075597	0.999999999999999	ARO1_non_ind - NO_tag_non_ind	limma	0.180153863635163	0.999663906948084	FALSE	no hit	6.39786
CCT6	P39079	T-complex protein 1 subunit zeta OS=Saccharomyces cerevisiae (strain ATCC 204508 / S288c) GN=CCT6 PE=1 SV=1	3	1	1	1	11	3	11	6.70799333333333	-0.168304962998931	26.2257172817236	-1.37952739746572	0.180737552506472	0.999663906948084	-5.18773016484943	0.0376742443444551	0.276812105550855	0.999999999999999	ARO1_non_ind - NO_tag_non_ind	limma	0.180737552506472	0.999663906948084	FALSE	no hit	6.70799333333333
ADH6	Q04894	NADP-dependent alcohol dehydrogenase 6 OS=Saccharomyces cerevisiae (strain ATCC 204508 / S288c) GN=ADH6 PE=1 SV=1	3	1	1	1	11	3	8	7.00276666666667	-0.242127548476727	26.1522651150569	-1.37481375158014	0.182175526408508	0.999663906948084	-5.19365450890422	0.0383326491252833	0.280293784787215	0.999999999999999	ARO1_non_ind - NO_tag_non_ind	limma	0.182175526408508	0.999663906948084	FALSE	no hit	7.00276666666667
EHT1	P38295	Medium-chain fatty acid ethyl ester synthase/esterase 2 OS=Saccharomyces cerevisiae (strain ATCC 204508 / S288c) GN=EHT1 PE=1 SV=1	3	1	1	1	11	3	9	6.77506	0.408138657242354	25.0915352840864	1.37462822519064	0.182232308527502	0.999663906948084	-5.1938873381852	0.0383587623934565	0.280431182087055	1	ARO1_non_ind - NO_tag_non_ind	limma	0.182232308527502	0.999663906948084	FALSE	no hit	6.77506
MCR1	P36060	NADH-cytochrome b5 reductase 2 OS=Saccharomyces cerevisiae (strain ATCC 204508 / S288c) GN=MCR1 PE=1 SV=1	3	1	1	1	11	3	5	6.01056666666667	0.178191619968199	25.1042609376698	1.37129701000799	0.183254238625268	0.999663906948084	-5.19806339035954	0.0388302182689078	0.282902796943548	1	ARO1_non_ind - NO_tag_non_ind	limma	0.183254238625268	0.999663906948084	FALSE	no hit	6.01056666666667
HPT1	Q04178	Hypoxanthine-guanine phosphoribosyltransferase OS=Saccharomyces cerevisiae (strain ATCC 204508 / S288c) GN=HPT1 PE=1 SV=1	3	1	1	1	11	3	5	6.02891666666667	-0.322325940245893	24.6660761216249	-1.36881034321444	0.184020026465753	0.999663906948084	-5.20117513388731	0.039185348909264	0.284753391842936	1	ARO1_non_ind - NO_tag_non_ind	limma	0.184020026465753	0.999663906948084	FALSE	no hit	6.02891666666667
RPL36B	O14455	60S ribosomal protein L36-B OS=Saccharomyces cerevisiae (strain ATCC 204508 / S288c) GN=RPL36B PE=1 SV=3	2	NA	1	1	11	2	2	6.85449	0.819466983806986	23.4558321388243	1.36821014251159	0.184205240299103	0.999663906948084	-4.6105751243046	0.0392714779449088	0.285200774192316	1	ARO1_non_ind - NO_tag_non_ind	limma	0.184205240299103	0.999663906948084	FALSE	no hit	6.85449
EDE1	P34216	EH domain-containing and endocytosis protein 1 OS=Saccharomyces cerevisiae (strain ATCC 204508 / S288c) GN=EDE1 PE=1 SV=2	3	1	1	1	11	3	3	6.51178333333333	-0.341954476944245	25.1921201940704	-1.36717498545892	0.184525021033252	0.999663906948084	-5.20321897485166	0.0394204010800268	0.285973010563818	1	ARO1_non_ind - NO_tag_non_ind	limma	0.184525021033252	0.999663906948084	FALSE	no hit	6.51178333333333
RBD2	Q12270	Rhomboid protein 2 OS=Saccharomyces cerevisiae (strain ATCC 204508 / S288c) GN=RBD2 PE=1 SV=1	3	1	1	1	11	3	2	7.02618666666667	-0.204269585321438	25.0486823728441	-1.36701581210594	0.184574231654843	0.999663906948084	-5.20341779668988	0.0394433430701278	0.286091827254067	1	ARO1_non_ind - NO_tag_non_ind	limma	0.184574231654843	0.999663906948084	FALSE	no hit	7.02618666666667
MAE1	P36013	NAD-dependent malic enzyme, mitochondrial OS=Saccharomyces cerevisiae (strain ATCC 204508 / S288c) GN=MAE1 PE=1 SV=1	3	1	1	1	11	3	7	7.16866333333333	-0.171424857288727	28.1703966627494	-1.36626550849389	0.184806337577971	0.999663906948084	-5.20435473010722	0.0395516386054791	0.286652156950004	1	ARO1_non_ind - NO_tag_non_ind	limma	0.184806337577971	0.999663906948084	FALSE	no hit	7.16866333333333
FRE5	Q08908	Ferric reductase transmembrane component 5 OS=Saccharomyces cerevisiae (strain ATCC 204508 / S288c) GN=FRE5 PE=2 SV=1	2	1	1	NA	11	2	3	5.911825	-0.504365645861999	23.5924540231668	-1.36243683911487	0.185994316324833	0.999663906948084	-5.08158662326822	0.0401081896911704	0.289517976634308	1	ARO1_non_ind - NO_tag_non_ind	limma	0.185994316324833	0.999663906948084	FALSE	no hit	5.911825
GYP6	P32806	GTPase-activating protein GYP6 OS=Saccharomyces cerevisiae (strain ATCC 204508 / S288c) GN=GYP6 PE=1 SV=2	2	1	1	NA	11	2	3	5.47523	0.352435603830614	23.6779026508398	1.36047740606158	0.186604620085672	0.999663906948084	-5.08397967171522	0.0403955814676791	0.290988831724692	1	ARO1_non_ind - NO_tag_non_ind	limma	0.186604620085672	0.999663906948084	FALSE	no hit	5.47523
MET1	P36150	Uroporphyrinogen-III C-methyltransferase OS=Saccharomyces cerevisiae (strain ATCC 204508 / S288c) GN=MET1 PE=1 SV=1	3	1	1	1	11	3	2	5.56007	0.428320979247601	22.1840238740391	1.35482311690225	0.188374592530466	0.999663906948084	-5.2185893795811	0.0412347082108999	0.295248794916253	1	ARO1_non_ind - NO_tag_non_ind	limma	0.188374592530466	0.999663906948084	FALSE	no hit	5.56007
PUF3	Q07807	mRNA-binding protein PUF3 OS=Saccharomyces cerevisiae (strain ATCC 204508 / S288c) GN=PUF3 PE=1 SV=1	3	1	1	1	11	3	8	6.47443	-0.206759612079942	25.4438428347691	-1.35417625173945	0.188577919840528	0.999663906948084	-5.21939107102437	0.0413316410186062	0.295737594138753	1	ARO1_non_ind - NO_tag_non_ind	limma	0.188577919840528	0.999663906948084	FALSE	no hit	6.47443
OST3	P48439	Dolichyl-diphosphooligosaccharide--protein glycosyltransferase subunit 3 OS=Saccharomyces cerevisiae (strain ATCC 204508 / S288c) GN=OST3 PE=1 SV=1	3	1	1	1	11	3	4	7.16536	-0.230980224278369	26.4729252814273	-1.35396218752183	0.188645243987454	0.999663906948084	-5.21965629978344	0.0413637610331539	0.295899414931828	1	ARO1_non_ind - NO_tag_non_ind	limma	0.188645243987454	0.999663906948084	FALSE	no hit	7.16536
PFK26	P40433	6-phosphofructo-2-kinase 1 OS=Saccharomyces cerevisiae (strain ATCC 204508 / S288c) GN=PFK26 PE=1 SV=1	3	1	1	1	11	3	3	5.83424333333333	0.248456184662338	24.2537106630611	1.34518444976563	0.19142216644285	0.999663906948084	-5.23050142000463	0.0426991731700741	0.302562034101748	1	ARO1_non_ind - NO_tag_non_ind	limma	0.19142216644285	0.999663906948084	FALSE	no hit	5.83424333333333
GLT1	Q12680	Glutamate synthase [NADH] OS=Saccharomyces cerevisiae (strain ATCC 204508 / S288c) GN=GLT1 PE=1 SV=2	3	1	1	1	11	3	38	7.35717	0.188852963628744	28.1564597351694	1.34107235516482	0.192734035737075	0.999663906948084	-5.23556141785943	0.0433372039934974	0.30570097530714	1	ARO1_non_ind - NO_tag_non_ind	limma	0.192734035737075	0.999663906948084	FALSE	no hit	7.35717
IES6	P32617	Chromatin-remodeling complex subunit IES6 OS=Saccharomyces cerevisiae (strain ATCC 204508 / S288c) GN=IES6 PE=1 SV=1	3	1	1	1	11	3	4	6.60626666666667	-0.252699587176089	25.1322011271636	-1.33901628311046	0.193392611339933	0.999663906948084	-5.23808650940142	0.0436592322278331	0.307274563259692	1	ARO1_non_ind - NO_tag_non_ind	limma	0.193392611339933	0.999663906948084	FALSE	no hit	6.60626666666667
YJU3	P28321	Monoglyceride lipase OS=Saccharomyces cerevisiae (strain ATCC 204508 / S288c) GN=YJU3 PE=1 SV=2	3	1	1	1	11	3	4	6.10004333333333	0.254763615059993	23.9086501244026	1.33516867958912	0.194629754595589	0.999663906948084	-5.2428029517083	0.0442672863780675	0.310226447426332	1	ARO1_non_ind - NO_tag_non_ind	limma	0.194629754595589	0.999663906948084	FALSE	no hit	6.10004333333333
ELF1	P36053	Transcription elongation factor 1 OS=Saccharomyces cerevisiae (strain ATCC 204508 / S288c) GN=ELF1 PE=1 SV=1	3	1	1	1	11	3	3	6.93382666666667	-0.21653210900298	25.5063342965163	-1.33323688836067	0.195253222163637	0.999663906948084	-5.2451666102605	0.0445752613485741	0.311711977860021	1	ARO1_non_ind - NO_tag_non_ind	limma	0.195253222163637	0.999663906948084	FALSE	no hit	6.93382666666667
POP4	P38336	RNases MRP/P 32.9 kDa subunit OS=Saccharomyces cerevisiae (strain ATCC 204508 / S288c) GN=POP4 PE=1 SV=1	3	1	1	1	11	3	5	5.90766333333333	0.291965585626539	24.6394350772665	1.33016744515096	0.196247062028562	0.999663906948084	-5.24891625602597	0.045068323085435	0.314077005691816	1	ARO1_non_ind - NO_tag_non_ind	limma	0.196247062028562	0.999663906948084	FALSE	no hit	5.90766333333333
GLC3	P32775	1,4-alpha-glucan-branching enzyme OS=Saccharomyces cerevisiae (strain ATCC 204508 / S288c) GN=GLC3 PE=1 SV=2	3	1	1	1	11	3	2	5.49260666666667	0.506016338828125	21.7932284662912	1.32461948131564	0.198053416463533	0.999663906948084	-5.25567497685215	0.0459711926874846	0.31836585818262	1	ARO1_non_ind - NO_tag_non_ind	limma	0.198053416463533	0.999663906948084	FALSE	no hit	5.49260666666667
TIM21	P53220	Mitochondrial import inner membrane translocase subunit TIM21 OS=Saccharomyces cerevisiae (strain ATCC 204508 / S288c) GN=TIM21 PE=1 SV=1	3	1	1	1	11	3	4	6.47491333333333	-0.313157274213957	26.2596006463146	-1.32312646754429	0.198541729910428	0.999663906948084	-5.25748970169853	0.0462167495954964	0.319523052492708	1	ARO1_non_ind - NO_tag_non_ind	limma	0.198541729910428	0.999663906948084	FALSE	no hit	6.47491333333333
YRA1	Q12159	RNA annealing protein YRA1 OS=Saccharomyces cerevisiae (strain ATCC 204508 / S288c) GN=YRA1 PE=1 SV=2	3	1	1	1	11	3	14	7.65094333333333	-0.276128237008876	27.8423045028049	-1.32161966984289	0.199035501441744	0.999663906948084	-5.25931940900715	0.0464656924177573	0.320692199194046	1	ARO1_non_ind - NO_tag_non_ind	limma	0.199035501441744	0.999663906948084	FALSE	no hit	7.65094333333333
MNP1	P53163	54S ribosomal protein L12, mitochondrial OS=Saccharomyces cerevisiae (strain ATCC 204508 / S288c) GN=MNP1 PE=1 SV=1	3	1	1	1	11	3	4	7.02467333333333	-0.237685137567219	26.6110933674742	-1.32080571779158	0.199302627507558	0.999663906948084	-5.26030705183608	0.0466006369306886	0.321324281341428	1	ARO1_non_ind - NO_tag_non_ind	limma	0.199302627507558	0.999663906948084	FALSE	no hit	7.02467333333333
CDC25	P04821	Cell division control protein 25 OS=Saccharomyces cerevisiae (strain ATCC 204508 / S288c) GN=CDC25 PE=1 SV=1	3	1	1	1	11	3	7	6.79679333333333	-0.207930812537217	26.7172857774819	-1.31787075485413	0.200268151994021	0.999663906948084	-5.26386399505886	0.0470899643687326	0.323606465615617	1	ARO1_non_ind - NO_tag_non_ind	limma	0.200268151994021	0.999663906948084	FALSE	no hit	6.79679333333333
ADH3	P07246	Alcohol dehydrogenase 3, mitochondrial OS=Saccharomyces cerevisiae (strain ATCC 204508 / S288c) GN=ADH3 PE=1 SV=2	3	1	1	1	11	3	12	6.91918333333333	-0.297912585650817	27.5540035090386	-1.31693954494717	0.200575253923097	0.999663906948084	-5.264991134567	0.0472461193519786	0.324331532929669	1	ARO1_non_ind - NO_tag_non_ind	limma	0.200575253923097	0.999663906948084	FALSE	no hit	6.91918333333333
EMI2	Q04409	Putative glucokinase-2 OS=Saccharomyces cerevisiae (strain ATCC 204508 / S288c) GN=EMI2 PE=1 SV=1	3	1	1	1	11	3	8	7.01970333333333	0.386959761811212	25.9242891661216	1.31678301195699	0.200626912550425	0.999663906948084	-5.26518053573546	0.0472724111444252	0.324453459540359	1	ARO1_non_ind - NO_tag_non_ind	limma	0.200626912550425	0.999663906948084	FALSE	no hit	7.01970333333333
NUP145	P49687	Nucleoporin NUP145 OS=Saccharomyces cerevisiae (strain ATCC 204508 / S288c) GN=NUP145 PE=1 SV=1	3	1	1	1	11	3	9	6.38931333333333	0.210880843742075	25.7592631897791	1.31644375455927	0.200738908918643	0.999663906948084	-5.26559096298752	0.0473294361607257	0.324717758468592	1	ARO1_non_ind - NO_tag_non_ind	limma	0.200738908918643	0.999663906948084	FALSE	no hit	6.38931333333333
PPH3	P32345	Serine/threonine-protein phosphatase 4 catalytic subunit OS=Saccharomyces cerevisiae (strain ATCC 204508 / S288c) GN=PPH3 PE=1 SV=2	3	1	1	1	11	3	3	5.91113666666667	-0.245464768895438	22.3326410180344	-1.31487009253255	0.201259044937907	0.999663906948084	-5.26142434140865	0.0475947065372213	0.325944517062751	1	ARO1_non_ind - NO_tag_non_ind	limma	0.201259044937907	0.999663906948084	FALSE	no hit	5.91113666666667
PRE9	P23638	Proteasome subunit alpha type-3 OS=Saccharomyces cerevisiae (strain ATCC 204508 / S288c) GN=PRE9 PE=1 SV=1	3	1	1	1	11	3	11	7.37958	-0.372204299259533	27.2003202097888	-1.31392354579896	0.201572406936923	0.999663906948084	-5.26863703255732	0.0477548660152889	0.326683028512116	1	ARO1_non_ind - NO_tag_non_ind	limma	0.201572406936923	0.999663906948084	FALSE	no hit	7.37958
NOG2	P53742	Nucleolar GTP-binding protein 2 OS=Saccharomyces cerevisiae (strain ATCC 204508 / S288c) GN=NOG2 PE=1 SV=1	3	1	1	1	11	3	20	6.87603333333333	0.160147614978296	26.7520897184235	1.31339941966006	0.201746086057977	0.999663906948084	-5.26926989436095	0.0478437449475837	0.327092160427343	1	ARO1_non_ind - NO_tag_non_ind	limma	0.201746086057977	0.999663906948084	FALSE	no hit	6.87603333333333
HXT2	P23585	High-affinity glucose transporter HXT2 OS=Saccharomyces cerevisiae (strain ATCC 204508 / S288c) GN=HXT2 PE=1 SV=1	3	1	1	1	11	3	4	6.31353333333333	0.508558237950975	23.827320703587	1.31025245013307	0.202791337792833	0.999663906948084	-5.27306519207138	0.0483803218866208	0.329551634839276	1	ARO1_non_ind - NO_tag_non_ind	limma	0.202791337792833	0.999663906948084	FALSE	no hit	6.31353333333333
MTF2	P10849	Mitochondrial transcription factor 2 OS=Saccharomyces cerevisiae (strain ATCC 204508 / S288c) GN=MTF2 PE=1 SV=1	2	NA	1	1	11	2	3	5.542255	0.373970931860857	22.3769656001283	1.3100921708498	0.202844686051696	0.999663906948084	-4.66742852871327	0.0484077851867186	0.32967703310758	1	ARO1_non_ind - NO_tag_non_ind	limma	0.202844686051696	0.999663906948084	FALSE	no hit	5.542255
MCM7	P38132	DNA replication licensing factor MCM7 OS=Saccharomyces cerevisiae (strain ATCC 204508 / S288c) GN=MCM7 PE=1 SV=4	3	1	1	1	11	3	7	6.03750333333333	0.177214526898688	24.9150646075982	1.30604241429964	0.204196244628654	0.999663906948084	-5.27813036948405	0.0491060540625958	0.332849666365581	1	ARO1_non_ind - NO_tag_non_ind	limma	0.204196244628654	0.999663906948084	FALSE	no hit	6.03750333333333
YER010C	P40011	4-hydroxy-4-methyl-2-oxoglutarate aldolase OS=Saccharomyces cerevisiae (strain ATCC 204508 / S288c) GN=YER010C PE=1 SV=1	3	1	1	1	11	3	4	6.78086333333333	-0.383668892629071	26.319417097689	-1.30442875060095	0.204736725782238	0.999663906948084	-5.28006809600634	0.0493866313778626	0.334116046802283	1	ARO1_non_ind - NO_tag_non_ind	limma	0.204736725782238	0.999663906948084	FALSE	no hit	6.78086333333333
RFA1	P22336	Replication factor A protein 1 OS=Saccharomyces cerevisiae (strain ATCC 204508 / S288c) GN=RFA1 PE=1 SV=1	3	1	1	1	11	3	10	7.07872333333333	-0.2512457231892	27.2475161577725	-1.30325599566924	0.205130223388091	0.999663906948084	-5.28147507947711	0.0495913881506274	0.335037182403108	1	ARO1_non_ind - NO_tag_non_ind	limma	0.205130223388091	0.999663906948084	FALSE	no hit	7.07872333333333
NOP1	P15646	rRNA 2'-O-methyltransferase fibrillarin OS=Saccharomyces cerevisiae (strain ATCC 204508 / S288c) GN=NOP1 PE=1 SV=1	3	1	1	1	11	3	10	7.37844666666667	-0.261842715889522	27.6593934756843	-1.30194136548659	0.205572020428438	0.999663906948084	-5.28305098365173	0.0498217615783263	0.336070517264336	1	ARO1_non_ind - NO_tag_non_ind	limma	0.205572020428438	0.999663906948084	FALSE	no hit	7.37844666666667
DRE2	P36152	Fe-S cluster assembly protein DRE2 OS=Saccharomyces cerevisiae (strain ATCC 204508 / S288c) GN=DRE2 PE=1 SV=1	3	1	1	1	11	3	5	6.14914666666667	0.40152757614333	23.5762250756408	1.30132334672283	0.205779967207954	0.999663906948084	-5.28379135795185	0.0499303717862614	0.336556572780645	1	ARO1_non_ind - NO_tag_non_ind	limma	0.205779967207954	0.999663906948084	FALSE	no hit	6.14914666666667
ATP1	P07251	ATP synthase subunit alpha, mitochondrial OS=Saccharomyces cerevisiae (strain ATCC 204508 / S288c) GN=ATP1 PE=1 SV=5	3	1	1	1	11	3	17	7.6717	-0.189922398502102	27.9047463502089	-1.3006300123946	0.2060134493051	0.999663906948084	-5.2846215997338	0.0500524541106941	0.337102070235946	1	ARO1_non_ind - NO_tag_non_ind	limma	0.2060134493051	0.999663906948084	FALSE	no hit	7.6717
RMD9	P53140	Protein RMD9, mitochondrial OS=Saccharomyces cerevisiae (strain ATCC 204508 / S288c) GN=RMD9 PE=1 SV=1	3	1	1	1	11	3	10	6.45723333333333	0.243796656319642	24.8229344305742	1.29655816265121	0.207388792024675	0.999663906948084	-5.28948981886484	0.050774486166304	0.34031005566336	1	ARO1_non_ind - NO_tag_non_ind	limma	0.207388792024675	0.999663906948084	FALSE	no hit	6.45723333333333
HMT1	P38074	Protein arginine N-methyltransferase 1 OS=Saccharomyces cerevisiae (strain ATCC 204508 / S288c) GN=HMT1 PE=1 SV=1	3	1	1	1	11	3	3	6.27704	-0.254153032707649	24.7668129500887	-1.29629589430395	0.20747762062041	0.999663906948084	-5.28980293199649	0.0508212898955513	0.340516933207584	1	ARO1_non_ind - NO_tag_non_ind	limma	0.20747762062041	0.999663906948084	FALSE	no hit	6.27704
MAK16	P10962	Protein MAK16 OS=Saccharomyces cerevisiae (strain ATCC 204508 / S288c) GN=MAK16 PE=1 SV=2	3	1	1	1	11	3	9	6.90796333333333	-0.210206580658554	26.4036805001083	-1.29615631593756	0.207524906893269	0.999663906948084	-5.28996954760293	0.0508462134190359	0.340627044940898	1	ARO1_non_ind - NO_tag_non_ind	limma	0.207524906893269	0.999663906948084	FALSE	no hit	6.90796333333333
TOM20	P35180	Mitochondrial import receptor subunit TOM20 OS=Saccharomyces cerevisiae (strain ATCC 204508 / S288c) GN=TOM20 PE=1 SV=1	2	1	1	NA	11	2	2	6.0654	-0.429779797218664	24.1157896360519	-1.29570362939595	0.207678325042407	0.999663906948084	-5.1614398992056	0.0509271169135241	0.340984222038567	1	ARO1_non_ind - NO_tag_non_ind	limma	0.207678325042407	0.999663906948084	FALSE	no hit	6.0654
MON1	P53129	Vacuolar fusion protein MON1 OS=Saccharomyces cerevisiae (strain ATCC 204508 / S288c) GN=MON1 PE=1 SV=2	3	1	1	1	11	3	2	5.74061	0.205936427229961	23.7837279873243	1.29440764051565	0.208118027715254	0.999663906948084	-5.29205564623336	0.0511593305496609	0.342007265326918	1	ARO1_non_ind - NO_tag_non_ind	limma	0.208118027715254	0.999663906948084	FALSE	no hit	5.74061
DFR1	P07807	Dihydrofolate reductase OS=Saccharomyces cerevisiae (strain ATCC 204508 / S288c) GN=DFR1 PE=1 SV=2	3	1	1	1	11	3	4	6.11613666666667	0.329772713110575	24.0011247195422	1.29093050495681	0.209301299981067	0.999663906948084	-5.29619653257089	0.0517867430852341	0.344755583436763	1	ARO1_non_ind - NO_tag_non_ind	limma	0.209301299981067	0.999663906948084	FALSE	no hit	6.11613666666667
RBG2	P53295	Ribosome-interacting GTPase 2 OS=Saccharomyces cerevisiae (strain ATCC 204508 / S288c) GN=RBG2 PE=1 SV=1	3	1	1	1	11	3	9	6.38816	0.234103284550564	24.8998150605253	1.28573930635548	0.211077515683101	0.999663906948084	-5.30236084054907	0.0527354116948797	0.348867804093089	1	ARO1_non_ind - NO_tag_non_ind	limma	0.211077515683101	0.999663906948084	FALSE	no hit	6.38816
RAS2	P01120	Ras-like protein 2 OS=Saccharomyces cerevisiae (strain ATCC 204508 / S288c) GN=RAS2 PE=1 SV=4	3	1	1	1	11	3	4	5.66668666666667	0.494466944152794	22.9488666192593	1.28512606318287	0.211288106818359	0.999663906948084	-5.29699146055403	0.0528484324617304	0.349354280046379	1	ARO1_non_ind - NO_tag_non_ind	limma	0.211288106818359	0.999663906948084	FALSE	no hit	5.66668666666667
YGL101W	P53144	HD domain-containing protein YGL101W OS=Saccharomyces cerevisiae (strain ATCC 204508 / S288c) GN=YGL101W PE=1 SV=1	2	1	1	NA	11	2	4	5.798595	-0.45328622396482	25.0996069297667	-1.28036640918124	0.212928101684494	0.999663906948084	-5.17930802936613	0.0537325376800932	0.353134801428512	1	ARO1_non_ind - NO_tag_non_ind	limma	0.212928101684494	0.999663906948084	FALSE	no hit	5.798595
SRC1	Q03707	Inner nuclear membrane protein SRC1 OS=Saccharomyces cerevisiae (strain ATCC 204508 / S288c) GN=SRC1 PE=1 SV=2	3	1	1	1	11	3	11	6.64567333333333	0.291878823296642	26.2323514362867	1.27836679975912	0.213620003234284	0.999663906948084	-5.31107856341595	0.0541076311661992	0.354725497448315	1	ARO1_non_ind - NO_tag_non_ind	limma	0.213620003234284	0.999663906948084	FALSE	no hit	6.64567333333333
INH1	P01097	ATPase inhibitor, mitochondrial OS=Saccharomyces cerevisiae (strain ATCC 204508 / S288c) GN=INH1 PE=1 SV=2	3	1	1	1	11	3	2	6.58030666666667	0.671997537929766	24.0923419408406	1.27827134212712	0.213653076478749	0.999663906948084	-5.29787720523714	0.0541255919432908	0.354801469241651	1	ARO1_non_ind - NO_tag_non_ind	limma	0.213653076478749	0.999663906948084	FALSE	no hit	6.58030666666667
VMA8	P32610	V-type proton ATPase subunit D OS=Saccharomyces cerevisiae (strain ATCC 204508 / S288c) GN=VMA8 PE=1 SV=1	3	1	1	1	11	3	4	7.29272333333333	-0.256001703671682	25.7912338608554	-1.27711847186937	0.214052822625372	0.999663906948084	-5.31255038525377	0.0543429027781817	0.355719250713594	1	ARO1_non_ind - NO_tag_non_ind	limma	0.214052822625372	0.999663906948084	FALSE	no hit	7.29272333333333
BOS1	P25385	Protein transport protein BOS1 OS=Saccharomyces cerevisiae (strain ATCC 204508 / S288c) GN=BOS1 PE=1 SV=1	3	1	1	1	11	3	5	5.98457666666667	0.389483637696596	23.886963838897	1.2750036671854	0.21478760279206	0.999663906948084	-5.31504098060649	0.0547434263437836	0.357403981994688	1	ARO1_non_ind - NO_tag_non_ind	limma	0.21478760279206	0.999663906948084	FALSE	no hit	5.98457666666667
HYR1	P40581	Peroxiredoxin HYR1 OS=Saccharomyces cerevisiae (strain ATCC 204508 / S288c) GN=HYR1 PE=1 SV=1	3	1	1	1	11	3	7	7.51988	0.252642470018365	27.977669137802	1.27248643745833	0.215664725624229	0.999663906948084	-5.31800086311367	0.0552233714146533	0.359411217248728	1	ARO1_non_ind - NO_tag_non_ind	limma	0.215664725624229	0.999663906948084	FALSE	no hit	7.51988
ATX2	Q12067	Metal homeostasis factor ATX2 OS=Saccharomyces cerevisiae (strain ATCC 204508 / S288c) GN=ATX2 PE=1 SV=1	2	1	1	NA	11	2	2	6.2175	-0.142286235141885	24.0479978183157	-1.27171747022001	0.215933217538884	0.999663906948084	-5.18930349234936	0.055370683255626	0.360024794875825	1	ARO1_non_ind - NO_tag_non_ind	limma	0.215933217538884	0.999663906948084	FALSE	no hit	6.2175
PRP8	P33334	Pre-mRNA-splicing factor 8 OS=Saccharomyces cerevisiae (strain ATCC 204508 / S288c) GN=PRP8 PE=1 SV=1	3	1	1	1	11	3	8	6.38053333333333	-0.254753007833404	24.8842977435877	-1.26983633788515	0.216591112318003	0.999663906948084	-5.32111151849075	0.0557324346654302	0.361526572359428	1	ARO1_non_ind - NO_tag_non_ind	limma	0.216591112318003	0.999663906948084	FALSE	no hit	6.38053333333333
YPR091C	Q06833	Uncharacterized PH domain-containing protein YPR091C OS=Saccharomyces cerevisiae (strain ATCC 204508 / S288c) GN=YPR091C PE=1 SV=1	3	1	1	1	11	3	7	6.17168333333333	0.274162635237378	24.8339429329559	1.268338702392	0.21711598282735	0.999663906948084	-5.32286694569835	0.0560218434650468	0.362722960808398	1	ARO1_non_ind - NO_tag_non_ind	limma	0.21711598282735	0.999663906948084	FALSE	no hit	6.17168333333333
YIF1	P53845	Protein transport protein YIF1 OS=Saccharomyces cerevisiae (strain ATCC 204508 / S288c) GN=YIF1 PE=1 SV=1	3	1	1	1	11	3	3	6.71850333333333	0.158980521421697	23.8504215392891	1.26748023666104	0.217417284969105	0.999663906948084	-5.32387237344626	0.0561883002462931	0.363409048464833	1	ARO1_non_ind - NO_tag_non_ind	limma	0.217417284969105	0.999663906948084	FALSE	no hit	6.71850333333333
VMA6	P32366	V-type proton ATPase subunit d OS=Saccharomyces cerevisiae (strain ATCC 204508 / S288c) GN=VMA6 PE=1 SV=2	3	1	1	1	11	3	3	6.18335666666667	0.385590433603568	23.8177525207586	1.26744583609897	0.217429365460992	0.999663906948084	-5.32391265082076	0.0561949790990608	0.363436545977666	1	ARO1_non_ind - NO_tag_non_ind	limma	0.217429365460992	0.999663906948084	FALSE	no hit	6.18335666666667
RPT2	P40327	26S protease regulatory subunit 4 homolog OS=Saccharomyces cerevisiae (strain ATCC 204508 / S288c) GN=RPT2 PE=1 SV=3	3	1	1	1	11	3	9	6.87735333333333	-0.266172345671382	27.7397209451852	-1.26666387797363	0.217704105402556	0.999663906948084	-5.32482793951893	0.0563469742736999	0.364061683944023	1	ARO1_non_ind - NO_tag_non_ind	limma	0.217704105402556	0.999663906948084	FALSE	no hit	6.87735333333333
HPA3	P39979	D-amino-acid N-acetyltransferase HPA3 OS=Saccharomyces cerevisiae (strain ATCC 204508 / S288c) GN=HPA3 PE=1 SV=2	3	1	1	1	11	3	5	6.84275666666667	-0.331291420214484	26.1901676760351	-1.26568682803936	0.218047763995942	0.999663906948084	-5.32597089799339	0.0565373717721815	0.364843035849769	1	ARO1_non_ind - NO_tag_non_ind	limma	0.218047763995942	0.999663906948084	FALSE	no hit	6.84275666666667
YAT2	P40017	Carnitine O-acetyltransferase YAT2 OS=Saccharomyces cerevisiae (strain ATCC 204508 / S288c) GN=YAT2 PE=1 SV=1	3	1	1	1	11	3	5	6.20160333333333	0.281349396753114	24.0065597393658	1.26061729632961	0.219837542909603	0.999663906948084	-5.33188900439284	0.0575338871662407	0.368901406136205	1	ARO1_non_ind - NO_tag_non_ind	limma	0.219837542909603	0.999663906948084	FALSE	no hit	6.20160333333333
APA1	P16550	Protein APA1 OS=Saccharomyces cerevisiae (strain ATCC 204508 / S288c) GN=APA1 PE=1 SV=4	2	1	1	NA	11	2	3	5.778145	-0.263596223090737	24.4694685018728	-1.25894060517677	0.220431956434573	0.999663906948084	-5.20396259708327	0.057866670274771	0.370245158936219	1	ARO1_non_ind - NO_tag_non_ind	limma	0.220431956434573	0.999663906948084	FALSE	no hit	5.778145
HHT1	P61830	Histone H3 OS=Saccharomyces cerevisiae (strain ATCC 204508 / S288c) GN=HHT1 PE=1 SV=2	3	1	1	1	11	3	4	8.32902	-0.418479482685946	27.5031927207764	-1.25870421385314	0.220515859536144	0.999663906948084	-5.33411696480314	0.0579137167257449	0.370434667381247	1	ARO1_non_ind - NO_tag_non_ind	limma	0.220515859536144	0.999663906948084	FALSE	no hit	8.32902
RPL10	P41805	60S ribosomal protein L10 OS=Saccharomyces cerevisiae (strain ATCC 204508 / S288c) GN=RPL10 PE=1 SV=1	3	1	1	1	11	3	18	8.31651333333333	-0.192078054433278	29.5949497033337	-1.25633137052982	0.221359411586522	0.999663906948084	-5.33687628355327	0.0583877218737012	0.372337669664703	1	ARO1_non_ind - NO_tag_non_ind	limma	0.221359411586522	0.999663906948084	FALSE	no hit	8.31651333333333
CAN1	P04817	Arginine permease OS=Saccharomyces cerevisiae (strain ATCC 204508 / S288c) GN=CAN1 PE=1 SV=2	2	1	1	NA	11	2	3	6.881125	-0.21611966322374	25.9714648695189	-1.25578128862808	0.221555318313016	0.999663906948084	-5.20756760760845	0.0584980665511032	0.372779024012244	1	ARO1_non_ind - NO_tag_non_ind	limma	0.221555318313016	0.999663906948084	FALSE	no hit	6.881125
TIM17	P39515	Mitochondrial import inner membrane translocase subunit TIM17 OS=Saccharomyces cerevisiae (strain ATCC 204508 / S288c) GN=TIM17 PE=1 SV=1	3	1	1	1	11	3	3	6.87094666666667	-0.220373312289968	24.8085818244818	-1.25402064760089	0.222183244079956	0.999663906948084	-5.33955902394097	0.0588524105092976	0.374192134125131	1	ARO1_non_ind - NO_tag_non_ind	limma	0.222183244079956	0.999663906948084	FALSE	no hit	6.87094666666667
GLO2	Q05584	Hydroxyacylglutathione hydrolase, cytoplasmic isozyme OS=Saccharomyces cerevisiae (strain ATCC 204508 / S288c) GN=GLO2 PE=1 SV=1	3	1	1	1	11	3	3	6.03481666666667	-0.286141601996885	24.7074008400248	-1.25291745909013	0.222577382971489	0.999663906948084	-5.34083831019778	0.0590753433601319	0.375077923232619	1	ARO1_non_ind - NO_tag_non_ind	limma	0.222577382971489	0.999663906948084	FALSE	no hit	6.03481666666667
HXK2	P04807	Hexokinase-2 OS=Saccharomyces cerevisiae (strain ATCC 204508 / S288c) GN=HXK2 PE=1 SV=4	3	1	1	1	11	3	12	8.04499666666667	-0.17835226311767	28.2053888483534	-1.25136771523881	0.223131963722117	0.999663906948084	-5.34263378294102	0.0593896999270684	0.376322717874484	1	ARO1_non_ind - NO_tag_non_ind	limma	0.223131963722117	0.999663906948084	FALSE	no hit	8.04499666666667
PRP3	Q03338	U4/U6 small nuclear ribonucleoprotein PRP3 OS=Saccharomyces cerevisiae (strain ATCC 204508 / S288c) GN=PRP3 PE=1 SV=1	3	1	1	1	11	3	5	6.12141666666667	0.157376071126819	23.7201586706898	1.25057055914468	0.223417638309942	0.999663906948084	-5.34355658542261	0.0595519382822507	0.376963214033706	1	ARO1_non_ind - NO_tag_non_ind	limma	0.223417638309942	0.999663906948084	FALSE	no hit	6.12141666666667
RPS23A|RPS23B	P0CX29|P0CX30	40S ribosomal protein S23-A OS=Saccharomyces cerevisiae (strain ATCC 204508 / S288c) GN=RPS23A PE=1 SV=1|40S ribosomal protein S23-B OS=Saccharomyces cerevisiae (strain ATCC 204508 / S288c) GN=RPS23B PE=1 SV=1	3	1	1	1	11	3	7	8.47632666666667	-0.187544287021073	29.5746957039016	-1.24862746572909	0.224115146290107	0.999663906948084	-5.34580380619416	0.0599489404106317	0.378524993013321	1	ARO1_non_ind - NO_tag_non_ind	limma	0.224115146290107	0.999663906948084	FALSE	no hit	8.47632666666667
PBY1	P38254	Probable tubulin--tyrosine ligase PBY1 OS=Saccharomyces cerevisiae (strain ATCC 204508 / S288c) GN=PBY1 PE=1 SV=2	2	1	1	NA	11	2	3	5.915755	0.267929051904616	23.6162611529953	1.24632817779373	0.224942656523804	0.999663906948084	-5.21830745152472	0.0604215509078312	0.380374031806283	1	ARO1_non_ind - NO_tag_non_ind	limma	0.224942656523804	0.999663906948084	FALSE	no hit	5.915755
SDH5	Q08230	Succinate dehydrogenase assembly factor 2, mitochondrial OS=Saccharomyces cerevisiae (strain ATCC 204508 / S288c) GN=SDH5 PE=1 SV=1	3	1	1	1	11	3	4	6.16252333333333	0.232346375397178	25.3501467172481	1.24621160802553	0.224984671632421	0.999663906948084	-5.34859355271085	0.0604455934333172	0.380467801599634	1	ARO1_non_ind - NO_tag_non_ind	limma	0.224984671632421	0.999663906948084	FALSE	no hit	6.16252333333333
HSC82	P15108	ATP-dependent molecular chaperone HSC82 OS=Saccharomyces cerevisiae (strain ATCC 204508 / S288c) GN=HSC82 PE=1 SV=4	3	1	1	1	11	3	6	6.77534666666667	0.448630825115536	25.9901681323649	1.23802995012654	0.227948509674355	0.999663906948084	-5.3580065284925	0.0621529773166245	0.387055078085004	1	ARO1_non_ind - NO_tag_non_ind	limma	0.227948509674355	0.999663906948084	FALSE	no hit	6.77534666666667
HEM2	P05373	Delta-aminolevulinic acid dehydratase OS=Saccharomyces cerevisiae (strain ATCC 204508 / S288c) GN=HEM2 PE=1 SV=2	3	1	1	1	11	3	7	6.19440333333333	-0.253400243904924	24.8370951536384	-1.23703678073968	0.228310296512629	0.999663906948084	-5.35914549356344	0.062362925950691	0.387855424292124	1	ARO1_non_ind - NO_tag_non_ind	limma	0.228310296512629	0.999663906948084	FALSE	no hit	6.19440333333333
RDI1	Q12434	Rho GDP-dissociation inhibitor OS=Saccharomyces cerevisiae (strain ATCC 204508 / S288c) GN=RDI1 PE=1 SV=1	3	1	1	1	11	3	10	7.46725	0.25477815314466	26.7465540758293	1.23641244913879	0.228537947769437	0.999663906948084	-5.35986106847281	0.0624952050635366	0.388358613738452	1	ARO1_non_ind - NO_tag_non_ind	limma	0.228537947769437	0.999663906948084	FALSE	no hit	7.46725
SNX3	Q08826	Sorting nexin-3 OS=Saccharomyces cerevisiae (strain ATCC 204508 / S288c) GN=SNX3 PE=1 SV=1	3	1	1	1	11	3	5	6.48831333333333	0.439841985287572	24.4372034774599	1.23316180677262	0.229726017475935	0.999663906948084	-5.36358169137751	0.0631876836662784	0.390979357834357	1	ARO1_non_ind - NO_tag_non_ind	limma	0.229726017475935	0.999663906948084	FALSE	no hit	6.48831333333333
PGM2	P37012	Phosphoglucomutase 2 OS=Saccharomyces cerevisiae (strain ATCC 204508 / S288c) GN=PGM2 PE=1 SV=1	3	1	1	1	11	3	7	6.28167333333333	0.691557906331862	25.0673412122553	1.23220335499647	0.230077211370759	0.999663906948084	-5.36467708696293	0.063393067357602	0.391752337016592	1	ARO1_non_ind - NO_tag_non_ind	limma	0.230077211370759	0.999663906948084	FALSE	no hit	6.28167333333333
RPT5	P33297	26S protease regulatory subunit 6A OS=Saccharomyces cerevisiae (strain ATCC 204508 / S288c) GN=RPT5 PE=1 SV=3	3	1	1	1	11	3	9	6.27762666666667	-0.49902986423519	24.7270453398577	-1.23130779623459	0.230405727402161	0.999663906948084	-5.36569993215285	0.0635854721030273	0.392474690853612	1	ARO1_non_ind - NO_tag_non_ind	limma	0.230405727402161	0.999663906948084	FALSE	no hit	6.27762666666667
CAF130	P53280	Protein CAF130 OS=Saccharomyces cerevisiae (strain ATCC 204508 / S288c) GN=CAF130 PE=1 SV=1	3	1	1	1	11	3	4	5.82397333333333	0.308285814662334	23.8209410211477	1.23045305644157	0.230719600955764	0.999663906948084	-5.36667555178071	0.0637695568722343	0.393164204401772	1	ARO1_non_ind - NO_tag_non_ind	limma	0.230719600955764	0.999663906948084	FALSE	no hit	5.82397333333333
FET4	P40988	Low-affinity Fe(2+) transport protein OS=Saccharomyces cerevisiae (strain ATCC 204508 / S288c) GN=FET4 PE=1 SV=2	2	NA	1	1	11	2	3	5.924785	-0.432746245469687	23.977357087179	-1.22871762733097	0.231357872411166	0.999663906948084	-4.74356590219977	0.0641446694426286	0.394564404618096	1	ARO1_non_ind - NO_tag_non_ind	limma	0.231357872411166	0.999663906948084	FALSE	no hit	5.924785
BMH2	P34730	Protein BMH2 OS=Saccharomyces cerevisiae (strain ATCC 204508 / S288c) GN=BMH2 PE=1 SV=3	3	1	1	1	11	3	3	6.49638	0.5418681831244	23.7204808336794	1.22679737448625	0.23206567543244	0.999663906948084	-5.3708415595916	0.0645618528948337	0.396114074928955	1	ARO1_non_ind - NO_tag_non_ind	limma	0.23206567543244	0.999663906948084	FALSE	no hit	6.49638
PMT1	P33775	Dolichyl-phosphate-mannose--protein mannosyltransferase 1 OS=Saccharomyces cerevisiae (strain ATCC 204508 / S288c) GN=PMT1 PE=1 SV=1	3	1	1	1	11	3	11	6.81635666666667	0.162235650220083	26.2947335921346	1.22662486074545	0.23212934384894	0.999663906948084	-5.37103788855463	0.0645994416432083	0.396253312652449	1	ARO1_non_ind - NO_tag_non_ind	limma	0.23212934384894	0.999663906948084	FALSE	no hit	6.81635666666667
AIM17	P23180	Probable oxidoreductase AIM17 OS=Saccharomyces cerevisiae (strain ATCC 204508 / S288c) GN=AIM17 PE=1 SV=2	3	1	1	1	11	3	4	6.01191666666667	0.550119594271386	23.6995773980059	1.22230357545545	0.23372847981222	0.999663906948084	-5.37594785160639	0.0655469074135251	0.399741868840882	1	ARO1_non_ind - NO_tag_non_ind	limma	0.23372847981222	0.999663906948084	FALSE	no hit	6.01191666666667
NHP2	P32495	H/ACA ribonucleoprotein complex subunit 2 OS=Saccharomyces cerevisiae (strain ATCC 204508 / S288c) GN=NHP2 PE=1 SV=2	2	NA	1	1	11	2	3	7.00134	-0.399113251829061	26.940700291584	-1.2222124080039	0.233762306612384	0.999663906948084	-4.74947432042701	0.0655670191309254	0.39981548300383	1	ARO1_non_ind - NO_tag_non_ind	limma	0.233762306612384	0.999663906948084	FALSE	no hit	7.00134
THR4	P16120	Threonine synthase OS=Saccharomyces cerevisiae (strain ATCC 204508 / S288c) GN=THR4 PE=1 SV=1	3	1	1	1	11	3	11	7.15056	-0.300732823507325	27.4804024723936	-1.22119416256956	0.234140367848475	0.999663906948084	-5.3772059543574	0.0657919919798122	0.400637713704929	1	ARO1_non_ind - NO_tag_non_ind	limma	0.234140367848475	0.999663906948084	FALSE	no hit	7.15056
NMA111	P53920	Pro-apoptotic serine protease NMA111 OS=Saccharomyces cerevisiae (strain ATCC 204508 / S288c) GN=NMA111 PE=1 SV=1	3	1	1	1	11	3	11	6.32962666666667	0.212318704733185	25.5995118371784	1.2211587126976	0.234153538228436	0.999663906948084	-5.37724613896003	0.0657998357806724	0.400666340585179	1	ARO1_non_ind - NO_tag_non_ind	limma	0.234153538228436	0.999663906948084	FALSE	no hit	6.32962666666667
ENT3	P47160	Epsin-3 OS=Saccharomyces cerevisiae (strain ATCC 204508 / S288c) GN=ENT3 PE=1 SV=1	3	1	1	1	11	3	9	7.06869	-0.189430135868847	27.0344274856237	-1.21909251704636	0.234922139763568	0.999663906948084	-5.37958653618513	0.0662583451129719	0.402334986014625	1	ARO1_non_ind - NO_tag_non_ind	limma	0.234922139763568	0.999663906948084	FALSE	no hit	7.06869
GCS1	P35197	ADP-ribosylation factor GTPase-activating protein GCS1 OS=Saccharomyces cerevisiae (strain ATCC 204508 / S288c) GN=GCS1 PE=1 SV=1	3	1	1	1	11	3	7	6.35330666666667	-0.266160662709925	24.8906587692298	-1.21506706908046	0.236425021329639	0.999663906948084	-5.38413623735138	0.0671591918843417	0.405586508779741	1	ARO1_non_ind - NO_tag_non_ind	limma	0.236425021329639	0.999663906948084	FALSE	no hit	6.35330666666667
TDA3	P38758	Putative oxidoreductase TDA3 OS=Saccharomyces cerevisiae (strain ATCC 204508 / S288c) GN=TDA3 PE=1 SV=2	3	1	1	1	11	3	3	5.57186333333333	0.480949564515264	23.0710868488604	1.2150038694246	0.236448674209692	0.999663906948084	-5.38420756279775	0.0671734151880043	0.4056375627917	1	ARO1_non_ind - NO_tag_non_ind	limma	0.236448674209692	0.999663906948084	FALSE	no hit	5.57186333333333
STE24	P47154	CAAX prenyl protease 1 OS=Saccharomyces cerevisiae (strain ATCC 204508 / S288c) GN=STE24 PE=1 SV=1	3	1	1	1	11	3	11	7.46498666666667	-0.203016105845592	27.8297682448404	-1.21495336708051	0.236467576319352	0.999663906948084	-5.38426455606226	0.067184782699351	0.405678359739799	1	ARO1_non_ind - NO_tag_non_ind	limma	0.236467576319352	0.999663906948084	FALSE	no hit	7.46498666666667
GIS2	P53849	Zinc finger protein GIS2 OS=Saccharomyces cerevisiae (strain ATCC 204508 / S288c) GN=GIS2 PE=1 SV=1	3	1	1	1	11	3	7	6.43265333333333	-0.23783931008623	26.4771892355396	-1.21175899071356	0.237665486301563	0.999663906948084	-5.38786528106657	0.0679070247986804	0.408258987679008	1	ARO1_non_ind - NO_tag_non_ind	limma	0.237665486301563	0.999663906948084	FALSE	no hit	6.43265333333333
RNH201	P53942	Ribonuclease H2 subunit A OS=Saccharomyces cerevisiae (strain ATCC 204508 / S288c) GN=RNH201 PE=1 SV=1	2	1	1	NA	11	2	3	5.651805	-0.155336507090194	24.2111875423784	-1.20954202557562	0.238499540552717	0.999663906948084	-5.25942879510256	0.0684120204923875	0.410050104261184	1	ARO1_non_ind - NO_tag_non_ind	limma	0.238499540552717	0.999663906948084	FALSE	no hit	5.651805
NOP13	P53883	Nucleolar protein 13 OS=Saccharomyces cerevisiae (strain ATCC 204508 / S288c) GN=NOP13 PE=1 SV=2	3	1	1	1	11	3	13	7.20256333333333	-0.14625992319883	27.7516078043921	-1.20785717727044	0.239134874545339	0.999663906948084	-5.3922521657692	0.0687978680804129	0.411411336394401	1	ARO1_non_ind - NO_tag_non_ind	limma	0.239134874545339	0.999663906948084	FALSE	no hit	7.20256333333333
RMP1	Q12530	Ribonuclease MRP protein subunit RMP1 OS=Saccharomyces cerevisiae (strain ATCC 204508 / S288c) GN=RMP1 PE=1 SV=1	2	1	1	NA	11	2	3	5.99022	0.2168236756646	25.5363843269886	1.20746727373177	0.239282082987376	0.999663906948084	-5.26171602618521	0.0688874143306009	0.411726349102837	1	ARO1_non_ind - NO_tag_non_ind	limma	0.239282082987376	0.999663906948084	FALSE	no hit	5.99022
RAD23	P32628	UV excision repair protein RAD23 OS=Saccharomyces cerevisiae (strain ATCC 204508 / S288c) GN=RAD23 PE=1 SV=1	3	1	1	1	11	3	7	6.94483333333333	-0.26583355229689	25.1068156218896	-1.20740926935745	0.239303988406871	0.999663906948084	-5.39275496377538	0.0689007439437734	0.411773212214506	1	ARO1_non_ind - NO_tag_non_ind	limma	0.239303988406871	0.999663906948084	FALSE	no hit	6.94483333333333
YDJ1	P25491	Mitochondrial protein import protein MAS5 OS=Saccharomyces cerevisiae (strain ATCC 204508 / S288c) GN=YDJ1 PE=1 SV=1	3	1	1	1	11	3	12	7.50963666666667	0.143030140272806	27.5605028530573	1.20717627048487	0.239391995877826	0.999663906948084	-5.39301645147538	0.0689543092753295	0.411961457352992	1	ARO1_non_ind - NO_tag_non_ind	limma	0.239391995877826	0.999663906948084	FALSE	no hit	7.50963666666667
SIF2	P38262	SIR4-interacting protein SIF2 OS=Saccharomyces cerevisiae (strain ATCC 204508 / S288c) GN=SIF2 PE=1 SV=2	3	1	1	1	11	3	5	6.45973333333333	0.239294326064243	24.9439520484096	1.20648037152217	0.239654992956037	0.999663906948084	-5.39379717470274	0.0691144968574697	0.412523687824477	1	ARO1_non_ind - NO_tag_non_ind	limma	0.239654992956037	0.999663906948084	FALSE	no hit	6.45973333333333
NPA3	P47122	GPN-loop GTPase 1 OS=Saccharomyces cerevisiae (strain ATCC 204508 / S288c) GN=NPA3 PE=1 SV=1	3	1	1	1	11	3	7	6.73919	0.27748762973755	25.7933387296337	1.20632964956566	0.239711983003826	0.999663906948084	-5.39396621639062	0.069149231484495	0.412645458499006	1	ARO1_non_ind - NO_tag_non_ind	limma	0.239711983003826	0.999663906948084	FALSE	no hit	6.73919
PRE7	P23724	Proteasome subunit beta type-6 OS=Saccharomyces cerevisiae (strain ATCC 204508 / S288c) GN=PRE7 PE=1 SV=1	3	1	1	1	11	3	10	7.42879666666667	-0.410115964503735	27.5879426611298	-1.2056610195055	0.23996492392134	0.999663906948084	-5.39471589276557	0.069303493560785	0.413185652315061	1	ARO1_non_ind - NO_tag_non_ind	limma	0.23996492392134	0.999663906948084	FALSE	no hit	7.42879666666667
CBP4	P37267	Assembly factor CBP4 OS=Saccharomyces cerevisiae (strain ATCC 204508 / S288c) GN=CBP4 PE=1 SV=3	2	1	NA	1	11	2	2	5.27392	0.437262926609048	21.1753803775545	1.20493320987206	0.240240479958138	0.999663906948084	-5.26450494788674	0.0694717303249763	0.413773650988176	1	ARO1_non_ind - NO_tag_non_ind	limma	0.240240479958138	0.999663906948084	FALSE	no hit	5.27392
ENO2	P00925	Enolase 2 OS=Saccharomyces cerevisiae (strain ATCC 204508 / S288c) GN=ENO2 PE=1 SV=2	3	1	1	1	11	3	11	7.95137666666667	-0.279218863006768	28.1443982095616	-1.20366013648025	0.240723049118321	0.999663906948084	-5.39695712950812	0.0697668137555063	0.414802146175847	1	ARO1_non_ind - NO_tag_non_ind	limma	0.240723049118321	0.999663906948084	FALSE	no hit	7.95137666666667
FAS2	P19097	Fatty acid synthase subunit alpha OS=Saccharomyces cerevisiae (strain ATCC 204508 / S288c) GN=FAS2 PE=1 SV=2	3	1	1	1	11	3	42	7.91338666666667	-0.161517164614395	29.2154203507676	-1.2009353562716	0.241758342608333	0.999663906948084	-5.40000396651074	0.0704018440871097	0.417003311501459	1	ARO1_non_ind - NO_tag_non_ind	limma	0.241758342608333	0.999663906948084	FALSE	no hit	7.91338666666667
BNA6	P43619	Nicotinate-nucleotide pyrophosphorylase [carboxylating] OS=Saccharomyces cerevisiae (strain ATCC 204508 / S288c) GN=BNA6 PE=1 SV=1	3	1	1	1	11	3	9	7.04299666666667	0.263681509657225	26.8424754341816	1.19597338428898	0.243652232050619	0.999663906948084	-5.40553684157153	0.0715704463485787	0.421010986672167	1	ARO1_non_ind - NO_tag_non_ind	limma	0.243652232050619	0.999663906948084	FALSE	no hit	7.04299666666667
JLP2	P40206	Protein JLP2 OS=Saccharomyces cerevisiae (strain ATCC 204508 / S288c) GN=JLP2 PE=1 SV=2	3	1	1	1	11	3	5	5.87397666666667	0.275283341164698	24.6037643530953	1.19377141681006	0.244496227870569	0.999663906948084	-5.40798570757443	0.072094103306102	0.422789025176903	1	ARO1_non_ind - NO_tag_non_ind	limma	0.244496227870569	0.999663906948084	FALSE	no hit	5.87397666666667
GLE1	Q12315	Nucleoporin GLE1 OS=Saccharomyces cerevisiae (strain ATCC 204508 / S288c) GN=GLE1 PE=1 SV=1	3	1	1	1	11	3	5	5.85492333333333	-0.244158421015122	24.5501246552542	-1.1932951631868	0.244679059052571	0.999663906948084	-5.40851483978226	0.0722077744559289	0.423173545575326	1	ARO1_non_ind - NO_tag_non_ind	limma	0.244679059052571	0.999663906948084	FALSE	no hit	5.85492333333333
REG1	Q00816	Resistance to glucose repression protein 1 OS=Saccharomyces cerevisiae (strain ATCC 204508 / S288c) GN=REG1 PE=1 SV=1	3	1	1	1	11	3	7	6.1662	0.241773607688941	24.4582546092631	1.19225081019928	0.245080338174218	0.999663906948084	-5.40967449745692	0.0724575521197146	0.424016682394111	1	ARO1_non_ind - NO_tag_non_ind	limma	0.245080338174218	0.999663906948084	FALSE	no hit	6.1662
MRP13	P12686	37S ribosomal protein MRP13, mitochondrial OS=Saccharomyces cerevisiae (strain ATCC 204508 / S288c) GN=MRP13 PE=1 SV=2	3	1	1	1	11	3	3	6.16089	0.206394825684367	23.7744663919875	1.19223363725788	0.245086940761473	0.999663906948084	-5.40969355896021	0.0724616652721426	0.424030545915018	1	ARO1_non_ind - NO_tag_non_ind	limma	0.245086940761473	0.999663906948084	FALSE	no hit	6.16089
LIA1	P47120	Deoxyhypusine hydroxylase OS=Saccharomyces cerevisiae (strain ATCC 204508 / S288c) GN=LIA1 PE=1 SV=1	3	1	1	1	11	3	6	6.22925333333333	-0.230932131481559	25.0423692687472	-1.1889140875598	0.246365725463715	0.999663906948084	-5.41337363239143	0.0732603395582041	0.426709917599794	1	ARO1_non_ind - NO_tag_non_ind	limma	0.246365725463715	0.999663906948084	FALSE	no hit	6.22925333333333
RPL12A|RPL12B	P0CX53|P0CX54	60S ribosomal protein L12-A OS=Saccharomyces cerevisiae (strain ATCC 204508 / S288c) GN=RPL12A PE=1 SV=1|60S ribosomal protein L12-B OS=Saccharomyces cerevisiae (strain ATCC 204508 / S288c) GN=RPL12B PE=1 SV=1	3	1	1	1	11	3	10	8.02224	-0.179007712187765	29.1598691401473	-1.18683552101979	0.24716897948955	0.999663906948084	-5.41567334509378	0.0737640929069632	0.428387113402393	1	ARO1_non_ind - NO_tag_non_ind	limma	0.24716897948955	0.999663906948084	FALSE	no hit	8.02224
RPS7B	P48164	40S ribosomal protein S7-B OS=Saccharomyces cerevisiae (strain ATCC 204508 / S288c) GN=RPS7B PE=1 SV=1	3	1	1	1	11	3	5	7.03805	0.423704460241698	25.7460097954807	1.18646455368508	0.247312543548826	0.999663906948084	-5.41608340828502	0.0738542962697595	0.428686400973716	1	ARO1_non_ind - NO_tag_non_ind	limma	0.247312543548826	0.999663906948084	FALSE	no hit	7.03805
MET10	P39692	Sulfite reductase [NADPH] flavoprotein component OS=Saccharomyces cerevisiae (strain ATCC 204508 / S288c) GN=MET10 PE=1 SV=2	3	1	1	1	11	3	17	7.05797333333333	0.26433973244276	27.1315007590515	1.1863225353631	0.247367520979467	0.999663906948084	-5.41624036388023	0.0738888529033102	0.428800974117073	1	ARO1_non_ind - NO_tag_non_ind	limma	0.247367520979467	0.999663906948084	FALSE	no hit	7.05797333333333
SPB1	P25582	27S pre-rRNA (guanosine(2922)-2'-O)-methyltransferase OS=Saccharomyces cerevisiae (strain ATCC 204508 / S288c) GN=SPB1 PE=1 SV=2	3	1	1	1	11	3	15	7.21553333333333	-0.222699100437673	28.0139658528214	-1.18574269869718	0.247592079032356	0.999663906948084	-5.41688101516025	0.0740300789482329	0.429268734353426	1	ARO1_non_ind - NO_tag_non_ind	limma	0.247592079032356	0.999663906948084	FALSE	no hit	7.21553333333333
TAP42	Q04372	Type 2A phosphatase-associated protein 42 OS=Saccharomyces cerevisiae (strain ATCC 204508 / S288c) GN=TAP42 PE=1 SV=1	3	1	1	1	11	3	4	5.71475666666667	0.295618570687974	24.2983806937379	1.18482882222803	0.247946311822547	0.999663906948084	-5.41789018093201	0.0742531121791288	0.430005893038567	1	ARO1_non_ind - NO_tag_non_ind	limma	0.247946311822547	0.999663906948084	FALSE	no hit	5.71475666666667
CAC2	Q04199	Chromatin assembly factor 1 subunit p60 OS=Saccharomyces cerevisiae (strain ATCC 204508 / S288c) GN=CAC2 PE=1 SV=1	3	1	1	1	11	3	4	5.76117	-0.236429542403656	23.4928994311305	-1.1822058730081	0.24896510517275	0.999663906948084	-5.42078281475587	0.074896299098165	0.432121099102229	1	ARO1_non_ind - NO_tag_non_ind	limma	0.24896510517275	0.999663906948084	FALSE	no hit	5.76117
SEY1	Q99287	Protein SEY1 OS=Saccharomyces cerevisiae (strain ATCC 204508 / S288c) GN=SEY1 PE=1 SV=1	3	1	1	1	11	3	17	6.66539	0.227151202258003	26.2281347166983	1.1816439930488	0.24918375267821	0.999663906948084	-5.42140173072056	0.0750346706624843	0.432574102144019	1	ARO1_non_ind - NO_tag_non_ind	limma	0.24918375267821	0.999663906948084	FALSE	no hit	6.66539
SEC20	P28791	Protein transport protein SEC20 OS=Saccharomyces cerevisiae (strain ATCC 204508 / S288c) GN=SEC20 PE=1 SV=1	3	1	1	1	11	3	3	6.33722666666667	0.171441985381687	24.3888625513133	1.18125045493849	0.249336977466762	0.999663906948084	-5.42183506209664	0.0751317097172219	0.432891359248471	1	ARO1_non_ind - NO_tag_non_ind	limma	0.249336977466762	0.999663906948084	FALSE	no hit	6.33722666666667
CDC50	P25656	Cell division control protein 50 OS=Saccharomyces cerevisiae (strain ATCC 204508 / S288c) GN=CDC50 PE=1 SV=1	3	1	1	1	11	3	7	6.18927666666667	0.238844345083407	24.6149165673386	1.18110061451854	0.249395336539735	0.999663906948084	-5.42200002042434	0.0751686844558532	0.43301215023	1	ARO1_non_ind - NO_tag_non_ind	limma	0.249395336539735	0.999663906948084	FALSE	no hit	6.18927666666667
NEW1	Q08972	[NU+] prion formation protein 1 OS=Saccharomyces cerevisiae (strain ATCC 204508 / S288c) GN=NEW1 PE=1 SV=1	3	1	1	1	11	3	30	7.42946	-0.199772027201341	28.2399095384513	-1.18097623115008	0.249443788452946	0.999663906948084	-5.42213693923516	0.0751993886768449	0.43311241726221	1	ARO1_non_ind - NO_tag_non_ind	limma	0.249443788452946	0.999663906948084	FALSE	no hit	7.42946
HSL7	P38274	Protein arginine N-methyltransferase HSL7 OS=Saccharomyces cerevisiae (strain ATCC 204508 / S288c) GN=HSL7 PE=1 SV=1	2	1	1	NA	11	2	3	5.59576	0.188548427115691	23.2923690188579	1.18009191146013	0.249788465570769	0.999663906948084	-5.29157237121094	0.0754179796318217	0.433825219464485	1	ARO1_non_ind - NO_tag_non_ind	limma	0.249788465570769	0.999663906948084	FALSE	no hit	5.59576
SER33	P40510	D-3-phosphoglycerate dehydrogenase 2 OS=Saccharomyces cerevisiae (strain ATCC 204508 / S288c) GN=SER33 PE=1 SV=1	3	1	1	1	11	3	2	6.93981666666667	0.372223347994275	22.4359232374173	1.17815417124807	0.250544968015503	0.999663906948084	-5.41905196642229	0.0758987744579112	0.435386750972425	1	ARO1_non_ind - NO_tag_non_ind	limma	0.250544968015503	0.999663906948084	FALSE	no hit	6.93981666666667
ALY2	P47029	Arrestin-related trafficking adapter 3 OS=Saccharomyces cerevisiae (strain ATCC 204508 / S288c) GN=ALY2 PE=1 SV=2	2	1	NA	1	11	2	4	5.95195	-0.19320221487995	24.6068219673	-1.17666095049229	0.251129089136263	0.999663906948084	-5.29527183310332	0.0762709781160993	0.436589696240633	1	ARO1_non_ind - NO_tag_non_ind	limma	0.251129089136263	0.999663906948084	FALSE	no hit	5.95195
ILV5	P06168	Ketol-acid reductoisomerase, mitochondrial OS=Saccharomyces cerevisiae (strain ATCC 204508 / S288c) GN=ILV5 PE=1 SV=1	3	1	1	1	11	3	16	7.23240333333333	0.282547987481632	27.4693763958873	1.17616097034361	0.251324898353014	0.999663906948084	-5.42742770534617	0.076395936505808	0.43699240756061	1	ARO1_non_ind - NO_tag_non_ind	limma	0.251324898353014	0.999663906948084	FALSE	no hit	7.23240333333333
CYC1	P00044	Cytochrome c iso-1 OS=Saccharomyces cerevisiae (strain ATCC 204508 / S288c) GN=CYC1 PE=1 SV=2	3	1	1	1	11	3	6	7.67745666666667	0.181530994500815	27.0937434308389	1.1748114276996	0.251853991334903	0.999663906948084	-5.42890709177475	0.0767340569277841	0.438079208827601	1	ARO1_non_ind - NO_tag_non_ind	limma	0.251853991334903	0.999663906948084	FALSE	no hit	7.67745666666667
UTP7	P40055	U3 small nucleolar RNA-associated protein 7 OS=Saccharomyces cerevisiae (strain ATCC 204508 / S288c) GN=UTP7 PE=1 SV=1	3	1	1	1	11	3	5	6.49951333333333	0.340766866428453	25.1735107391464	1.17425517592834	0.252072312377727	0.999663906948084	-5.42951642581709	0.0768737773184187	0.43852707997804	1	ARO1_non_ind - NO_tag_non_ind	limma	0.252072312377727	0.999663906948084	FALSE	no hit	6.49951333333333
CAB1	Q04430	Pantothenate kinase CAB1 OS=Saccharomyces cerevisiae (strain ATCC 204508 / S288c) GN=CAB1 PE=1 SV=1	2	NA	1	1	11	2	2	5.80395	0.373149102985824	23.2486562089643	1.17335066745223	0.252427619247908	0.999663906948084	-4.79299503668106	0.0771014162048105	0.439255245091775	1	ARO1_non_ind - NO_tag_non_ind	limma	0.252427619247908	0.999663906948084	FALSE	no hit	5.80395
LRP1	P38801	Exosome complex protein LRP1 OS=Saccharomyces cerevisiae (strain ATCC 204508 / S288c) GN=LRP1 PE=1 SV=1	3	1	1	1	11	3	7	5.89144666666667	0.238531629233467	23.1394748924383	1.1732997684603	0.25244762431046	0.999663906948084	-5.43056241156164	0.0771142423324584	0.439296216759782	1	ARO1_non_ind - NO_tag_non_ind	limma	0.25244762431046	0.999663906948084	FALSE	no hit	5.89144666666667
CBS2	P14905	Cytochrome B translational activator protein CBS2 OS=Saccharomyces cerevisiae (strain ATCC 204508 / S288c) GN=CBS2 PE=1 SV=1	2	1	1	NA	11	2	2	5.69118	0.190018642012323	23.1473965500647	1.16946894428608	0.253956649059455	0.999663906948084	-5.30299586981085	0.0780845799374263	0.442378589607437	1	ARO1_non_ind - NO_tag_non_ind	limma	0.253956649059455	0.999663906948084	FALSE	no hit	5.69118
GLO3	P38682	ADP-ribosylation factor GTPase-activating protein GLO3 OS=Saccharomyces cerevisiae (strain ATCC 204508 / S288c) GN=GLO3 PE=1 SV=1	3	1	1	1	11	3	9	6.84461	0.194331861369253	26.3126367330955	1.16821003437025	0.254454011172747	0.999663906948084	-5.43612200176381	0.0784056202395311	0.443390958131165	1	ARO1_non_ind - NO_tag_non_ind	limma	0.254454011172747	0.999663906948084	FALSE	no hit	6.84461
SPC42	P36094	Spindle pole body component SPC42 OS=Saccharomyces cerevisiae (strain ATCC 204508 / S288c) GN=SPC42 PE=1 SV=1	2	1	NA	1	11	2	2	5.904845	0.224816473525269	23.1798306059128	1.16700436621278	0.254931014992874	0.999663906948084	-5.30563315688017	0.0787140894196683	0.444360228064886	1	ARO1_non_ind - NO_tag_non_ind	limma	0.254931014992874	0.999663906948084	FALSE	no hit	5.904845
AIP1	P46680	Actin-interacting protein 1 OS=Saccharomyces cerevisiae (strain ATCC 204508 / S288c) GN=AIP1 PE=1 SV=1	3	1	1	1	11	3	5	6.04941666666667	0.32914695472304	23.7084901065535	1.16500197341054	0.255724693008763	0.999663906948084	-5.43961523153366	0.0792285811923539	0.445969372077121	1	ARO1_non_ind - NO_tag_non_ind	limma	0.255724693008763	0.999663906948084	FALSE	no hit	6.04941666666667
AOS1	Q06624	DNA damage tolerance protein RHC31 OS=Saccharomyces cerevisiae (strain ATCC 204508 / S288c) GN=AOS1 PE=1 SV=1	3	1	1	1	11	3	3	5.99209333333333	-0.27577199161566	24.989465352256	-1.1637510241096	0.256221452367508	0.999663906948084	-5.44097507597858	0.0795513838195092	0.44697423213288	1	ARO1_non_ind - NO_tag_non_ind	limma	0.256221452367508	0.999663906948084	FALSE	no hit	5.99209333333333
SAM1	P10659	S-adenosylmethionine synthase 1 OS=Saccharomyces cerevisiae (strain ATCC 204508 / S288c) GN=SAM1 PE=1 SV=2	3	1	1	1	11	3	6	6.77859333333333	0.348658098282943	26.31214677287	1.16330261408002	0.256399692307813	0.999663906948084	-5.44146220527592	0.079667354301689	0.447334350011947	1	ARO1_non_ind - NO_tag_non_ind	limma	0.256399692307813	0.999663906948084	FALSE	no hit	6.77859333333333
PRE3	P38624	Proteasome subunit beta type-1 OS=Saccharomyces cerevisiae (strain ATCC 204508 / S288c) GN=PRE3 PE=1 SV=2	3	1	1	1	11	3	10	6.92557	-0.272509956604125	27.0028532854978	-1.16214150890669	0.256861649798766	0.999663906948084	-5.44272279711263	0.0799682850138277	0.448266632691897	1	ARO1_non_ind - NO_tag_non_ind	limma	0.256861649798766	0.999663906948084	FALSE	no hit	6.92557
NTH1	P32356	Neutral trehalase OS=Saccharomyces cerevisiae (strain ATCC 204508 / S288c) GN=NTH1 PE=1 SV=3	3	1	1	1	11	3	12	6.28350666666667	0.31338160672399	25.5652531638486	1.16126177028536	0.257212072213886	0.999663906948084	-5.44367717195045	0.0801969068079875	0.44897280274154	1	ARO1_non_ind - NO_tag_non_ind	limma	0.257212072213886	0.999663906948084	FALSE	no hit	6.28350666666667
MSS116	P15424	ATP-dependent RNA helicase MSS116, mitochondrial OS=Saccharomyces cerevisiae (strain ATCC 204508 / S288c) GN=MSS116 PE=1 SV=1	3	1	1	1	11	3	17	6.83079	0.179076547806503	26.5751983008957	1.16031077941731	0.257591273431511	0.999663906948084	-5.44470812408473	0.0804446422598337	0.449735973458013	1	ARO1_non_ind - NO_tag_non_ind	limma	0.257591273431511	0.999663906948084	FALSE	no hit	6.83079
KAR2	P16474	78 kDa glucose-regulated protein homolog OS=Saccharomyces cerevisiae (strain ATCC 204508 / S288c) GN=KAR2 PE=1 SV=1	3	1	1	1	11	3	20	7.51886	0.189250072420382	27.879357770986	1.15816048504954	0.258450211069252	0.999663906948084	-5.44703646091858	0.0810070913310268	0.451460823551923	1	ARO1_non_ind - NO_tag_non_ind	limma	0.258450211069252	0.999663906948084	FALSE	no hit	7.51886
SUR7	P54003	Protein SUR7 OS=Saccharomyces cerevisiae (strain ATCC 204508 / S288c) GN=SUR7 PE=1 SV=1	3	1	1	1	11	3	3	6.70409	-0.51797940500364	24.7881340822633	-1.15594085756522	0.259339059425331	0.999663906948084	-5.44943585685337	0.0815910201150245	0.453240141408633	1	ARO1_non_ind - NO_tag_non_ind	limma	0.259339059425331	0.999663906948084	FALSE	no hit	6.70409
THS1	P04801	Threonine--tRNA ligase, cytoplasmic OS=Saccharomyces cerevisiae (strain ATCC 204508 / S288c) GN=THS1 PE=1 SV=2	3	1	1	1	11	3	21	7.28341	0.221470102470079	27.7444450092822	1.15549151995782	0.259519270464969	0.999663906948084	-5.44992108984832	0.0817096443355729	0.453600197289702	1	ARO1_non_ind - NO_tag_non_ind	limma	0.259519270464969	0.999663906948084	FALSE	no hit	7.28341
DED1	P06634	ATP-dependent RNA helicase DED1 OS=Saccharomyces cerevisiae (strain ATCC 204508 / S288c) GN=DED1 PE=1 SV=2	3	1	1	1	11	3	13	7.21177	-0.233031997315674	27.1956351000116	-1.15189655553999	0.260964389951432	0.999663906948084	-5.45379721371323	0.0826637533719459	0.45647901549153	1	ARO1_non_ind - NO_tag_non_ind	limma	0.260964389951432	0.999663906948084	FALSE	no hit	7.21177
ERO1	Q03103	Endoplasmic oxidoreductin-1 OS=Saccharomyces cerevisiae (strain ATCC 204508 / S288c) GN=ERO1 PE=1 SV=1	3	1	1	1	11	3	14	7.43749333333333	0.171865471575362	27.6557371334763	1.15130679739003	0.261202028312837	0.999663906948084	-5.45443207323908	0.0828211348966568	0.456950968206915	1	ARO1_non_ind - NO_tag_non_ind	limma	0.261202028312837	0.999663906948084	FALSE	no hit	7.43749333333333
AEP2	P22136	ATPase expression protein 2, mitochondrial OS=Saccharomyces cerevisiae (strain ATCC 204508 / S288c) GN=AEP2 PE=1 SV=3	3	1	1	1	11	3	8	6.48244333333333	-0.157141590912698	25.231104320664	-1.14573359931254	0.263455573960301	0.999663906948084	-5.46041722424434	0.0843204062313454	0.461406197026824	1	ARO1_non_ind - NO_tag_non_ind	limma	0.263455573960301	0.999663906948084	FALSE	no hit	6.48244333333333
LYS4	P49367	Homoaconitase, mitochondrial OS=Saccharomyces cerevisiae (strain ATCC 204508 / S288c) GN=LYS4 PE=1 SV=1	3	1	1	1	11	3	11	6.88926	-0.309607103960825	26.1542480067129	-1.14516171305012	0.263687624377139	0.999663906948084	-5.46102992310745	0.0844754866275581	0.461862865044303	1	ARO1_non_ind - NO_tag_non_ind	limma	0.263687624377139	0.999663906948084	FALSE	no hit	6.88926
ZPR1	P53303	Zinc finger protein ZPR1 OS=Saccharomyces cerevisiae (strain ATCC 204508 / S288c) GN=ZPR1 PE=1 SV=1	3	1	1	1	11	3	8	6.70682	-0.251418254746213	25.9521335010817	-1.14511862973662	0.263705112081427	0.999663906948084	-5.4610760700473	0.0844871790219635	0.461897264454738	1	ARO1_non_ind - NO_tag_non_ind	limma	0.263705112081427	0.999663906948084	FALSE	no hit	6.70682
TAF14	P35189	Transcription initiation factor TFIID subunit 14 OS=Saccharomyces cerevisiae (strain ATCC 204508 / S288c) GN=TAF14 PE=1 SV=1	3	1	1	1	11	3	6	6.36024	0.266078933596535	25.0157904124083	1.14468781523118	0.263880028417755	0.999663906948084	-5.46153743464538	0.0846041699380411	0.462241213602229	1	ARO1_non_ind - NO_tag_non_ind	limma	0.263880028417755	0.999663906948084	FALSE	no hit	6.36024
ISY1	P21374	Pre-mRNA-splicing factor ISY1 OS=Saccharomyces cerevisiae (strain ATCC 204508 / S288c) GN=ISY1 PE=1 SV=2	3	1	1	1	11	3	3	5.63213333333333	0.318269961936604	23.2393300941662	1.14373882273455	0.264265632374541	0.999663906948084	-5.46255317822999	0.0848623383220524	0.462998665951218	1	ARO1_non_ind - NO_tag_non_ind	limma	0.264265632374541	0.999663906948084	FALSE	no hit	5.63213333333333
ATP12	P22135	Protein ATP12, mitochondrial OS=Saccharomyces cerevisiae (strain ATCC 204508 / S288c) GN=ATP12 PE=1 SV=2	3	1	1	1	11	3	4	5.86058	-0.220688156648329	23.4994089178407	-1.14256701000331	0.26474234545346	0.999663906948084	-5.46380638176426	0.085182002543738	0.463933592235151	1	ARO1_non_ind - NO_tag_non_ind	limma	0.26474234545346	0.999663906948084	FALSE	no hit	5.86058
TIM50	Q02776	Mitochondrial import inner membrane translocase subunit TIM50 OS=Saccharomyces cerevisiae (strain ATCC 204508 / S288c) GN=TIM50 PE=1 SV=1	3	1	1	1	11	3	6	6.47150333333333	0.249190479846334	25.3582515768211	1.14127310031426	0.265269462453544	0.999663906948084	-5.46518883588965	0.0855361045174763	0.464965445998517	1	ARO1_non_ind - NO_tag_non_ind	limma	0.265269462453544	0.999663906948084	FALSE	no hit	6.47150333333333
ASF1	P32447	Histone chaperone ASF1 OS=Saccharomyces cerevisiae (strain ATCC 204508 / S288c) GN=ASF1 PE=1 SV=1	3	1	1	1	11	3	6	6.70380666666667	0.306285544696539	24.8986853212493	1.13971670322018	0.265904531852689	0.999663906948084	-5.466849894134	0.085963616311165	0.466205935383021	1	ARO1_non_ind - NO_tag_non_ind	limma	0.265904531852689	0.999663906948084	FALSE	no hit	6.70380666666667
ROK1	P45818	ATP-dependent RNA helicase ROK1 OS=Saccharomyces cerevisiae (strain ATCC 204508 / S288c) GN=ROK1 PE=1 SV=1	3	1	1	1	11	3	13	6.76955	-0.192656785236029	26.642159501026	-1.13945259935651	0.266012406834882	0.999663906948084	-5.46713155776324	0.0860363315117281	0.46641635723335	1	ARO1_non_ind - NO_tag_non_ind	limma	0.266012406834882	0.999663906948084	FALSE	no hit	6.76955
DUS3	Q06053	tRNA-dihydrouridine(47) synthase [NAD(P)(+)] OS=Saccharomyces cerevisiae (strain ATCC 204508 / S288c) GN=DUS3 PE=1 SV=2	3	1	1	1	11	3	4	6.35300333333333	0.248071809837533	25.0081939430882	1.13592333827315	0.267457036539712	0.999663906948084	-5.47088989778821	0.0870128132317547	0.469226093584569	1	ARO1_non_ind - NO_tag_non_ind	limma	0.267457036539712	0.999663906948084	FALSE	no hit	6.35300333333333
PRE6	P40303	Proteasome subunit alpha type-4 OS=Saccharomyces cerevisiae (strain ATCC 204508 / S288c) GN=PRE6 PE=1 SV=1	3	1	1	1	11	3	10	7.5955	-0.294631417589255	27.0240802794797	-1.13485339617177	0.267896127649499	0.999663906948084	-5.47202723803303	0.087310607333426	0.470077090002811	1	ARO1_non_ind - NO_tag_non_ind	limma	0.267896127649499	0.999663906948084	FALSE	no hit	7.5955
YFH7	P43591	ATP-dependent kinase YFH7 OS=Saccharomyces cerevisiae (strain ATCC 204508 / S288c) GN=YFH7 PE=1 SV=1	2	1	1	NA	11	2	5	5.9395	0.32221121004002	23.8966252052197	1.13472962894379	0.267946954221871	0.999663906948084	-5.33971491715505	0.0873451081385626	0.470175505465619	1	ARO1_non_ind - NO_tag_non_ind	limma	0.267946954221871	0.999663906948084	FALSE	no hit	5.9395
CMC2	Q3E7A4	COX assembly mitochondrial protein 2 OS=Saccharomyces cerevisiae (strain ATCC 204508 / S288c) GN=CMC2 PE=1 SV=1	3	1	1	1	11	3	6	6.29871666666667	-0.128584904533852	24.8291119568538	-1.13471939829598	0.267951155882078	0.999663906948084	-5.47216960950257	0.0873479604808765	0.470183640294508	1	ARO1_non_ind - NO_tag_non_ind	limma	0.267951155882078	0.999663906948084	FALSE	no hit	6.29871666666667
DNM1	P54861	Dynamin-related protein DNM1 OS=Saccharomyces cerevisiae (strain ATCC 204508 / S288c) GN=DNM1 PE=1 SV=1	3	1	1	1	11	3	9	6.40424666666667	0.27125568404503	25.7233803100071	1.13420234786192	0.268163567908696	0.999663906948084	-5.4727188303371	0.0874922139630785	0.470594723104567	1	ARO1_non_ind - NO_tag_non_ind	limma	0.268163567908696	0.999663906948084	FALSE	no hit	6.40424666666667
YGR012W	P53206	Putative cysteine synthase OS=Saccharomyces cerevisiae (strain ATCC 204508 / S288c) GN=YGR012W PE=1 SV=1	3	1	1	1	11	3	9	6.56676	0.436514049386854	25.2501085079856	1.13321067016621	0.268571308543487	0.999663906948084	-5.47377158545075	0.0877694229690549	0.471382904512593	1	ARO1_non_ind - NO_tag_non_ind	limma	0.268571308543487	0.999663906948084	FALSE	no hit	6.56676
NBP1	P52919	NAP1-binding protein OS=Saccharomyces cerevisiae (strain ATCC 204508 / S288c) GN=NBP1 PE=1 SV=1	3	1	1	1	11	3	4	6.07496	-0.214538929428915	23.9116434469572	-1.13251993794736	0.268855579458629	0.999663906948084	-5.47450437519807	0.0879629253088727	0.471931695419832	1	ARO1_non_ind - NO_tag_non_ind	limma	0.268855579458629	0.999663906948084	FALSE	no hit	6.07496
HSP82	P02829	ATP-dependent molecular chaperone HSP82 OS=Saccharomyces cerevisiae (strain ATCC 204508 / S288c) GN=HSP82 PE=1 SV=1	3	1	1	1	11	3	7	6.57047333333333	0.79671269454688	25.6503594452408	1.13242468843143	0.268894796659674	0.999663906948084	-5.47460539306918	0.0879896355642402	0.472007358739552	1	ARO1_non_ind - NO_tag_non_ind	limma	0.268894796659674	0.999663906948084	FALSE	no hit	6.57047333333333
NOB1	Q08444	20S-pre-rRNA D-site endonuclease NOB1 OS=Saccharomyces cerevisiae (strain ATCC 204508 / S288c) GN=NOB1 PE=1 SV=1	3	1	1	1	11	3	6	6.24520666666667	-0.443320243289175	24.5636227377747	-1.13234053397442	0.26892944915808	0.999663906948084	-5.47469463766115	0.0880132399400304	0.472074205852079	1	ARO1_non_ind - NO_tag_non_ind	limma	0.26892944915808	0.999663906948084	FALSE	no hit	6.24520666666667
RRT14	P40470	Regulator of rDNA transcription protein 14 OS=Saccharomyces cerevisiae (strain ATCC 204508 / S288c) GN=RRT14 PE=1 SV=1	3	1	1	1	11	3	4	6.2263	-0.235549203893754	25.1734006244591	-1.13038096765221	0.269737268090827	0.999663906948084	-5.47677105853607	0.0885643214215139	0.473630060991186	1	ARO1_non_ind - NO_tag_non_ind	limma	0.269737268090827	0.999663906948084	FALSE	no hit	6.2263
TRM11	Q12463	tRNA (guanine(10)-N2)-methyltransferase OS=Saccharomyces cerevisiae (strain ATCC 204508 / S288c) GN=TRM11 PE=1 SV=1	3	1	1	1	11	3	3	6.14253666666667	0.346927147729957	23.0846176554598	1.1302559992558	0.269788845597128	0.999663906948084	-5.47690337043582	0.0885995599374105	0.473729237156535	1	ARO1_non_ind - NO_tag_non_ind	limma	0.269788845597128	0.999663906948084	FALSE	no hit	6.14253666666667
TFC4	P33339	Transcription factor tau 131 kDa subunit OS=Saccharomyces cerevisiae (strain ATCC 204508 / S288c) GN=TFC4 PE=1 SV=1	3	1	1	1	11	3	12	6.37518666666667	0.154536895061483	25.9555399933578	1.13016653128706	0.269825775635658	0.999663906948084	-5.47699808779171	0.0886247950036589	0.473800236400138	1	ARO1_non_ind - NO_tag_non_ind	limma	0.269825775635658	0.999663906948084	FALSE	no hit	6.37518666666667
YCK3	P39962	Casein kinase I homolog 3 OS=Saccharomyces cerevisiae (strain ATCC 204508 / S288c) GN=YCK3 PE=1 SV=2	2	1	NA	1	11	2	3	5.915235	0.228408155377618	22.9109893926556	1.12718131776121	0.271060111429789	0.999663906948084	-5.34756341137118	0.0894701217076999	0.476167556638184	1	ARO1_non_ind - NO_tag_non_ind	limma	0.271060111429789	0.999663906948084	FALSE	no hit	5.915235
RPA135	P22138	DNA-directed RNA polymerase I subunit RPA135 OS=Saccharomyces cerevisiae (strain ATCC 204508 / S288c) GN=RPA135 PE=1 SV=1	3	1	1	1	11	3	18	7.32663	-0.144959927906232	27.6173801220497	-1.12648123015172	0.271350181439735	0.999663906948084	-5.48089380859501	0.0896693033923397	0.476722263364939	1	ARO1_non_ind - NO_tag_non_ind	limma	0.271350181439735	0.999663906948084	FALSE	no hit	7.32663
RPA190	P10964	DNA-directed RNA polymerase I subunit RPA190 OS=Saccharomyces cerevisiae (strain ATCC 204508 / S288c) GN=RPA190 PE=1 SV=2	3	1	1	1	11	3	30	6.92630333333333	0.199657147390909	27.7817401728119	1.12580853848582	0.271629113628422	0.999663906948084	-5.48160368415242	0.0898610268525457	0.47725509096014	1	ARO1_non_ind - NO_tag_non_ind	limma	0.271629113628422	0.999663906948084	FALSE	no hit	6.92630333333333
NMD3	P38861	60S ribosomal export protein NMD3 OS=Saccharomyces cerevisiae (strain ATCC 204508 / S288c) GN=NMD3 PE=1 SV=3	3	1	1	1	11	3	10	6.58025	0.24761513295169	25.4011362608597	1.12541632844321	0.271791840332108	0.999663906948084	-5.48201739952661	0.0899729626094976	0.477565675430132	1	ARO1_non_ind - NO_tag_non_ind	limma	0.271791840332108	0.999663906948084	FALSE	no hit	6.58025
GPD2	P41911	Glycerol-3-phosphate dehydrogenase [NAD(+)] 2, mitochondrial OS=Saccharomyces cerevisiae (strain ATCC 204508 / S288c) GN=GPD2 PE=1 SV=2	3	1	1	1	11	3	4	5.80225666666667	0.40648236844287	23.0290045732275	1.12494943340627	0.271985646260858	0.999663906948084	-5.48250972727365	0.0901063595687217	0.477935325949696	1	ARO1_non_ind - NO_tag_non_ind	limma	0.271985646260858	0.999663906948084	FALSE	no hit	5.80225666666667
ERG25	P53045	Methylsterol monooxygenase OS=Saccharomyces cerevisiae (strain ATCC 204508 / S288c) GN=ERG25 PE=1 SV=1	3	1	1	1	11	3	4	6.49267333333333	-0.307385849803584	25.5514796577592	-1.12288248126915	0.272844838555627	0.999663906948084	-5.4846870803129	0.0906988234007966	0.479570775709708	1	ARO1_non_ind - NO_tag_non_ind	limma	0.272844838555627	0.999663906948084	FALSE	no hit	6.49267333333333
PIL1	P53252	Sphingolipid long chain base-responsive protein PIL1 OS=Saccharomyces cerevisiae (strain ATCC 204508 / S288c) GN=PIL1 PE=1 SV=1	3	1	1	1	11	3	10	7.35201666666667	-0.204186784852325	27.5767970527689	-1.12030055424522	0.2739208710765	0.999663906948084	-5.48740189233018	0.0914432951022985	0.481611360879901	1	ARO1_non_ind - NO_tag_non_ind	limma	0.2739208710765	0.999663906948084	FALSE	no hit	7.35201666666667
YMC1	P32331	Carrier protein YMC1, mitochondrial OS=Saccharomyces cerevisiae (strain ATCC 204508 / S288c) GN=YMC1 PE=3 SV=2	3	1	1	1	11	3	8	6.84084333333333	-0.135370676163721	25.8263264998473	-1.11665912880602	0.275443699281789	0.999663906948084	-5.49122124302686	0.0925016022505041	0.48448477407818	1	ARO1_non_ind - NO_tag_non_ind	limma	0.275443699281789	0.999663906948084	FALSE	no hit	6.84084333333333
ACH1	P32316	Acetyl-CoA hydrolase OS=Saccharomyces cerevisiae (strain ATCC 204508 / S288c) GN=ACH1 PE=1 SV=2	3	1	1	1	11	3	8	6.63447	0.350801446137378	25.9858983961811	1.11612362621422	0.275668162050028	0.999663906948084	-5.49178197380256	0.0926580615609685	0.484906876692016	1	ARO1_non_ind - NO_tag_non_ind	limma	0.275668162050028	0.999663906948084	FALSE	no hit	6.63447
DID4	P36108	DOA4-independent degradation protein 4 OS=Saccharomyces cerevisiae (strain ATCC 204508 / S288c) GN=DID4 PE=1 SV=2	3	1	1	1	11	3	4	6.45796666666667	-0.376659139047231	24.6532052338018	-1.11372184267826	0.276676534982886	0.999663906948084	-5.49429395032516	0.0933624128098502	0.48679857673557	1	ARO1_non_ind - NO_tag_non_ind	limma	0.276676534982886	0.999663906948084	FALSE	no hit	6.45796666666667
TYR1	P20049	Prephenate dehydrogenase [NADP(+)] OS=Saccharomyces cerevisiae (strain ATCC 204508 / S288c) GN=TYR1 PE=1 SV=2	3	1	1	1	11	3	3	5.97790666666667	-0.239968537241836	23.8340828267104	-1.11317735023624	0.276905508367583	0.999663906948084	-5.49486275102062	0.0935226874682755	0.487227092855315	1	ARO1_non_ind - NO_tag_non_ind	limma	0.276905508367583	0.999663906948084	FALSE	no hit	5.97790666666667
HMG2	P12684	3-hydroxy-3-methylglutaryl-coenzyme A reductase 2 OS=Saccharomyces cerevisiae (strain ATCC 204508 / S288c) GN=HMG2 PE=1 SV=1	3	1	1	1	11	3	8	6.02275666666667	-0.270159587051474	23.5798056343252	-1.11079547234152	0.277908767074918	0.999663906948084	-5.49734804006314	0.0942264041336844	0.489100137261045	1	ARO1_non_ind - NO_tag_non_ind	limma	0.277908767074918	0.999663906948084	FALSE	no hit	6.02275666666667
UTP23	Q12339	rRNA-processing protein UTP23 OS=Saccharomyces cerevisiae (strain ATCC 204508 / S288c) GN=UTP23 PE=1 SV=1	3	1	1	1	11	3	6	6.32453666666667	-0.221792594687635	25.0608324097462	-1.1100347000767	0.278229762750334	0.999663906948084	-5.49814083817051	0.0944520637475763	0.489697869099543	1	ARO1_non_ind - NO_tag_non_ind	limma	0.278229762750334	0.999663906948084	FALSE	no hit	6.32453666666667
GEA2	P39993	ARF guanine-nucleotide exchange factor 2 OS=Saccharomyces cerevisiae (strain ATCC 204508 / S288c) GN=GEA2 PE=1 SV=1	3	1	1	1	11	3	12	6.88959333333333	-0.158730447396863	26.7824882492864	-1.11002381473841	0.278234357593766	0.999663906948084	-5.49815217821594	0.0944552956877696	0.489706419770274	1	ARO1_non_ind - NO_tag_non_ind	limma	0.278234357593766	0.999663906948084	FALSE	no hit	6.88959333333333
APS2	Q00381	AP-2 complex subunit sigma OS=Saccharomyces cerevisiae (strain ATCC 204508 / S288c) GN=APS2 PE=1 SV=1	2	1	1	NA	11	2	2	5.711455	-0.32645841917088	22.7408116427177	-1.10634242620995	0.279791475424924	0.999663906948084	-5.36898857405559	0.0955534223935863	0.492595213274787	1	ARO1_non_ind - NO_tag_non_ind	limma	0.279791475424924	0.999663906948084	FALSE	no hit	5.711455
ASG1	P40467	Activator of stress genes 1 OS=Saccharomyces cerevisiae (strain ATCC 204508 / S288c) GN=ASG1 PE=1 SV=1	3	1	1	1	11	3	6	6.60038333333333	-0.133507686944878	25.9195569092692	-1.10567179755199	0.280075809253014	0.999663906948084	-5.50267801216382	0.0957545615871545	0.493120800879821	1	ARO1_non_ind - NO_tag_non_ind	limma	0.280075809253014	0.999663906948084	FALSE	no hit	6.60038333333333
GLK1	P17709	Glucokinase-1 OS=Saccharomyces cerevisiae (strain ATCC 204508 / S288c) GN=GLK1 PE=1 SV=1	2	1	1	NA	11	2	3	6.9821	0.440955309045545	24.924624035511	1.10429942918061	0.280658318940794	0.999663906948084	-5.37106982876408	0.0961672274944456	0.494195717907813	1	ARO1_non_ind - NO_tag_non_ind	limma	0.280658318940794	0.999663906948084	FALSE	no hit	6.9821
ADK1	P07170	Adenylate kinase OS=Saccharomyces cerevisiae (strain ATCC 204508 / S288c) GN=ADK1 PE=1 SV=2	3	1	1	1	11	3	5	6.10777	-0.345271512885471	25.5939019065711	-1.10335218143779	0.281060894460113	0.999663906948084	-5.50508376584662	0.0964528905417477	0.494937149986656	1	ARO1_non_ind - NO_tag_non_ind	limma	0.281060894460113	0.999663906948084	FALSE	no hit	6.10777
TAF7	Q05021	Transcription initiation factor TFIID subunit 7 OS=Saccharomyces cerevisiae (strain ATCC 204508 / S288c) GN=TAF7 PE=1 SV=1	3	1	1	1	11	3	4	5.86980333333333	-0.394368855098246	24.67801106732	-1.10270398988715	0.28133661305308	0.999663906948084	-5.50575521824148	0.0966487576508432	0.495444263831158	1	ARO1_non_ind - NO_tag_non_ind	limma	0.28133661305308	0.999663906948084	FALSE	no hit	5.86980333333333
MNN5	P46982	Alpha-1,2-mannosyltransferase MNN5 OS=Saccharomyces cerevisiae (strain ATCC 204508 / S288c) GN=MNN5 PE=1 SV=2	3	1	1	1	11	3	6	6.51731666666667	-0.162441797325453	25.2740135493469	-1.10247548313523	0.281433858623665	0.999663906948084	-5.50599184081887	0.0967178824198545	0.495622989736141	1	ARO1_non_ind - NO_tag_non_ind	limma	0.281433858623665	0.999663906948084	FALSE	no hit	6.51731666666667
YGR169C	Q3E772	Uncharacterized protein YGR169C-A OS=Saccharomyces cerevisiae (strain ATCC 204508 / S288c) GN=YGR169C-A PE=4 SV=1	3	1	1	1	11	3	4	6.12713666666667	-0.28173173305267	24.8132116683311	-1.09994061278934	0.282514252326182	0.999663906948084	-5.50861379256208	0.0974873523922541	0.497603980861806	1	ARO1_non_ind - NO_tag_non_ind	limma	0.282514252326182	0.999663906948084	FALSE	no hit	6.12713666666667
ILV3	P39522	Dihydroxy-acid dehydratase, mitochondrial OS=Saccharomyces cerevisiae (strain ATCC 204508 / S288c) GN=ILV3 PE=1 SV=2	3	1	1	1	11	3	10	7.24883666666667	-0.269938356609497	27.3504886022713	-1.09747758780363	0.283566889530343	0.999663906948084	-5.51115624562595	0.0982396926987359	0.499525884111113	1	ARO1_non_ind - NO_tag_non_ind	limma	0.283566889530343	0.999663906948084	FALSE	no hit	7.24883666666667
SRO7	Q12038	Lethal(2) giant larvae protein homolog SRO7 OS=Saccharomyces cerevisiae (strain ATCC 204508 / S288c) GN=SRO7 PE=1 SV=1	3	1	1	1	11	3	10	6.19675666666667	0.180976949175911	25.1269942752842	1.09684920356827	0.28383589805703	0.999663906948084	-5.51180407540263	0.0984323756625107	0.500015742612966	1	ARO1_non_ind - NO_tag_non_ind	limma	0.28383589805703	0.999663906948084	FALSE	no hit	6.19675666666667
ERB1	Q04660	Ribosome biogenesis protein ERB1 OS=Saccharomyces cerevisiae (strain ATCC 204508 / S288c) GN=ERB1 PE=1 SV=1	3	1	1	1	11	3	12	6.87996	0.232937956588874	25.6728482791072	1.09658257882483	0.283950094518221	0.999663906948084	-5.51207885032538	0.0985142225866065	0.500223532246479	1	ARO1_non_ind - NO_tag_non_ind	limma	0.283950094518221	0.999663906948084	FALSE	no hit	6.87996
SEC13	Q04491	Protein transport protein SEC13 OS=Saccharomyces cerevisiae (strain ATCC 204508 / S288c) GN=SEC13 PE=1 SV=1	3	1	1	1	11	3	4	6.04941666666667	0.264914166266514	23.1785314292351	1.09654972224312	0.28396416941778	0.999663906948084	-5.51211270711757	0.0985243124703108	0.500249136074314	1	ARO1_non_ind - NO_tag_non_ind	limma	0.28396416941778	0.999663906948084	FALSE	no hit	6.04941666666667
MMF1	P40185	Protein MMF1, mitochondrial OS=Saccharomyces cerevisiae (strain ATCC 204508 / S288c) GN=MMF1 PE=1 SV=1	3	1	1	1	11	3	8	7.69528	-0.493450823952404	28.1210803427388	-1.0959806814311	0.284208011394488	0.999663906948084	-5.51269892608278	0.0986991893873717	0.500692482822376	1	ARO1_non_ind - NO_tag_non_ind	limma	0.284208011394488	0.999663906948084	FALSE	no hit	7.69528
RIA1	P53893	Ribosome assembly protein 1 OS=Saccharomyces cerevisiae (strain ATCC 204508 / S288c) GN=RIA1 PE=1 SV=1	3	1	1	1	11	3	6	6.12758666666667	0.303032335856205	25.3467964894601	1.09045375185281	0.286584231210982	0.999663906948084	-5.51837848696773	0.100410640081503	0.50499017882827	1	ARO1_non_ind - NO_tag_non_ind	limma	0.286584231210982	0.999663906948084	FALSE	no hit	6.12758666666667
FUS3	P16892	Mitogen-activated protein kinase FUS3 OS=Saccharomyces cerevisiae (strain ATCC 204508 / S288c) GN=FUS3 PE=1 SV=2	2	1	1	NA	11	2	2	5.759185	-0.156635405256438	23.0706797830571	-1.09007328739595	0.286748330302549	0.999663906948084	-5.38546686540298	0.100529318345719	0.505285455448245	1	ARO1_non_ind - NO_tag_non_ind	limma	0.286748330302549	0.999663906948084	FALSE	no hit	5.759185
PSY2	P40164	Serine/threonine-protein phosphatase 4 regulatory subunit 3 OS=Saccharomyces cerevisiae (strain ATCC 204508 / S288c) GN=PSY2 PE=1 SV=1	3	1	1	1	11	3	7	6.13742333333333	-0.184491432028899	24.049268325914	-1.08683928756609	0.28814592312192	0.999663906948084	-5.52207881431243	0.101542619430751	0.507792320481206	1	ARO1_non_ind - NO_tag_non_ind	limma	0.28814592312192	0.999663906948084	FALSE	no hit	6.13742333333333
VAC8	P39968	Vacuolar protein 8 OS=Saccharomyces cerevisiae (strain ATCC 204508 / S288c) GN=VAC8 PE=1 SV=3	3	1	1	1	11	3	10	6.19540333333333	0.237147967014067	25.0588181467529	1.08602195895819	0.28849990978338	0.999663906948084	-5.52291402770034	0.101799994204546	0.508425014194926	1	ARO1_non_ind - NO_tag_non_ind	limma	0.28849990978338	0.999663906948084	FALSE	no hit	6.19540333333333
RNA1	P11745	Ran GTPase-activating protein 1 OS=Saccharomyces cerevisiae (strain ATCC 204508 / S288c) GN=RNA1 PE=1 SV=2	3	1	1	1	11	3	11	6.79347333333333	0.287798703669516	25.8725395389627	1.0838129007204	0.289458219041671	0.999663906948084	-5.52516859664204	0.10249822047341	0.510133271487828	1	ARO1_non_ind - NO_tag_non_ind	limma	0.289458219041671	0.999663906948084	FALSE	no hit	6.79347333333333
LEO1	P38439	RNA polymerase-associated protein LEO1 OS=Saccharomyces cerevisiae (strain ATCC 204508 / S288c) GN=LEO1 PE=1 SV=1	3	1	1	1	11	3	3	6.17942	0.212220095326131	23.0010526346349	1.08350808325055	0.289590630638437	0.999663906948084	-5.52547936968672	0.102594863835316	0.510368781000706	1	ARO1_non_ind - NO_tag_non_ind	limma	0.289590630638437	0.999663906948084	FALSE	no hit	6.17942
HXT3	P32466	Low-affinity glucose transporter HXT3 OS=Saccharomyces cerevisiae (strain ATCC 204508 / S288c) GN=HXT3 PE=1 SV=1	3	1	1	1	11	3	6	7.36472666666667	0.153688934397156	27.4426401258213	1.08323652452303	0.289708631339468	0.999663906948084	-5.52575616792847	0.102681023450596	0.510578551895301	1	ARO1_non_ind - NO_tag_non_ind	limma	0.289708631339468	0.999663906948084	FALSE	no hit	7.36472666666667
CBC2	Q08920	Nuclear cap-binding protein subunit 2 OS=Saccharomyces cerevisiae (strain ATCC 204508 / S288c) GN=CBC2 PE=1 SV=1	3	1	1	1	11	3	4	6.26152333333333	0.273202426728261	25.0437243571123	1.08189118864784	0.29029373002386	0.999663906948084	-5.52712654017922	0.10310871817071	0.51161719569215	1	ARO1_non_ind - NO_tag_non_ind	limma	0.29029373002386	0.999663906948084	FALSE	no hit	6.26152333333333
URA10	P30402	Orotate phosphoribosyltransferase 2 OS=Saccharomyces cerevisiae (strain ATCC 204508 / S288c) GN=URA10 PE=1 SV=3	2	1	NA	1	11	2	2	5.852235	0.226718991562233	24.6375018629186	1.0796694435347	0.291261840027036	0.999663906948084	-5.39588966679396	0.103818131521684	0.513330298440964	1	ARO1_non_ind - NO_tag_non_ind	limma	0.291261840027036	0.999663906948084	FALSE	no hit	5.852235
YKR018C	P36114	Mitochondrial outer membrane protein YKR018C OS=Saccharomyces cerevisiae (strain ATCC 204508 / S288c) GN=YKR018C PE=1 SV=1	3	1	1	1	11	3	9	6.74006	0.218125506442572	25.561473714054	1.07923494058025	0.291451441618754	0.999663906948084	-5.52982771898353	0.103957322679059	0.513665010109407	1	ARO1_non_ind - NO_tag_non_ind	limma	0.291451441618754	0.999663906948084	FALSE	no hit	6.74006
CYR1	P08678	Adenylate cyclase OS=Saccharomyces cerevisiae (strain ATCC 204508 / S288c) GN=CYR1 PE=1 SV=2	2	1	1	NA	11	2	4	5.35953	0.235863598749805	22.7533499411064	1.07904500629235	0.291534349913868	0.999663906948084	-5.39651238551747	0.104018213868104	0.513811289863589	1	ARO1_non_ind - NO_tag_non_ind	limma	0.291534349913868	0.999663906948084	FALSE	no hit	5.35953
RRF1	P38771	Ribosome-recycling factor, mitochondrial OS=Saccharomyces cerevisiae (strain ATCC 204508 / S288c) GN=RRF1 PE=1 SV=1	3	1	1	1	11	3	7	6.65929	0.251392028279806	25.8670951413877	1.07846372659894	0.291788189440136	0.999663906948084	-5.53061085819975	0.104204742876518	0.514258843957621	1	ARO1_non_ind - NO_tag_non_ind	limma	0.291788189440136	0.999663906948084	FALSE	no hit	6.65929
DED81	P38707	Asparagine--tRNA ligase, cytoplasmic OS=Saccharomyces cerevisiae (strain ATCC 204508 / S288c) GN=DED81 PE=1 SV=1	3	1	1	1	11	3	16	7.00404666666667	-0.173470729042425	26.9682416104103	-1.07677559725275	0.292526276597543	0.999663906948084	-5.53232333110354	0.104747959596346	0.515557546249198	1	ARO1_non_ind - NO_tag_non_ind	limma	0.292526276597543	0.999663906948084	FALSE	no hit	7.00404666666667
YKR078W	P36158	Uncharacterized protein YKR078W OS=Saccharomyces cerevisiae (strain ATCC 204508 / S288c) GN=YKR078W PE=1 SV=1	2	1	NA	1	11	2	6	6.20739	-0.156352523309582	24.8378632851496	-1.07647578052474	0.292657502546359	0.999663906948084	-5.39907113262286	0.10484467117583	0.515788032790533	1	ARO1_non_ind - NO_tag_non_ind	limma	0.292657502546359	0.999663906948084	FALSE	no hit	6.20739
SVF1	Q05515	Survival factor 1 OS=Saccharomyces cerevisiae (strain ATCC 204508 / S288c) GN=SVF1 PE=1 SV=1	3	1	1	1	11	3	5	6.54981	0.247983245273073	24.8546361182896	1.07587483828106	0.292920654004837	0.999663906948084	-5.53323609058222	0.105038729937972	0.516249859727384	1	ARO1_non_ind - NO_tag_non_ind	limma	0.292920654004837	0.999663906948084	FALSE	no hit	6.54981
HTZ1	Q12692	Histone H2A.Z OS=Saccharomyces cerevisiae (strain ATCC 204508 / S288c) GN=HTZ1 PE=1 SV=3	3	1	1	1	11	3	2	6.64056666666667	-0.214227517994317	25.7794553048912	-1.0755635148311	0.293057048441579	0.999663906948084	-5.53355140163629	0.105139375847517	0.516489033163424	1	ARO1_non_ind - NO_tag_non_ind	limma	0.293057048441579	0.999663906948084	FALSE	no hit	6.64056666666667
VTC1	P40046	Vacuolar transporter chaperone 1 OS=Saccharomyces cerevisiae (strain ATCC 204508 / S288c) GN=VTC1 PE=1 SV=3	3	1	1	1	11	3	4	7.17086	-0.275892097873154	26.7155992897844	-1.07514557448229	0.293240224351851	0.999663906948084	-5.5339745659015	0.105274609629446	0.516810028568315	1	ARO1_non_ind - NO_tag_non_ind	limma	0.293240224351851	0.999663906948084	FALSE	no hit	7.17086
CAJ1	P39101	Protein CAJ1 OS=Saccharomyces cerevisiae (strain ATCC 204508 / S288c) GN=CAJ1 PE=1 SV=1	3	1	1	1	11	3	10	6.97931	0.231319195126567	27.0641706621007	1.07337075302206	0.294019008829996	0.999663906948084	-5.53576991985187	0.105850430479986	0.518172058528756	1	ARO1_non_ind - NO_tag_non_ind	limma	0.294019008829996	0.999663906948084	FALSE	no hit	6.97931
CSR1	Q06705	Phosphatidylinositol transfer protein CSR1 OS=Saccharomyces cerevisiae (strain ATCC 204508 / S288c) GN=CSR1 PE=1 SV=1	3	1	1	1	11	3	6	6.93485	-0.123565470175265	26.0512362142356	-1.07172467309614	0.294742621177368	0.999663906948084	-5.53743265264593	0.106386712793488	0.519433677378812	1	ARO1_non_ind - NO_tag_non_ind	limma	0.294742621177368	0.999663906948084	FALSE	no hit	6.93485
GSH1	P32477	Glutamate--cysteine ligase OS=Saccharomyces cerevisiae (strain ATCC 204508 / S288c) GN=GSH1 PE=1 SV=1	3	1	1	1	11	3	9	6.93392	-0.294075362107694	26.3611302527011	-1.06877298053425	0.296043358032877	0.999663906948084	-5.54040844242778	0.107353747443145	0.521692033170815	1	ARO1_non_ind - NO_tag_non_ind	limma	0.296043358032877	0.999663906948084	FALSE	no hit	6.93392
YLR173W	Q06247	Putative uncharacterized protein YLR173W OS=Saccharomyces cerevisiae (strain ATCC 204508 / S288c) GN=YLR173W PE=1 SV=1	3	1	1	1	11	3	2	5.42144666666667	0.254088426308876	23.2676363966507	1.06850387915308	0.296162147464008	0.999663906948084	-5.54067937242268	0.10744225574114	0.521897670447931	1	ARO1_non_ind - NO_tag_non_ind	limma	0.296162147464008	0.999663906948084	FALSE	no hit	5.42144666666667
YMR160W	Q03823	Uncharacterized protein YMR160W OS=Saccharomyces cerevisiae (strain ATCC 204508 / S288c) GN=YMR160W PE=1 SV=1	2	1	1	NA	11	2	2	5.33427	0.187028269559239	21.9824277808677	1.06668637741521	0.296965336768959	0.999663906948084	-5.40877029779546	0.108041552066465	0.523285417432872	1	ARO1_non_ind - NO_tag_non_ind	limma	0.296965336768959	0.999663906948084	FALSE	no hit	5.33427
MRPL8	P22353	54S ribosomal protein L8, mitochondrial OS=Saccharomyces cerevisiae (strain ATCC 204508 / S288c) GN=MRPL8 PE=1 SV=4	3	1	1	1	11	3	5	6.49249333333333	0.235328486657878	24.056341630795	1.0649700153584	0.297725253418453	0.999663906948084	-5.54423153539752	0.108609925330297	0.524594135185337	1	ARO1_non_ind - NO_tag_non_ind	limma	0.297725253418453	0.999663906948084	FALSE	no hit	6.49249333333333
MAG2	Q06436	RING-finger protein MAG2 OS=Saccharomyces cerevisiae (strain ATCC 204508 / S288c) GN=MAG2 PE=1 SV=1	3	1	1	1	11	3	2	5.95388666666667	-0.42541633528041	24.1362331952833	-1.06462490541392	0.297878217260103	0.999663906948084	-5.54457786297416	0.108724493626184	0.524857066700275	1	ARO1_non_ind - NO_tag_non_ind	limma	0.297878217260103	0.999663906948084	FALSE	no hit	5.95388666666667
POL32	P47110	DNA polymerase delta subunit 3 OS=Saccharomyces cerevisiae (strain ATCC 204508 / S288c) GN=POL32 PE=1 SV=1	2	NA	1	1	11	2	2	6.34481	-0.402097661871267	25.1621127590374	-1.06458464384455	0.297896066125741	0.999663906948084	-4.88431873474999	0.108737865735065	0.524887736419489	1	ARO1_non_ind - NO_tag_non_ind	limma	0.297896066125741	0.999663906948084	FALSE	no hit	6.34481
PRO1	P32264	Glutamate 5-kinase OS=Saccharomyces cerevisiae (strain ATCC 204508 / S288c) GN=PRO1 PE=1 SV=2	3	1	1	1	11	3	4	6.04937333333333	0.4664625571721	23.4229336253312	1.06364110213247	0.29831457741706	0.999663906948084	-5.54556458097598	0.109051617714232	0.525606210475239	1	ARO1_non_ind - NO_tag_non_ind	limma	0.29831457741706	0.999663906948084	FALSE	no hit	6.04937333333333
TRA1	P38811	Transcription-associated protein 1 OS=Saccharomyces cerevisiae (strain ATCC 204508 / S288c) GN=TRA1 PE=1 SV=1	3	1	1	1	11	3	32	6.68786333333333	0.144773831502235	27.6599947946795	1.0595858442063	0.300118061218727	0.999663906948084	-5.54962315274237	0.110408254396057	0.528687982051767	1	ARO1_non_ind - NO_tag_non_ind	limma	0.300118061218727	0.999663906948084	FALSE	no hit	6.68786333333333
SET5	P38890	Putative protein lysine methyltransferase SET5 OS=Saccharomyces cerevisiae (strain ATCC 204508 / S288c) GN=SET5 PE=1 SV=1	3	1	1	1	11	3	5	6.01059333333333	0.17641087519354	23.3912168916293	1.05614109625238	0.301656104139677	0.999663906948084	-5.55305970652341	0.111571093644749	0.531297826026376	1	ARO1_non_ind - NO_tag_non_ind	limma	0.301656104139677	0.999663906948084	FALSE	no hit	6.01059333333333
GLE2	P40066	Nucleoporin GLE2 OS=Saccharomyces cerevisiae (strain ATCC 204508 / S288c) GN=GLE2 PE=1 SV=1	3	1	1	1	11	3	4	6.19157	0.147507696570962	24.9201748779257	1.05531983631785	0.302023611391199	0.999663906948084	-5.5538775188033	0.111849746968071	0.531918940491761	1	ARO1_non_ind - NO_tag_non_ind	limma	0.302023611391199	0.999663906948084	FALSE	no hit	6.19157
ESP1	Q03018	Separin OS=Saccharomyces cerevisiae (strain ATCC 204508 / S288c) GN=ESP1 PE=1 SV=2	3	1	1	1	11	3	3	5.77352	-0.182014093383732	23.5026110080811	-1.05361176675202	0.302788974752829	0.999663906948084	-5.55557657444439	0.112431052744976	0.533209378688268	1	ARO1_non_ind - NO_tag_non_ind	limma	0.302788974752829	0.999663906948084	FALSE	no hit	5.77352
UBX2	Q04228	UBX domain-containing protein 2 OS=Saccharomyces cerevisiae (strain ATCC 204508 / S288c) GN=UBX2 PE=1 SV=1	3	1	1	1	11	3	6	6.11915666666667	0.186600973609469	24.686935561267	1.05330812345931	0.30292517695539	0.999663906948084	-5.55587835462005	0.112534640315112	0.533438585735902	1	ARO1_non_ind - NO_tag_non_ind	limma	0.30292517695539	0.999663906948084	FALSE	no hit	6.11915666666667
MGR1	P25573	Mitochondrial inner membrane i-AAA protease supercomplex subunit MGR1 OS=Saccharomyces cerevisiae (strain ATCC 204508 / S288c) GN=MGR1 PE=1 SV=1	2	1	1	NA	11	2	2	6.53904	-0.233319328012549	23.8070902871959	-1.05229295863375	0.303380854109498	0.999663906948084	-5.42288591607615	0.112881509027141	0.534204462072386	1	ARO1_non_ind - NO_tag_non_ind	limma	0.303380854109498	0.999663906948084	FALSE	no hit	6.53904
RIX1	P38883	Pre-rRNA-processing protein RIX1 OS=Saccharomyces cerevisiae (strain ATCC 204508 / S288c) GN=RIX1 PE=1 SV=2	3	1	1	1	11	3	10	6.25742333333333	0.216696663996277	25.2380720957653	1.05222513394178	0.303411315866953	0.999663906948084	-5.55695405792258	0.112904713844777	0.534255607933945	1	ARO1_non_ind - NO_tag_non_ind	limma	0.303411315866953	0.999663906948084	FALSE	no hit	6.25742333333333
CWC22	P53333	Pre-mRNA-splicing factor CWC22 OS=Saccharomyces cerevisiae (strain ATCC 204508 / S288c) GN=CWC22 PE=1 SV=1	3	1	1	1	11	3	8	6.50707	-0.235324233345363	25.0835462954557	-1.05165245206259	0.303668607854575	0.999663906948084	-5.55752248199165	0.113100795034564	0.534687343487228	1	ARO1_non_ind - NO_tag_non_ind	limma	0.303668607854575	0.999663906948084	FALSE	no hit	6.50707
APM3	P38153	AP-3 complex subunit mu OS=Saccharomyces cerevisiae (strain ATCC 204508 / S288c) GN=APM3 PE=1 SV=2	2	1	1	NA	11	2	3	5.70494	-0.17032839656612	23.9464624217975	-1.05089632116183	0.30400855542347	0.999663906948084	-5.42424638048506	0.113360098453668	0.535257055392438	1	ARO1_non_ind - NO_tag_non_ind	limma	0.30400855542347	0.999663906948084	FALSE	no hit	5.70494
TCP1	P12612	T-complex protein 1 subunit alpha OS=Saccharomyces cerevisiae (strain ATCC 204508 / S288c) GN=TCP1 PE=1 SV=2	3	1	1	1	11	3	18	7.39473666666667	-0.145706063197792	28.0049479749936	-1.04940870827238	0.304678154206788	0.999663906948084	-5.55974684445229	0.113871619230659	0.536376829953258	1	ARO1_non_ind - NO_tag_non_ind	limma	0.304678154206788	0.999663906948084	FALSE	no hit	7.39473666666667
NCB2	Q92317	Negative cofactor 2 complex subunit beta OS=Saccharomyces cerevisiae (strain ATCC 204508 / S288c) GN=NCB2 PE=1 SV=1	3	1	1	1	11	3	2	5.66954	-0.346581569371697	22.4064300979055	-1.04777489980688	0.305414758439493	0.999663906948084	-5.56136383287653	0.114435502190691	0.537604994674182	1	ARO1_non_ind - NO_tag_non_ind	limma	0.305414758439493	0.999663906948084	FALSE	no hit	5.66954
COY1	P34237	Protein CASP OS=Saccharomyces cerevisiae (strain ATCC 204508 / S288c) GN=COY1 PE=1 SV=2	3	1	1	1	11	3	11	6.82671333333333	-0.231705756617746	27.1758808178601	-1.04699905083038	0.305764990919743	0.999663906948084	-5.56213089521713	0.114704042552255	0.53818760431945	1	ARO1_non_ind - NO_tag_non_ind	limma	0.305764990919743	0.999663906948084	FALSE	no hit	6.82671333333333
PUF4	P25339	Pumilio homology domain family member 4 OS=Saccharomyces cerevisiae (strain ATCC 204508 / S288c) GN=PUF4 PE=1 SV=2	3	1	1	1	11	3	3	5.83083333333333	0.323765409271257	22.7223356508038	1.04495685746775	0.306688229841302	0.999663906948084	-5.55785612468395	0.115413266288156	0.539719259596452	1	ARO1_non_ind - NO_tag_non_ind	limma	0.306688229841302	0.999663906948084	FALSE	no hit	5.83083333333333
NPL6	P32832	Chromatin structure-remodeling complex subunit RSC7 OS=Saccharomyces cerevisiae (strain ATCC 204508 / S288c) GN=NPL6 PE=1 SV=1	3	1	1	1	11	3	5	5.84427333333333	0.228939533238322	23.4967381536801	1.04114938847345	0.308414765362497	0.999663906948084	-5.56789772655591	0.11674474720463	0.542567483736555	1	ARO1_non_ind - NO_tag_non_ind	limma	0.308414765362497	0.999663906948084	FALSE	no hit	5.84427333333333
PBP4	Q07362	Protein PBP4 OS=Saccharomyces cerevisiae (strain ATCC 204508 / S288c) GN=PBP4 PE=1 SV=1	3	1	1	1	11	3	3	6.1078	0.350674579996948	22.8997784035665	1.03990942581972	0.308978514095597	0.999663906948084	-5.56911636739053	0.117180959754376	0.543492953119306	1	ARO1_non_ind - NO_tag_non_ind	limma	0.308978514095597	0.999663906948084	FALSE	no hit	6.1078
SSU72	P53538	RNA polymerase II subunit A C-terminal domain phosphatase SSU72 OS=Saccharomyces cerevisiae (strain ATCC 204508 / S288c) GN=SSU72 PE=1 SV=1	3	1	1	1	11	3	3	5.94033	-0.369313433988147	24.0724221394818	-1.03977293175523	0.309040615382824	0.999663906948084	-5.56925043386904	0.117229055750293	0.543594764518591	1	ARO1_non_ind - NO_tag_non_ind	limma	0.309040615382824	0.999663906948084	FALSE	no hit	5.94033
TSC10	P38342	3-ketodihydrosphingosine reductase TSC10 OS=Saccharomyces cerevisiae (strain ATCC 204508 / S288c) GN=TSC10 PE=1 SV=2	2	1	1	NA	11	2	4	5.78288	-0.134442219972971	24.0995418112236	-1.0397718564361	0.30904110466024	0.999663906948084	-5.4350243532291	0.117229434718725	0.54359556655279	1	ARO1_non_ind - NO_tag_non_ind	limma	0.30904110466024	0.999663906948084	FALSE	no hit	5.78288
ELO2	P25358	Elongation of fatty acids protein 2 OS=Saccharomyces cerevisiae (strain ATCC 204508 / S288c) GN=ELO2 PE=1 SV=1	3	1	1	1	11	3	4	7.25662333333333	-0.172686999220456	26.3781313344201	-1.03643985184148	0.310559807968576	0.999663906948084	-5.57251927700997	0.118408339421186	0.546076985749278	1	ARO1_non_ind - NO_tag_non_ind	limma	0.310559807968576	0.999663906948084	FALSE	no hit	7.25662333333333
BCP1	Q06338	Protein BCP1 OS=Saccharomyces cerevisiae (strain ATCC 204508 / S288c) GN=BCP1 PE=1 SV=1	3	1	1	1	11	3	9	6.7887	0.263476917853087	25.511679779599	1.03642506493831	0.310566559402843	0.999663906948084	-5.57253375770594	0.118413591856763	0.546087980971215	1	ARO1_non_ind - NO_tag_non_ind	limma	0.310566559402843	0.999663906948084	FALSE	no hit	6.7887
CIR2	Q08822	Probable electron transfer flavoprotein-ubiquinone oxidoreductase, mitochondrial OS=Saccharomyces cerevisiae (strain ATCC 204508 / S288c) GN=CIR2 PE=1 SV=1	2	NA	1	1	11	2	4	5.753995	0.414608954283676	24.4888773446365	1.03358424221859	0.311865541911517	0.999663906948084	-4.90891220380254	0.119426070492604	0.548197558567944	1	ARO1_non_ind - NO_tag_non_ind	limma	0.311865541911517	0.999663906948084	FALSE	no hit	5.753995
TMA16	Q08687	Translation machinery-associated protein 16 OS=Saccharomyces cerevisiae (strain ATCC 204508 / S288c) GN=TMA16 PE=1 SV=2	3	1	1	1	11	3	6	6.43045333333333	-0.145047826755459	25.1818160522799	-1.03290158073917	0.312178260380982	0.999663906948084	-5.57597892856653	0.119670381263484	0.548703665603122	1	ARO1_non_ind - NO_tag_non_ind	limma	0.312178260380982	0.999663906948084	FALSE	no hit	6.43045333333333
RCK2	P38623	Serine/threonine-protein kinase RCK2 OS=Saccharomyces cerevisiae (strain ATCC 204508 / S288c) GN=RCK2 PE=1 SV=3	3	1	1	1	11	3	16	6.65212666666667	0.176124728053217	26.7843398276627	1.03121953230012	0.312949724019054	0.999663906948084	-5.57761983303957	0.12027402324337	0.549949304207256	1	ARO1_non_ind - NO_tag_non_ind	limma	0.312949724019054	0.999663906948084	FALSE	no hit	6.65212666666667
STU1	P38198	Protein STU1 OS=Saccharomyces cerevisiae (strain ATCC 204508 / S288c) GN=STU1 PE=1 SV=1	3	1	1	1	11	3	9	6.02025666666667	0.146741762446609	24.9443175874105	1.02831907216444	0.314283144415313	0.999663906948084	-5.58044363639319	0.121320516964098	0.552092568424487	1	ARO1_non_ind - NO_tag_non_ind	limma	0.314283144415313	0.999663906948084	FALSE	no hit	6.02025666666667
RGP1	P16664	Guanine nucleotide exchange factor subunit RGP1 OS=Saccharomyces cerevisiae (strain ATCC 204508 / S288c) GN=RGP1 PE=1 SV=2	2	1	1	NA	11	2	3	5.240625	0.157003337870179	21.7700813378872	1.02784550315198	0.314501234287844	0.999663906948084	-5.44646377513358	0.121492056265136	0.552441942491464	1	ARO1_non_ind - NO_tag_non_ind	limma	0.314501234287844	0.999663906948084	FALSE	no hit	5.240625
TEF1	P02994	Elongation factor 1-alpha OS=Saccharomyces cerevisiae (strain ATCC 204508 / S288c) GN=TEF1 PE=1 SV=1	3	1	1	1	11	3	32	8.83775666666667	0.114357179937301	31.7715634762947	1.02722352044172	0.314787833164485	0.999663906948084	-5.58150835197776	0.121717643061156	0.552900566258221	1	ARO1_non_ind - NO_tag_non_ind	limma	0.314787833164485	0.999663906948084	FALSE	no hit	8.83775666666667
ADE13	Q05911	Adenylosuccinate lyase OS=Saccharomyces cerevisiae (strain ATCC 204508 / S288c) GN=ADE13 PE=1 SV=1	3	1	1	1	11	3	10	7.46675	-0.217792822978069	26.8276079758651	-1.02713080750517	0.314830569333317	0.999663906948084	-5.58159840798547	0.121751297129849	0.552968905288266	1	ARO1_non_ind - NO_tag_non_ind	limma	0.314830569333317	0.999663906948084	FALSE	no hit	7.46675
RPL19A|RPL19B	P0CX82|P0CX83	60S ribosomal protein L19-A OS=Saccharomyces cerevisiae (strain ATCC 204508 / S288c) GN=RPL19A PE=1 SV=1|60S ribosomal protein L19-B OS=Saccharomyces cerevisiae (strain ATCC 204508 / S288c) GN=RPL19B PE=1 SV=1	3	1	1	1	11	3	10	8.0501	-0.141862021817317	28.4104111493481	-1.02518641741226	0.315727774581287	0.999663906948084	-5.58348537301632	0.122458773086444	0.554400708362588	1	ARO1_non_ind - NO_tag_non_ind	limma	0.315727774581287	0.999663906948084	FALSE	no hit	8.0501
UAF30	Q08747	Upstream activation factor subunit UAF30 OS=Saccharomyces cerevisiae (strain ATCC 204508 / S288c) GN=UAF30 PE=1 SV=1	3	1	1	1	11	3	4	5.72462666666667	-0.204328938985284	23.8721573670733	-1.02491522422225	0.315853053950721	0.999663906948084	-5.58374829839189	0.122557702819802	0.55460019358765	1	ARO1_non_ind - NO_tag_non_ind	limma	0.315853053950721	0.999663906948084	FALSE	no hit	5.72462666666667
TOA2	P32774	Transcription initiation factor IIA subunit 2 OS=Saccharomyces cerevisiae (strain ATCC 204508 / S288c) GN=TOA2 PE=1 SV=1	3	1	1	1	11	3	3	5.73832	-0.214283203017157	23.8477295969336	-1.02451726432716	0.316036956903082	0.999663906948084	-5.58413401117877	0.122702989363679	0.554892830689428	1	ARO1_non_ind - NO_tag_non_ind	limma	0.316036956903082	0.999663906948084	FALSE	no hit	5.73832
ISM1	P48526	Isoleucine--tRNA ligase, mitochondrial OS=Saccharomyces cerevisiae (strain ATCC 204508 / S288c) GN=ISM1 PE=1 SV=2	3	1	1	1	11	3	8	6.26054	0.158921300262424	25.071458102594	1.0222930235598	0.317066188586947	0.999663906948084	-5.58628729131281	0.123517490488649	0.556526309550878	1	ARO1_non_ind - NO_tag_non_ind	limma	0.317066188586947	0.999663906948084	FALSE	no hit	6.26054
MCM5	P29496	Minichromosome maintenance protein 5 OS=Saccharomyces cerevisiae (strain ATCC 204508 / S288c) GN=MCM5 PE=1 SV=1	3	1	1	1	11	3	6	6.08876666666667	-0.26238155131027	24.7955869131871	-1.02217240578444	0.317122069368414	0.999663906948084	-5.58640393922333	0.123561780219557	0.556614788811709	1	ARO1_non_ind - NO_tag_non_ind	limma	0.317122069368414	0.999663906948084	FALSE	no hit	6.08876666666667
CWH43	P25618	Protein CWH43 OS=Saccharomyces cerevisiae (strain ATCC 204508 / S288c) GN=CWH43 PE=1 SV=2	3	1	1	1	11	3	7	7.01995	-0.142091838780175	26.6923174334925	-1.02213957412566	0.317137281076422	0.999663906948084	-5.58643568813202	0.123573837847071	0.556638870673654	1	ARO1_non_ind - NO_tag_non_ind	limma	0.317137281076422	0.999663906948084	FALSE	no hit	7.01995
CAB3	P36076	Coenzyme A biosynthesis protein 3 OS=Saccharomyces cerevisiae (strain ATCC 204508 / S288c) GN=CAB3 PE=1 SV=1	3	1	1	1	11	3	3	5.79377333333333	0.27562911704905	23.2247216249867	1.02213947111029	0.317137328806756	0.999663906948084	-5.5864357877486	0.123573875681541	0.556638946233696	1	ARO1_non_ind - NO_tag_non_ind	limma	0.317137328806756	0.999663906948084	FALSE	no hit	5.79377333333333
LAM5	P43560	Membrane-anchored lipid-binding protein LAM5 OS=Saccharomyces cerevisiae (strain ATCC 204508 / S288c) GN=LAM5 PE=1 SV=2	3	1	1	1	11	3	6	5.63907666666667	0.129006633774701	23.7803068227155	1.02186613037277	0.317263994029542	0.999663906948084	-5.58670007796336	0.123674297422682	0.55683940996068	1	ARO1_non_ind - NO_tag_non_ind	limma	0.317263994029542	0.999663906948084	FALSE	no hit	5.63907666666667
APL6	P46682	AP-3 complex subunit beta OS=Saccharomyces cerevisiae (strain ATCC 204508 / S288c) GN=APL6 PE=1 SV=2	3	1	1	1	11	3	10	6.66386666666667	-0.133860021631623	26.0410705916557	-1.02032141541534	0.317980473849018	0.999663906948084	-5.58819243669737	0.124243002709086	0.557971258427606	1	ARO1_non_ind - NO_tag_non_ind	limma	0.317980473849018	0.999663906948084	FALSE	no hit	6.66386666666667
HRI1	Q05905	Protein HRI1 OS=Saccharomyces cerevisiae (strain ATCC 204508 / S288c) GN=HRI1 PE=1 SV=1	3	1	1	1	11	3	13	7.83917666666667	-0.312777594660236	28.2715920333608	-1.0196470274941	0.318293626668266	0.999663906948084	-5.58884332238741	0.124491925585999	0.558464852552506	1	ARO1_non_ind - NO_tag_non_ind	limma	0.318293626668266	0.999663906948084	FALSE	no hit	7.83917666666667
HOS3	Q02959	Histone deacetylase HOS3 OS=Saccharomyces cerevisiae (strain ATCC 204508 / S288c) GN=HOS3 PE=1 SV=1	3	1	1	1	11	3	7	6.35874	-0.145489859520229	25.6020082227534	-1.01920643958657	0.318498330324327	0.999663906948084	-5.58926834425958	0.124654760665068	0.558787145489004	1	ARO1_non_ind - NO_tag_non_ind	limma	0.318498330324327	0.999663906948084	FALSE	no hit	6.35874
CDC33	P07260	Eukaryotic translation initiation factor 4E OS=Saccharomyces cerevisiae (strain ATCC 204508 / S288c) GN=CDC33 PE=1 SV=1	3	1	1	1	11	3	4	7.01519	-0.220016056981986	25.5887124100445	-1.01884910339725	0.318664421418583	0.999663906948084	-5.58961293283584	0.124786949032645	0.559048434813207	1	ARO1_non_ind - NO_tag_non_ind	limma	0.318664421418583	0.999663906948084	FALSE	no hit	7.01519
MHT1	Q12525	Homocysteine S-methyltransferase 1 OS=Saccharomyces cerevisiae (strain ATCC 204508 / S288c) GN=MHT1 PE=1 SV=1	3	1	1	1	11	3	3	5.89514666666667	0.232497602414778	23.7729097986218	1.0154501150952	0.320247302292887	0.999663906948084	-5.59288516138715	0.126049798135547	0.561529124726135	1	ARO1_non_ind - NO_tag_non_ind	limma	0.320247302292887	0.999663906948084	FALSE	no hit	5.89514666666667
SPA2	P23201	Protein SPA2 OS=Saccharomyces cerevisiae (strain ATCC 204508 / S288c) GN=SPA2 PE=1 SV=1	3	1	1	1	11	3	6	6.48310333333333	0.181022635583204	25.1526151508174	1.0139304450039	0.320956768171722	0.999663906948084	-5.59434493391218	0.126617621832935	0.562635461156214	1	ARO1_non_ind - NO_tag_non_ind	limma	0.320956768171722	0.999663906948084	FALSE	no hit	6.48310333333333
VAS1	P07806|P07806-2	Isoform Cytoplasmic of Valine--tRNA ligase, mitochondrial OS=Saccharomyces cerevisiae (strain ATCC 204508 / S288c) GN=VAS1|Valine--tRNA ligase, mitochondrial OS=Saccharomyces cerevisiae (strain ATCC 204508 / S288c) GN=VAS1 PE=1 SV=2	3	1	1	1	11	3	33	7.85272	-0.185381499065105	28.8108110665912	-1.01212741732272	0.321799938420553	0.999663906948084	-5.59607431001362	0.12729390260913	0.563945850686608	1	ARO1_non_ind - NO_tag_non_ind	limma	0.321799938420553	0.999663906948084	FALSE	no hit	7.85272
YNL010W	P53981	Uncharacterized phosphatase YNL010W OS=Saccharomyces cerevisiae (strain ATCC 204508 / S288c) GN=YNL010W PE=1 SV=1	3	1	1	1	11	3	8	7.0311	0.150456494414051	27.1911937056359	1.00939825059467	0.323079136630734	0.999663906948084	-5.59868665237562	0.12832290257149	0.565924688717777	1	ARO1_non_ind - NO_tag_non_ind	limma	0.323079136630734	0.999663906948084	FALSE	no hit	7.0311
SER2	P42941	Phosphoserine phosphatase OS=Saccharomyces cerevisiae (strain ATCC 204508 / S288c) GN=SER2 PE=1 SV=1	3	1	1	1	11	3	5	6.46558666666667	0.39943492468759	25.391445004846	1.00784163582589	0.323810322566783	0.999663906948084	-5.60017375258489	0.128912694774029	0.567050823598795	1	ARO1_non_ind - NO_tag_non_ind	limma	0.323810322566783	0.999663906948084	FALSE	no hit	6.46558666666667
RCL1	Q08096	RNA 3'-terminal phosphate cyclase-like protein OS=Saccharomyces cerevisiae (strain ATCC 204508 / S288c) GN=RCL1 PE=1 SV=1	3	1	1	1	11	3	4	6.61834	0.185753451024226	26.0399268685201	1.00740448916152	0.32401586903208	0.999663906948084	-5.60059100064692	0.129078705290822	0.567366747000656	1	ARO1_non_ind - NO_tag_non_ind	limma	0.32401586903208	0.999663906948084	FALSE	no hit	6.61834
GTT3	P39996	Glutathione transferase 3 OS=Saccharomyces cerevisiae (strain ATCC 204508 / S288c) GN=GTT3 PE=1 SV=1	3	1	1	1	11	3	5	6.24961333333333	0.263353597508448	24.8187342543609	1.00683901902874	0.324281887448153	0.999663906948084	-5.60113048587742	0.129293694136085	0.567775193232447	1	ARO1_non_ind - NO_tag_non_ind	limma	0.324281887448153	0.999663906948084	FALSE	no hit	6.24961333333333
HOM6	P31116	Homoserine dehydrogenase OS=Saccharomyces cerevisiae (strain ATCC 204508 / S288c) GN=HOM6 PE=1 SV=1	3	1	1	1	11	3	12	7.76830666666667	0.301308414690052	26.9536269767797	1.00671625307637	0.324339661173209	0.999663906948084	-5.60124757386599	0.129340405844841	0.567863836434589	1	ARO1_non_ind - NO_tag_non_ind	limma	0.324339661173209	0.999663906948084	FALSE	no hit	7.76830666666667
TMA19	P35691	Translationally-controlled tumor protein homolog OS=Saccharomyces cerevisiae (strain ATCC 204508 / S288c) GN=TMA19 PE=1 SV=1	3	1	1	1	11	3	8	7.60265666666667	-0.2725042208669	29.224582102152	-1.00546079186368	0.324930891605303	0.999663906948084	-5.60244422133804	0.129818853990197	0.568769681984107	1	ARO1_non_ind - NO_tag_non_ind	limma	0.324930891605303	0.999663906948084	FALSE	no hit	7.60265666666667
MET12	P46151	Methylenetetrahydrofolate reductase 1 OS=Saccharomyces cerevisiae (strain ATCC 204508 / S288c) GN=MET12 PE=1 SV=2	3	1	1	1	11	3	5	5.96968666666667	0.259115156442078	24.3905131919011	1.00407428009582	0.325584704671444	0.999663906948084	-5.60376419563263	0.130348840001003	0.569768681081361	1	ARO1_non_ind - NO_tag_non_ind	limma	0.325584704671444	0.999663906948084	FALSE	no hit	5.96968666666667
SLN1	P39928	Osmosensing histidine protein kinase SLN1 OS=Saccharomyces cerevisiae (strain ATCC 204508 / S288c) GN=SLN1 PE=1 SV=1	3	1	1	1	11	3	3	5.87507	0.207664628127802	23.4445462094785	1.00346139005546	0.325874004690361	0.999663906948084	-5.60434714341171	0.13058364806396	0.570209805309799	1	ARO1_non_ind - NO_tag_non_ind	limma	0.325874004690361	0.999663906948084	FALSE	no hit	5.87507
YML018C	Q03730	Uncharacterized vacuolar membrane protein YML018C OS=Saccharomyces cerevisiae (strain ATCC 204508 / S288c) GN=YML018C PE=1 SV=1	3	1	1	1	11	3	3	6.65687666666667	-0.131209669044395	25.3647706810227	-1.00165365794412	0.326728337592968	0.999663906948084	-5.60606466621613	0.131278130912114	0.571509223333546	1	ARO1_non_ind - NO_tag_non_ind	limma	0.326728337592968	0.999663906948084	FALSE	no hit	6.65687666666667
TOS1	P38288	Protein TOS1 OS=Saccharomyces cerevisiae (strain ATCC 204508 / S288c) GN=TOS1 PE=1 SV=1	2	NA	1	1	11	2	3	6.4946	0.281811843265984	25.7509113059596	1.00007636002986	0.327475032161449	0.999663906948084	-4.93476453836255	0.131886423352078	0.572640936053763	1	ARO1_non_ind - NO_tag_non_ind	limma	0.327475032161449	0.999663906948084	FALSE	no hit	6.4946
RPL6B	P05739	60S ribosomal protein L6-B OS=Saccharomyces cerevisiae (strain ATCC 204508 / S288c) GN=RPL6B PE=1 SV=4	3	1	1	1	11	3	7	7.93654	0.20966994646027	28.377467087363	0.99988799608326	0.327564282649251	0.999663906948084	-5.60773948626305	0.131959212557203	0.572775958185836	1	ARO1_non_ind - NO_tag_non_ind	limma	0.327564282649251	0.999663906948084	FALSE	no hit	7.93654
MYO2	P19524	Myosin-2 OS=Saccharomyces cerevisiae (strain ATCC 204508 / S288c) GN=MYO2 PE=1 SV=1	3	1	1	1	11	3	25	7.22757	-0.138189145249981	27.7539113691062	-0.999312175241346	0.327837221970141	0.999663906948084	-5.60828509760648	0.132181919197594	0.573188544007402	1	ARO1_non_ind - NO_tag_non_ind	limma	0.327837221970141	0.999663906948084	FALSE	no hit	7.22757
BEM4	P39011	Bud emergence protein 4 OS=Saccharomyces cerevisiae (strain ATCC 204508 / S288c) GN=BEM4 PE=1 SV=1	3	1	1	1	11	3	4	6.54432333333333	-0.153636167919615	24.5453753602646	-0.998957345753641	0.328005489531663	0.999663906948084	-5.60862116847637	0.132319299317689	0.573442656936868	1	ARO1_non_ind - NO_tag_non_ind	limma	0.328005489531663	0.999663906948084	FALSE	no hit	6.54432333333333
YHB1	P39676	Flavohemoprotein OS=Saccharomyces cerevisiae (strain ATCC 204508 / S288c) GN=YHB1 PE=1 SV=2	3	1	1	1	11	3	9	6.67483333333333	-0.36681090460301	26.117618042408	-0.997015727214287	0.328927302089729	0.999663906948084	-5.6104582080185	0.133072999357356	0.574831414731667	1	ARO1_non_ind - NO_tag_non_ind	limma	0.328927302089729	0.999663906948084	FALSE	no hit	6.67483333333333
MRPS8	Q03799	37S ribosomal protein S8, mitochondrial OS=Saccharomyces cerevisiae (strain ATCC 204508 / S288c) GN=MRPS8 PE=1 SV=1	3	1	1	1	11	3	4	5.89662333333333	0.335912780332666	24.1110326629758	0.995939981633313	0.329438797597199	0.999663906948084	-5.61147460496852	0.133492012027432	0.575599577955468	1	ARO1_non_ind - NO_tag_non_ind	limma	0.329438797597199	0.999663906948084	FALSE	no hit	5.89662333333333
YHR112C	P38716	Uncharacterized trans-sulfuration enzyme YHR112C OS=Saccharomyces cerevisiae (strain ATCC 204508 / S288c) GN=YHR112C PE=1 SV=1	3	1	1	1	11	3	7	6.11419	-0.267716213223054	24.4121614747958	-0.995905354538037	0.32945527119983	0.999663906948084	-5.61150730502326	0.133505516536215	0.575624289193189	1	ARO1_non_ind - NO_tag_non_ind	limma	0.32945527119983	0.999663906948084	FALSE	no hit	6.11419
HMO1	Q03973	High mobility group protein 1 OS=Saccharomyces cerevisiae (strain ATCC 204508 / S288c) GN=HMO1 PE=1 SV=1	3	1	1	1	11	3	5	6.76433666666667	-0.190193325410579	26.0539389162947	-0.993203900300776	0.330742221221657	0.999663906948084	-5.61405521394298	0.134562341019152	0.577549236585206	1	ARO1_non_ind - NO_tag_non_ind	limma	0.330742221221657	0.999663906948084	FALSE	no hit	6.76433666666667
RKM2	Q03942	Ribosomal lysine N-methyltransferase 2 OS=Saccharomyces cerevisiae (strain ATCC 204508 / S288c) GN=RKM2 PE=1 SV=1	3	1	1	1	11	3	5	6.23588666666667	-0.165757612218037	24.4928390886472	-0.992329918050699	0.33115931964084	0.999663906948084	-5.61487816490859	0.134905629025595	0.578170764710908	1	ARO1_non_ind - NO_tag_non_ind	limma	0.33115931964084	0.999663906948084	FALSE	no hit	6.23588666666667
BUD27	P43573	Bud site selection protein 27 OS=Saccharomyces cerevisiae (strain ATCC 204508 / S288c) GN=BUD27 PE=1 SV=1	3	1	1	1	11	3	6	6.15988	-0.208993452696941	25.9017069748165	-0.990954722210772	0.331816349922124	0.999663906948084	-5.61617172126438	0.135447156587325	0.579147499224564	1	ARO1_non_ind - NO_tag_non_ind	limma	0.331816349922124	0.999663906948084	FALSE	no hit	6.15988
ARF1	P11076	ADP-ribosylation factor 1 OS=Saccharomyces cerevisiae (strain ATCC 204508 / S288c) GN=ARF1 PE=1 SV=3	3	1	1	1	11	3	6	6.94517333333333	0.371139177932069	25.2213633672931	0.990506597389368	0.332030645177242	0.999663906948084	-5.61659288807189	0.135623982412638	0.579465454960223	1	ARO1_non_ind - NO_tag_non_ind	limma	0.332030645177242	0.999663906948084	FALSE	no hit	6.94517333333333
TDA5	Q06417	Uncharacterized oxidoreductase TDA5 OS=Saccharomyces cerevisiae (strain ATCC 204508 / S288c) GN=TDA5 PE=1 SV=1	2	1	1	NA	11	2	3	6.0732	-0.149689726905851	25.0589127443299	-0.988900887560066	0.332799284496782	0.999663906948084	-5.4829814569169	0.136259044632223	0.580603428621831	1	ARO1_non_ind - NO_tag_non_ind	limma	0.332799284496782	0.999663906948084	FALSE	no hit	6.0732
RTT103	Q05543	Regulator of Ty1 transposition protein 103 OS=Saccharomyces cerevisiae (strain ATCC 204508 / S288c) GN=RTT103 PE=1 SV=1	3	1	1	1	11	3	3	6.75360666666667	-0.171188461953335	25.3493297850806	-0.988568156957556	0.332958712655036	0.999663906948084	-5.61841270770283	0.136390927067551	0.580838978077639	1	ARO1_non_ind - NO_tag_non_ind	limma	0.332958712655036	0.999663906948084	FALSE	no hit	6.75360666666667
PIP2	P52960	Peroxisome proliferation transcriptional regulator OS=Saccharomyces cerevisiae (strain ATCC 204508 / S288c) GN=PIP2 PE=1 SV=1	3	1	1	1	11	3	3	5.79655	-0.390222662230645	24.7071826933864	-0.988151326326952	0.33315851149346	0.999663906948084	-5.61880360431688	0.136556282723834	0.581133939011296	1	ARO1_non_ind - NO_tag_non_ind	limma	0.33315851149346	0.999663906948084	FALSE	no hit	5.79655
MRPL15	P36523	54S ribosomal protein L15, mitochondrial OS=Saccharomyces cerevisiae (strain ATCC 204508 / S288c) GN=MRPL15 PE=1 SV=3	2	NA	1	1	11	2	2	5.801855	0.455924352123176	22.1099488765515	0.987797846979503	0.333328008810685	0.999663906948084	-4.94404622241286	0.136696628275643	0.581383961497472	1	ARO1_non_ind - NO_tag_non_ind	limma	0.333328008810685	0.999663906948084	FALSE	no hit	5.801855
BYE1	P36106	Transcription factor BYE1 OS=Saccharomyces cerevisiae (strain ATCC 204508 / S288c) GN=BYE1 PE=1 SV=1	2	NA	1	1	11	2	2	5.550835	-0.346584892085417	23.0282453470135	-0.986449510932599	0.333975095168455	0.999663906948084	-4.94505917673976	0.13723299421359	0.58233674166076	1	ARO1_non_ind - NO_tag_non_ind	limma	0.333975095168455	0.999663906948084	FALSE	no hit	5.550835
TSC13	Q99190	Very-long-chain enoyl-CoA reductase OS=Saccharomyces cerevisiae (strain ATCC 204508 / S288c) GN=TSC13 PE=1 SV=1	3	1	1	1	11	3	6	7.31125	-0.158187630637304	26.5780919720332	-0.986173109282337	0.334107850883294	0.999663906948084	-5.62065668320215	0.137343146561659	0.582531875564571	1	ARO1_non_ind - NO_tag_non_ind	limma	0.334107850883294	0.999663906948084	FALSE	no hit	7.31125
ALG5	P40350	Dolichyl-phosphate beta-glucosyltransferase OS=Saccharomyces cerevisiae (strain ATCC 204508 / S288c) GN=ALG5 PE=1 SV=1	3	1	1	1	11	3	9	6.89061	-0.117159753605907	27.1090292179504	-0.977437085563458	0.33832243549257	0.999663906948084	-5.62879936449866	0.14085989992832	0.588667345073278	1	ARO1_non_ind - NO_tag_non_ind	limma	0.33832243549257	0.999663906948084	FALSE	no hit	6.89061
CBR1	P38626	NADH-cytochrome b5 reductase 1 OS=Saccharomyces cerevisiae (strain ATCC 204508 / S288c) GN=CBR1 PE=1 SV=2	3	1	1	1	11	3	6	6.65572	0.410418282713934	25.56820808732	0.977337291001043	0.338370789271679	0.999663906948084	-5.6288919971534	0.140900469220506	0.58873707184583	1	ARO1_non_ind - NO_tag_non_ind	limma	0.338370789271679	0.999663906948084	FALSE	no hit	6.65572
TKL1	P23254	Transketolase 1 OS=Saccharomyces cerevisiae (strain ATCC 204508 / S288c) GN=TKL1 PE=1 SV=4	3	1	1	1	11	3	22	7.95961666666667	0.157911962270695	28.9669408996628	0.976119061607867	0.338961442765477	0.999663906948084	-5.63002209869371	0.141396438097869	0.589587590518752	1	ARO1_non_ind - NO_tag_non_ind	limma	0.338961442765477	0.999663906948084	FALSE	no hit	7.95961666666667
TIF6	Q12522	Eukaryotic translation initiation factor 6 OS=Saccharomyces cerevisiae (strain ATCC 204508 / S288c) GN=TIF6 PE=1 SV=1	2	1	NA	1	11	2	3	6.15324	0.247041761443146	23.1301309001991	0.974607443598577	0.339695323457693	0.999663906948084	-5.49606080130074	0.142013715974621	0.59064123638853	1	ARO1_non_ind - NO_tag_non_ind	limma	0.339695323457693	0.999663906948084	FALSE	no hit	6.15324
YHR127W	P38833	Uncharacterized protein YHR127W OS=Saccharomyces cerevisiae (strain ATCC 204508 / S288c) GN=YHR127W PE=1 SV=1	3	1	1	1	11	3	5	6.63372	-0.241662737517498	25.2437498464699	-0.973813794144883	0.340081069146946	0.999663906948084	-5.63215705983947	0.142338634802266	0.59119367745445	1	ARO1_non_ind - NO_tag_non_ind	limma	0.340081069146946	0.999663906948084	FALSE	no hit	6.63372
APE3	P37302	Aminopeptidase Y OS=Saccharomyces cerevisiae (strain ATCC 204508 / S288c) GN=APE3 PE=1 SV=1	3	1	1	1	11	3	6	6.67267666666667	0.134602760154625	25.4928693360833	0.973065809550997	0.340444893446383	0.999663906948084	-5.63284878954806	0.142645380699243	0.591713853550801	1	ARO1_non_ind - NO_tag_non_ind	limma	0.340444893446383	0.999663906948084	FALSE	no hit	6.67267666666667
MLP2	P40457	Protein MLP2 OS=Saccharomyces cerevisiae (strain ATCC 204508 / S288c) GN=MLP2 PE=1 SV=1	3	1	1	1	11	3	17	6.56205666666667	0.158036142775458	26.7384237997815	0.972666853310347	0.340639056773877	0.999663906948084	-5.63321754122343	0.142809198648396	0.591991112219241	1	ARO1_non_ind - NO_tag_non_ind	limma	0.340639056773877	0.999663906948084	FALSE	no hit	6.56205666666667
SHE10	P53075	Outer spore wall assembly protein SHE10 OS=Saccharomyces cerevisiae (strain ATCC 204508 / S288c) GN=SHE10 PE=1 SV=1	3	1	1	1	11	3	14	7.16877333333333	0.207238273389816	27.8210745474198	0.970868194518637	0.341515362728327	0.999663906948084	-5.63487830058247	0.143549550784051	0.593239461603469	1	ARO1_non_ind - NO_tag_non_ind	limma	0.341515362728327	0.999663906948084	FALSE	no hit	7.16877333333333
ARO4	P32449	Phospho-2-dehydro-3-deoxyheptonate aldolase, tyrosine-inhibited OS=Saccharomyces cerevisiae (strain ATCC 204508 / S288c) GN=ARO4 PE=1 SV=2	3	1	1	1	11	3	13	7.68755666666667	0.187994819120757	28.2600712142356	0.969664578352081	0.342102621498882	0.999663906948084	-5.63598806070477	0.144046617129734	0.594073315870195	1	ARO1_non_ind - NO_tag_non_ind	limma	0.342102621498882	0.999663906948084	FALSE	no hit	7.68755666666667
PSP2	P50109	Protein PSP2 OS=Saccharomyces cerevisiae (strain ATCC 204508 / S288c) GN=PSP2 PE=1 SV=2	3	1	1	1	11	3	6	5.75722	0.262394315509493	24.2455933244895	0.968930534083895	0.342461107985161	0.999663906948084	-5.63666424435465	0.144350408013848	0.594581259525399	1	ARO1_non_ind - NO_tag_non_ind	limma	0.342461107985161	0.999663906948084	FALSE	no hit	5.75722
CAB5	Q03941	Dephospho-CoA kinase CAB5 OS=Saccharomyces cerevisiae (strain ATCC 204508 / S288c) GN=CAB5 PE=1 SV=1	3	1	1	1	11	3	5	6.22009333333333	-0.196846708077437	24.6921129459696	-0.968304143357302	0.342767221721137	0.999663906948084	-5.6372408880285	0.14461003361751	0.595014351716624	1	ARO1_non_ind - NO_tag_non_ind	limma	0.342767221721137	0.999663906948084	FALSE	no hit	6.22009333333333
CDC3	P32457	Cell division control protein 3 OS=Saccharomyces cerevisiae (strain ATCC 204508 / S288c) GN=CDC3 PE=1 SV=3	3	1	1	1	11	3	7	6.49003	0.380240634096303	24.2842407352134	0.968180996032495	0.342827425049642	0.999663906948084	-5.63735421485282	0.144661117622173	0.595099458133778	1	ARO1_non_ind - NO_tag_non_ind	limma	0.342827425049642	0.999663906948084	FALSE	no hit	6.49003
SLM2	P53955	Phosphatidylinositol 4,5-bisphosphate-binding protein SLM2 OS=Saccharomyces cerevisiae (strain ATCC 204508 / S288c) GN=SLM2 PE=1 SV=1	2	1	NA	1	11	2	2	6.02446	-0.250776975491107	23.7759144565179	-0.967874474604521	0.342977306166907	0.999663906948084	-5.50216138104815	0.14478832896181	0.595311238019337	1	ARO1_non_ind - NO_tag_non_ind	limma	0.342977306166907	0.999663906948084	FALSE	no hit	6.02446
SCS22	Q6Q595	Vesicle-associated membrane protein-associated protein SCS22 OS=Saccharomyces cerevisiae (strain ATCC 204508 / S288c) GN=SCS22 PE=1 SV=2	3	1	1	1	11	3	2	5.75323	0.485861159371499	22.7839859995067	0.967670207255398	0.343077212419318	0.999663906948084	-5.63782412884436	0.144873150787184	0.595452325295399	1	ARO1_non_ind - NO_tag_non_ind	limma	0.343077212419318	0.999663906948084	FALSE	no hit	5.75323
MSH6	Q03834	DNA mismatch repair protein MSH6 OS=Saccharomyces cerevisiae (strain ATCC 204508 / S288c) GN=MSH6 PE=1 SV=1	3	1	1	1	11	3	6	6.17053666666667	-0.208122527801539	25.2475264726607	-0.966439607338786	0.343679512350363	0.999663906948084	-5.63895531636258	0.145384961989137	0.596301556516126	1	ARO1_non_ind - NO_tag_non_ind	limma	0.343679512350363	0.999663906948084	FALSE	no hit	6.17053666666667
SAM2	P19358	S-adenosylmethionine synthase 2 OS=Saccharomyces cerevisiae (strain ATCC 204508 / S288c) GN=SAM2 PE=1 SV=3	3	1	1	1	11	3	7	6.51808666666667	0.248281180042301	25.8973561915651	0.966083331149525	0.343854020905192	0.999663906948084	-5.63928256419433	0.145533396780652	0.596547182843618	1	ARO1_non_ind - NO_tag_non_ind	limma	0.343854020905192	0.999663906948084	FALSE	no hit	6.51808666666667
YHR078W	P38799	Uncharacterized protein YHR078W OS=Saccharomyces cerevisiae (strain ATCC 204508 / S288c) GN=YHR078W PE=4 SV=1	3	1	1	1	11	3	3	5.79669666666667	0.242332188329275	22.5713659576706	0.963004049146378	0.345364802229467	0.999663906948084	-5.64210633048828	0.146821152667477	0.598665651329853	1	ARO1_non_ind - NO_tag_non_ind	limma	0.345364802229467	0.999663906948084	FALSE	no hit	5.79669666666667
UBC7	Q02159	Ubiquitin-conjugating enzyme E2 7 OS=Saccharomyces cerevisiae (strain ATCC 204508 / S288c) GN=UBC7 PE=1 SV=1	2	NA	1	1	11	2	2	6.65876	-0.722928228946287	25.9823601409341	-0.961632682074647	0.346039081338652	0.999663906948084	-4.9634798698859	0.147397455668144	0.599606529903665	1	ARO1_non_ind - NO_tag_non_ind	limma	0.346039081338652	0.999663906948084	FALSE	no hit	6.65876
ABF1	P14164	ARS-binding factor 1 OS=Saccharomyces cerevisiae (strain ATCC 204508 / S288c) GN=ABF1 PE=1 SV=4	3	1	1	1	11	3	3	6.77709666666667	0.139781661782326	24.3726303333974	0.961116032115348	0.346293341273933	0.999663906948084	-5.64383358011315	0.147615020430879	0.599960582440579	1	ARO1_non_ind - NO_tag_non_ind	limma	0.346293341273933	0.999663906948084	FALSE	no hit	6.77709666666667
ILV6	P25605	Acetolactate synthase small subunit, mitochondrial OS=Saccharomyces cerevisiae (strain ATCC 204508 / S288c) GN=ILV6 PE=1 SV=2	2	1	1	NA	11	2	3	5.947195	-0.187940134240108	24.4162711487591	-0.96008188120706	0.346802660510847	0.999663906948084	-5.50917357806891	0.148051245535255	0.600668587394995	1	ARO1_non_ind - NO_tag_non_ind	limma	0.346802660510847	0.999663906948084	FALSE	no hit	5.947195
GDI1	P39958	Rab GDP-dissociation inhibitor OS=Saccharomyces cerevisiae (strain ATCC 204508 / S288c) GN=GDI1 PE=1 SV=1	3	1	1	1	11	3	11	6.54117	0.262882216821758	24.8724749188185	0.959451997884072	0.347113126717363	0.999663906948084	-5.64535333284617	0.148317424869815	0.601099373719924	1	ARO1_non_ind - NO_tag_non_ind	limma	0.347113126717363	0.999663906948084	FALSE	no hit	6.54117
DEF1	P35732	RNA polymerase II degradation factor 1 OS=Saccharomyces cerevisiae (strain ATCC 204508 / S288c) GN=DEF1 PE=1 SV=1	3	1	1	1	11	3	7	7.15706333333333	-0.210804355553663	26.619110899972	-0.958530024554922	0.347567902082431	0.999663906948084	-5.64619432195158	0.148707695991941	0.601729313245489	1	ARO1_non_ind - NO_tag_non_ind	limma	0.347567902082431	0.999663906948084	FALSE	no hit	7.15706333333333
YTA12	P40341	Mitochondrial respiratory chain complexes assembly protein YTA12 OS=Saccharomyces cerevisiae (strain ATCC 204508 / S288c) GN=YTA12 PE=1 SV=2	3	1	1	1	11	3	8	6.77060666666667	0.136239889175556	26.7404396501131	0.956028553170694	0.348803817573752	0.999663906948084	-5.64847231874293	0.149770518041354	0.60343477860855	1	ARO1_non_ind - NO_tag_non_ind	limma	0.348803817573752	0.999663906948084	FALSE	no hit	6.77060666666667
FPR4	Q06205	FK506-binding protein 4 OS=Saccharomyces cerevisiae (strain ATCC 204508 / S288c) GN=FPR4 PE=1 SV=1	3	1	1	1	11	3	6	6.93749666666667	-0.13909049269153	26.2060602525603	-0.954826361533312	0.349398847448884	0.999663906948084	-5.64956515908438	0.15028336088946	0.604252502122067	1	ARO1_non_ind - NO_tag_non_ind	limma	0.349398847448884	0.999663906948084	FALSE	no hit	6.93749666666667
TYS1	P36421	Tyrosine--tRNA ligase, cytoplasmic OS=Saccharomyces cerevisiae (strain ATCC 204508 / S288c) GN=TYS1 PE=1 SV=3	3	1	1	1	11	3	17	7.23686	0.125055834874622	28.5104632269966	0.954695284242542	0.349463766181963	0.999663906948084	-5.64968423699718	0.150339358001641	0.604341584868142	1	ARO1_non_ind - NO_tag_non_ind	limma	0.349463766181963	0.999663906948084	FALSE	no hit	7.23686
YDL124W	Q07551	NADPH-dependent alpha-keto amide reductase OS=Saccharomyces cerevisiae (strain ATCC 204508 / S288c) GN=YDL124W PE=1 SV=1	3	1	1	1	11	3	6	6.38680333333333	0.282340861414397	23.9908660424054	0.953043722331943	0.35028243490927	0.999663906948084	-5.65118331716739	0.151046280240376	0.605462749645621	1	ARO1_non_ind - NO_tag_non_ind	limma	0.35028243490927	0.999663906948084	FALSE	no hit	6.38680333333333
BI3	Q9ZZW7	Cytochrome b mRNA maturase bI3 OS=Saccharomyces cerevisiae (strain ATCC 204508 / S288c) GN=BI3 PE=1 SV=1	3	1	1	1	11	3	2	7.36134	-0.137888503064111	25.4436615827722	-0.952979641712248	0.350314225351764	0.999663906948084	-5.65124143329036	0.151073759789968	0.605506203387748	1	ARO1_non_ind - NO_tag_non_ind	limma	0.350314225351764	0.999663906948084	FALSE	no hit	7.36134
DIM1	P41819	Dimethyladenosine transferase OS=Saccharomyces cerevisiae (strain ATCC 204508 / S288c) GN=DIM1 PE=3 SV=1	3	1	1	1	11	3	7	6.28242	0.13832929286518	25.3121542753077	0.952255298645139	0.350673707989683	0.999663906948084	-5.65189810549524	0.151384643167868	0.605997141145011	1	ARO1_non_ind - NO_tag_non_ind	limma	0.350673707989683	0.999663906948084	FALSE	no hit	6.28242
ACC1	Q00955	Acetyl-CoA carboxylase OS=Saccharomyces cerevisiae (strain ATCC 204508 / S288c) GN=ACC1 PE=1 SV=2	3	1	1	1	11	3	52	7.73415	0.120739957922169	28.9168775553078	0.952149855564965	0.350726058866645	0.999663906948084	-5.65199365931142	0.151429939264656	0.606068569420847	1	ARO1_non_ind - NO_tag_non_ind	limma	0.350726058866645	0.999663906948084	FALSE	no hit	7.73415
GDE1	Q02979	Glycerophosphodiester phosphodiesterase GDE1 OS=Saccharomyces cerevisiae (strain ATCC 204508 / S288c) GN=GDE1 PE=1 SV=1	3	1	1	1	11	3	11	6.55384	0.263841341708179	26.0425207645724	0.950699091152572	0.351446876918186	0.999663906948084	-5.65330736949738	0.152054205360451	0.607050355033533	1	ARO1_non_ind - NO_tag_non_ind	limma	0.351446876918186	0.999663906948084	FALSE	no hit	6.55384
QNS1	P38795	Glutamine-dependent NAD(+) synthetase OS=Saccharomyces cerevisiae (strain ATCC 204508 / S288c) GN=QNS1 PE=1 SV=1	3	1	1	1	11	3	7	6.11105666666667	0.23940108275103	24.1580455187555	0.94965048394718	0.351968503433964	0.999663906948084	-5.65425576447851	0.152506641135029	0.607758849354598	1	ARO1_non_ind - NO_tag_non_ind	limma	0.351968503433964	0.999663906948084	FALSE	no hit	6.11105666666667
KTR3	P38130	Probable mannosyltransferase KTR3 OS=Saccharomyces cerevisiae (strain ATCC 204508 / S288c) GN=KTR3 PE=1 SV=1	3	1	1	1	11	3	9	6.64114333333333	0.277634234231861	25.7570152125594	0.948769589840176	0.352407104856781	0.999663906948084	-5.65505172822603	0.152887506048898	0.608353289298859	1	ARO1_non_ind - NO_tag_non_ind	limma	0.352407104856781	0.999663906948084	FALSE	no hit	6.64114333333333
TMS1	Q12116	Membrane protein TMS1 OS=Saccharomyces cerevisiae (strain ATCC 204508 / S288c) GN=TMS1 PE=1 SV=1	2	1	1	NA	11	2	2	6.21028	-0.121827510694899	23.7330838581223	-0.94871304181515	0.352435272968727	0.999663906948084	-5.51931035641664	0.152911979946795	0.608391425655494	1	ARO1_non_ind - NO_tag_non_ind	limma	0.352435272968727	0.999663906948084	FALSE	no hit	6.21028
KRR1	P25586	KRR1 small subunit processome component OS=Saccharomyces cerevisiae (strain ATCC 204508 / S288c) GN=KRR1 PE=1 SV=1	3	1	1	1	11	3	9	7.12541666666667	-0.176183408988994	26.6615741883185	-0.947179134427137	0.35319993285941	0.999663906948084	-5.65648711618062	0.15357699022404	0.609424840151513	1	ARO1_non_ind - NO_tag_non_ind	limma	0.35319993285941	0.999663906948084	FALSE	no hit	7.12541666666667
CPA1	P07258	Carbamoyl-phosphate synthase arginine-specific small chain OS=Saccharomyces cerevisiae (strain ATCC 204508 / S288c) GN=CPA1 PE=1 SV=1	3	1	1	1	11	3	8	6.13786	-0.234786712383848	24.3377260572094	-0.946974674944811	0.353301941180035	0.999663906948084	-5.65667147996325	0.15366579743179	0.609562432351219	1	ARO1_non_ind - NO_tag_non_ind	limma	0.353301941180035	0.999663906948084	FALSE	no hit	6.13786
BAS1	P22035	Myb-like DNA-binding protein BAS1 OS=Saccharomyces cerevisiae (strain ATCC 204508 / S288c) GN=BAS1 PE=1 SV=1	3	1	1	1	11	3	6	5.86845	0.170475582026018	24.323114865886	0.946408710091747	0.353584414142455	0.999663906948084	-5.65718162634761	0.153911828522511	0.609943111354478	1	ARO1_non_ind - NO_tag_non_ind	limma	0.353584414142455	0.999663906948084	FALSE	no hit	5.86845
MSR1	P38714	Arginine--tRNA ligase, mitochondrial OS=Saccharomyces cerevisiae (strain ATCC 204508 / S288c) GN=MSR1 PE=3 SV=3	2	NA	1	1	11	2	3	5.54328	0.346182424194968	22.3799136475844	0.945918732805315	0.353829084474176	0.999663906948084	-4.97492387155431	0.154125068706727	0.61027245363265	1	ARO1_non_ind - NO_tag_non_ind	limma	0.353829084474176	0.999663906948084	FALSE	no hit	5.54328
IML1	P47170	Vacuolar membrane-associated protein IML1 OS=Saccharomyces cerevisiae (strain ATCC 204508 / S288c) GN=IML1 PE=1 SV=1	3	1	1	1	11	3	8	6.33610666666667	-0.148180572565124	25.4036315865136	-0.945820140357441	0.353878330415181	0.999663906948084	-5.65771184971575	0.154168003677978	0.610338697997105	1	ARO1_non_ind - NO_tag_non_ind	limma	0.353878330415181	0.999663906948084	FALSE	no hit	6.33610666666667
PER33	Q12144	Pore and endoplasmic reticulum protein of 33 kDa OS=Saccharomyces cerevisiae (strain ATCC 204508 / S288c) GN=PER33 PE=1 SV=1	3	1	1	1	11	3	4	6.91487333333333	-0.210053948984214	25.5943525225539	-0.945672337717245	0.353952164994784	0.999663906948084	-5.65784495250383	0.154232385695523	0.610437990815295	1	ARO1_non_ind - NO_tag_non_ind	limma	0.353952164994784	0.999663906948084	FALSE	no hit	6.91487333333333
TRI1	Q05024	Protein TRI1 OS=Saccharomyces cerevisiae (strain ATCC 204508 / S288c) GN=TRI1 PE=1 SV=1	2	NA	1	1	11	2	3	5.993055	0.244945467154768	22.6296133764695	0.945626729753977	0.353974950474841	0.999663906948084	-4.97513490802349	0.154252256397959	0.610468626080224	1	ARO1_non_ind - NO_tag_non_ind	limma	0.353974950474841	0.999663906948084	FALSE	no hit	5.993055
PNO1	Q99216	Pre-rRNA-processing protein PNO1 OS=Saccharomyces cerevisiae (strain ATCC 204508 / S288c) GN=PNO1 PE=1 SV=1	3	1	1	1	11	3	5	6.75785666666667	0.191002086961785	24.8535150417428	0.944359887647219	0.354608252069961	0.999663906948084	-5.65902602953266	0.154804978222297	0.61131884725855	1	ARO1_non_ind - NO_tag_non_ind	limma	0.354608252069961	0.999663906948084	FALSE	no hit	6.75785666666667
REX2	P54964	Oligoribonuclease, mitochondrial OS=Saccharomyces cerevisiae (strain ATCC 204508 / S288c) GN=REX2 PE=1 SV=1	3	1	1	1	11	3	3	5.79798666666667	-0.264301030012025	22.537487598115	-0.943869347057513	0.354853680624208	0.999663906948084	-5.65946707954223	0.155019404088286	0.611647688235928	1	ARO1_non_ind - NO_tag_non_ind	limma	0.354853680624208	0.999663906948084	FALSE	no hit	5.79798666666667
LPD1	P09624	Dihydrolipoyl dehydrogenase, mitochondrial OS=Saccharomyces cerevisiae (strain ATCC 204508 / S288c) GN=LPD1 PE=1 SV=1	3	1	1	1	11	3	20	7.33725	-0.268007957992328	27.82972093457	-0.943646963662592	0.35496498167907	0.999663906948084	-5.65966695702029	0.155116686932643	0.611796696639622	1	ARO1_non_ind - NO_tag_non_ind	limma	0.35496498167907	0.999663906948084	FALSE	no hit	7.33725
CHC1	P22137	Clathrin heavy chain OS=Saccharomyces cerevisiae (strain ATCC 204508 / S288c) GN=CHC1 PE=1 SV=1	3	1	1	1	11	3	15	6.7474	0.2156231012078	26.9756678625571	0.942465754872936	0.35555656024401	0.999663906948084	-5.66072789485083	0.155634190426661	0.612587440066063	1	ARO1_non_ind - NO_tag_non_ind	limma	0.35555656024401	0.999663906948084	FALSE	no hit	6.7474
PMT2	P31382	Dolichyl-phosphate-mannose--protein mannosyltransferase 2 OS=Saccharomyces cerevisiae (strain ATCC 204508 / S288c) GN=PMT2 PE=1 SV=2	3	1	1	1	11	3	11	7.20481666666667	0.131094789502434	26.5058353879395	0.940387049126221	0.35659923495832	0.999663906948084	-5.66259196654421	0.156548079969051	0.613976020586276	1	ARO1_non_ind - NO_tag_non_ind	limma	0.35659923495832	0.999663906948084	FALSE	no hit	7.20481666666667
YKL063C	P35725	Uncharacterized protein YKL063C OS=Saccharomyces cerevisiae (strain ATCC 204508 / S288c) GN=YKL063C PE=1 SV=1	2	NA	1	1	11	2	2	7.03381	-0.445575336617772	26.243412094213	-0.940215556036914	0.356685347091476	0.999663906948084	-4.97903494763648	0.156623657140691	0.614090408429686	1	ARO1_non_ind - NO_tag_non_ind	limma	0.356685347091476	0.999663906948084	FALSE	no hit	7.03381
LEU1	P07264	3-isopropylmalate dehydratase OS=Saccharomyces cerevisiae (strain ATCC 204508 / S288c) GN=LEU1 PE=1 SV=3	3	1	1	1	11	3	21	7.15235333333333	-0.224942113115706	28.0152130488973	-0.939393144569032	0.357098499924896	0.999663906948084	-5.66348190344039	0.156986479219778	0.614638605696559	1	ARO1_non_ind - NO_tag_non_ind	limma	0.357098499924896	0.999663906948084	FALSE	no hit	7.15235333333333
SGT1	Q08446	Protein SGT1 OS=Saccharomyces cerevisiae (strain ATCC 204508 / S288c) GN=SGT1 PE=1 SV=1	3	1	1	1	11	3	10	6.59086666666667	0.131615807948592	25.4296221203038	0.937947973934345	0.357825284033923	0.999663906948084	-5.66477435049135	0.157625586078358	0.615600470229979	1	ARO1_non_ind - NO_tag_non_ind	limma	0.357825284033923	0.999663906948084	FALSE	no hit	6.59086666666667
BRF1	P29056	Transcription factor IIIB 70 kDa subunit OS=Saccharomyces cerevisiae (strain ATCC 204508 / S288c) GN=BRF1 PE=1 SV=1	2	NA	1	1	11	2	4	6.175365	0.281226462158063	25.0684209651753	0.937798587987792	0.357900467529873	0.999663906948084	-4.98077036858115	0.157691762217323	0.615699791959357	1	ARO1_non_ind - NO_tag_non_ind	limma	0.357900467529873	0.999663906948084	FALSE	no hit	6.175365
DBP10	Q12389	ATP-dependent RNA helicase DBP10 OS=Saccharomyces cerevisiae (strain ATCC 204508 / S288c) GN=DBP10 PE=1 SV=2	3	1	1	1	11	3	20	6.91187	-0.135420580134763	27.2307696559042	-0.937359318286765	0.358121606091309	0.999663906948084	-5.66530027087783	0.157886475243923	0.615991733288909	1	ARO1_non_ind - NO_tag_non_ind	limma	0.358121606091309	0.999663906948084	FALSE	no hit	6.91187
ATM1	P40416	Iron-sulfur clusters transporter ATM1, mitochondrial OS=Saccharomyces cerevisiae (strain ATCC 204508 / S288c) GN=ATM1 PE=1 SV=2	3	1	1	1	11	3	9	6.57283333333333	-0.133053996465947	26.7154301276479	-0.937237866662873	0.358182763808694	0.999663906948084	-5.6654087409747	0.15794034266175	0.616072420633483	1	ARO1_non_ind - NO_tag_non_ind	limma	0.358182763808694	0.999663906948084	FALSE	no hit	6.57283333333333
YGR125W	P53273	Uncharacterized vacuolar membrane protein YGR125W OS=Saccharomyces cerevisiae (strain ATCC 204508 / S288c) GN=YGR125W PE=1 SV=1	3	1	1	1	11	3	7	6.54320333333333	-0.103219347411226	26.6131928211254	-0.936515552866029	0.358546633938375	0.999663906948084	-5.66605358090887	0.158260998001843	0.616552025538868	1	ARO1_non_ind - NO_tag_non_ind	limma	0.358546633938375	0.999663906948084	FALSE	no hit	6.54320333333333
OXA1	P39952	Mitochondrial inner membrane protein OXA1 OS=Saccharomyces cerevisiae (strain ATCC 204508 / S288c) GN=OXA1 PE=1 SV=1	3	1	1	1	11	3	5	6.73636333333333	0.203204002730519	25.2843669241437	0.936065885440141	0.358773281723663	0.999663906948084	-5.66645478589163	0.158460866799244	0.616850364000128	1	ARO1_non_ind - NO_tag_non_ind	limma	0.358773281723663	0.999663906948084	FALSE	no hit	6.73636333333333
AIM39	Q08223	Altered inheritance of mitochondria protein 39, mitochondrial OS=Saccharomyces cerevisiae (strain ATCC 204508 / S288c) GN=AIM39 PE=3 SV=1	3	1	1	1	11	3	5	6.00319	0.211828750417435	23.8935777080579	0.935084487775002	0.359268272830072	0.999663906948084	-5.66732979589608	0.158897743396536	0.617500863606339	1	ARO1_non_ind - NO_tag_non_ind	limma	0.359268272830072	0.999663906948084	FALSE	no hit	6.00319
RSC2	Q06488	Chromatin structure-remodeling complex subunit RSC2 OS=Saccharomyces cerevisiae (strain ATCC 204508 / S288c) GN=RSC2 PE=1 SV=1	3	1	1	1	11	3	10	6.44815333333333	0.130248004337982	24.5279750147167	0.934938800888954	0.359341792393841	0.999663906948084	-5.66745961738065	0.158962674645751	0.617597356311987	1	ARO1_non_ind - NO_tag_non_ind	limma	0.359341792393841	0.999663906948084	FALSE	no hit	6.44815333333333
NUP57	P48837	Nucleoporin NUP57 OS=Saccharomyces cerevisiae (strain ATCC 204508 / S288c) GN=NUP57 PE=1 SV=1	3	1	1	1	11	3	7	6.60543666666667	-0.12489912307127	25.1384390453019	-0.934414311033981	0.359606554789748	0.999663906948084	-5.66792683508372	0.159196601023965	0.617944585178784	1	ARO1_non_ind - NO_tag_non_ind	limma	0.359606554789748	0.999663906948084	FALSE	no hit	6.60543666666667
PHO13	P19881	4-nitrophenylphosphatase OS=Saccharomyces cerevisiae (strain ATCC 204508 / S288c) GN=PHO13 PE=1 SV=2	3	1	1	1	11	3	4	5.92511333333333	0.341287157602306	24.1174216794048	0.934381478530824	0.359623132971336	0.999663906948084	-5.66795607435001	0.159211253222711	0.617966313201199	1	ARO1_non_ind - NO_tag_non_ind	limma	0.359623132971336	0.999663906948084	FALSE	no hit	5.92511333333333
PHO2	P07269	Regulatory protein PHO2 OS=Saccharomyces cerevisiae (strain ATCC 204508 / S288c) GN=PHO2 PE=1 SV=1	3	1	1	1	11	3	5	6.37867666666667	-0.152980063118605	25.5440721696218	-0.93416811938848	0.359730877286391	0.999663906948084	-5.66814606001486	0.159306494111771	0.618107487495285	1	ARO1_non_ind - NO_tag_non_ind	limma	0.359730877286391	0.999663906948084	FALSE	no hit	6.37867666666667
DPS1	P04802	Aspartate--tRNA ligase, cytoplasmic OS=Saccharomyces cerevisiae (strain ATCC 204508 / S288c) GN=DPS1 PE=1 SV=3	3	1	1	1	11	3	28	7.76932	-0.243550154992246	28.7500905948984	-0.933927996235226	0.359852162991098	0.999663906948084	-5.66835982971701	0.159413733670984	0.618266322427075	1	ARO1_non_ind - NO_tag_non_ind	limma	0.359852162991098	0.999663906948084	FALSE	no hit	7.76932
SFK1	P35735	Protein SFK1 OS=Saccharomyces cerevisiae (strain ATCC 204508 / S288c) GN=SFK1 PE=1 SV=1	3	1	1	1	11	3	3	6.29025666666667	0.285784201912197	24.7922273212603	0.933388080298179	0.360124973273677	0.999663906948084	-5.66884030444705	0.159655060816361	0.618623274754546	1	ARO1_non_ind - NO_tag_non_ind	limma	0.360124973273677	0.999663906948084	FALSE	no hit	6.29025666666667
SHE4	P51534	SWI5-dependent HO expression protein 4 OS=Saccharomyces cerevisiae (strain ATCC 204508 / S288c) GN=SHE4 PE=1 SV=2	3	1	1	1	11	3	5	6.10906	0.19009293439747	24.5115853418977	0.931996697489471	0.360828652367941	0.999663906948084	-5.67007732082788	0.160278242990088	0.619541957072277	1	ARO1_non_ind - NO_tag_non_ind	limma	0.360828652367941	0.999663906948084	FALSE	no hit	6.10906
SCM4	P32564	Protein SCM4 OS=Saccharomyces cerevisiae (strain ATCC 204508 / S288c) GN=SCM4 PE=1 SV=1	3	1	1	1	11	3	4	6.19024	0.2593066637194	24.1058796444471	0.931072879894732	0.361296371765878	0.999663906948084	-5.67089770298715	0.160693023395262	0.620150968448646	1	ARO1_non_ind - NO_tag_non_ind	limma	0.361296371765878	0.999663906948084	FALSE	no hit	6.19024
DPP1	Q05521	Diacylglycerol pyrophosphate phosphatase 1 OS=Saccharomyces cerevisiae (strain ATCC 204508 / S288c) GN=DPP1 PE=1 SV=1	3	1	1	1	11	3	5	6.317	-0.204614863055426	24.3848384710698	-0.93010237300771	0.361788165350221	0.999663906948084	-5.67175873620178	0.161129639691477	0.620789938050848	1	ARO1_non_ind - NO_tag_non_ind	limma	0.361788165350221	0.999663906948084	FALSE	no hit	6.317
MTR10	Q99189	mRNA transport regulator MTR10 OS=Saccharomyces cerevisiae (strain ATCC 204508 / S288c) GN=MTR10 PE=1 SV=1	3	1	1	1	11	3	8	6.3226	-0.107536155702011	24.3064540025961	-0.929958425532754	0.361861147166865	0.999663906948084	-5.6718863755782	0.161194475711727	0.620884639573816	1	ARO1_non_ind - NO_tag_non_ind	limma	0.361861147166865	0.999663906948084	FALSE	no hit	6.3226
SEC8	P32855	Exocyst complex component SEC8 OS=Saccharomyces cerevisiae (strain ATCC 204508 / S288c) GN=SEC8 PE=1 SV=1	3	1	1	1	11	3	7	6.84308666666667	-0.119319768470312	27.2405673313289	-0.92781953266627	0.362946730001274	0.999663906948084	-5.67378079500089	0.162160187011916	0.622289609432033	1	ARO1_non_ind - NO_tag_non_ind	limma	0.362946730001274	0.999663906948084	FALSE	no hit	6.84308666666667
MDJ1	P35191	DnaJ homolog 1, mitochondrial OS=Saccharomyces cerevisiae (strain ATCC 204508 / S288c) GN=MDJ1 PE=1 SV=1	3	1	1	1	11	3	8	6.99527333333333	0.191438124116779	26.5990534360531	0.927411049899598	0.363154299753614	0.999663906948084	-5.67414212943729	0.162345112733504	0.622557462409473	1	ARO1_non_ind - NO_tag_non_ind	limma	0.363154299753614	0.999663906948084	FALSE	no hit	6.99527333333333
DPM1	P14020	Dolichol-phosphate mannosyltransferase OS=Saccharomyces cerevisiae (strain ATCC 204508 / S288c) GN=DPM1 PE=1 SV=3	3	1	1	1	11	3	8	6.8117	0.166884191633645	25.9010552965207	0.923398375381826	0.365197537523647	0.999663906948084	-5.67768381669695	0.164170172563935	0.625180709889551	1	ARO1_non_ind - NO_tag_non_ind	limma	0.365197537523647	0.999663906948084	FALSE	no hit	6.8117
LAP2	Q10740	Leukotriene A-4 hydrolase homolog OS=Saccharomyces cerevisiae (strain ATCC 204508 / S288c) GN=LAP2 PE=1 SV=1	3	1	1	1	11	3	4	6.63183	-0.160711119216622	25.2749002846479	-0.918961404312929	0.367465709148511	0.999663906948084	-5.68158343534073	0.166206160122763	0.628064436868092	1	ARO1_non_ind - NO_tag_non_ind	limma	0.367465709148511	0.999663906948084	FALSE	no hit	6.63183
RPN5	Q12250	26S proteasome regulatory subunit RPN5 OS=Saccharomyces cerevisiae (strain ATCC 204508 / S288c) GN=RPN5 PE=1 SV=3	3	1	1	1	11	3	12	7.69897	0.123219925347019	27.6198673273738	0.917621474694347	0.368152512477348	0.999663906948084	-5.68275766629044	0.166824729800504	0.628931796997961	1	ARO1_non_ind - NO_tag_non_ind	limma	0.368152512477348	0.999663906948084	FALSE	no hit	7.69897
YRF1	P0CX14|P0CX15|P0CX20|P0CX21|P0CX22|P53819	Y' element ATP-dependent helicase protein 1 copy 1 OS=Saccharomyces cerevisiae (strain ATCC 204508 / S288c) GN=YRF1-1 PE=2 SV=1|Y' element ATP-dependent helicase protein 1 copy 3 OS=Saccharomyces cerevisiae (strain ATCC 204508 / S288c) GN=YRF1-3 PE=2 SV=1|Y' element ATP-dependent helicase protein 1 copy 5 OS=Saccharomyces cerevisiae (strain ATCC 204508 / S288c) GN=YRF1-5 PE=2 SV=1|Y' element ATP-dependent helicase protein 1 copy 6 OS=Saccharomyces cerevisiae (strain ATCC 204508 / S288c) GN=YRF1-6 PE=2 SV=1|Y' element ATP-dependent helicase protein 1 copy 7 OS=Saccharomyces cerevisiae (strain ATCC 204508 / S288c) GN=YRF1-7 PE=2 SV=1|Y' element ATP-dependent helicase protein 1 copy 8 OS=Saccharomyces cerevisiae (strain ATCC 204508 / S288c) GN=YRF1-8 PE=2 SV=1	2	NA	1	1	11	2	9	6.199375	-0.220356775699525	25.7794415917211	-0.916748129781262	0.368600617832569	0.999663906948084	-4.99571262729047	0.167228834167638	0.62949625192912	1	ARO1_non_ind - NO_tag_non_ind	limma	0.368600617832569	0.999663906948084	FALSE	no hit	6.199375
PDS5	Q04264	Sister chromatid cohesion protein PDS5 OS=Saccharomyces cerevisiae (strain ATCC 204508 / S288c) GN=PDS5 PE=1 SV=1	3	1	1	1	11	3	17	6.63931666666667	0.109907857067753	26.3508729897839	0.916681174487963	0.368634986896937	0.999663906948084	-5.68358073834423	0.167259845298622	0.629539497486937	1	ARO1_non_ind - NO_tag_non_ind	limma	0.368634986896937	0.999663906948084	FALSE	no hit	6.63931666666667
PRO3	P32263	Pyrroline-5-carboxylate reductase OS=Saccharomyces cerevisiae (strain ATCC 204508 / S288c) GN=PRO3 PE=1 SV=1	3	1	1	1	11	3	4	6.07102666666667	-0.253213779919584	24.7789346574625	-0.91658263744508	0.368685571165631	0.999663906948084	-5.68366694538267	0.16730549174629	0.629603133883709	1	ARO1_non_ind - NO_tag_non_ind	limma	0.368685571165631	0.999663906948084	FALSE	no hit	6.07102666666667
ALG14	P38242	UDP-N-acetylglucosamine transferase subunit ALG14 OS=Saccharomyces cerevisiae (strain ATCC 204508 / S288c) GN=ALG14 PE=1 SV=1	3	1	1	1	11	3	3	5.8887	0.219846980832436	23.4277049672403	0.915999110912408	0.368985220410662	0.999663906948084	-5.68417727872728	0.167575997292902	0.629979801506071	1	ARO1_non_ind - NO_tag_non_ind	limma	0.368985220410662	0.999663906948084	FALSE	no hit	5.8887
YNR021W	P53723	UPF0674 endoplasmic reticulum membrane protein YNR021W OS=Saccharomyces cerevisiae (strain ATCC 204508 / S288c) GN=YNR021W PE=1 SV=3	3	1	1	1	11	3	8	6.84254666666667	-0.232798456599888	25.9810489499127	-0.915530800491611	0.369225821179469	0.999663906948084	-5.68458662979401	0.167793329596276	0.630281873066878	1	ARO1_non_ind - NO_tag_non_ind	limma	0.369225821179469	0.999663906948084	FALSE	no hit	6.84254666666667
NIF3	P53081	NGG1-interacting factor 3 OS=Saccharomyces cerevisiae (strain ATCC 204508 / S288c) GN=NIF3 PE=1 SV=1	3	1	1	1	11	3	5	6.38319666666667	-0.18071926301857	24.0002991247595	-0.915042472441041	0.369476816896246	0.999663906948084	-5.68501327153052	0.168020177000564	0.630596644111735	1	ARO1_non_ind - NO_tag_non_ind	limma	0.369476816896246	0.999663906948084	FALSE	no hit	6.38319666666667
MSO1	P53604|P53604-2	Protein MSO1 OS=Saccharomyces cerevisiae (strain ATCC 204508 / S288c) GN=MSO1 PE=1 SV=1|Isoform 2 of Protein MSO1 OS=Saccharomyces cerevisiae (strain ATCC 204508 / S288c) GN=MSO1	2	NA	1	1	11	2	2	5.828955	0.260732039259313	22.5356697897574	0.914205403454796	0.369907324655839	0.999663906948084	-4.99749655452182	0.168409563706522	0.631135705165755	1	ARO1_non_ind - NO_tag_non_ind	limma	0.369907324655839	0.999663906948084	FALSE	no hit	5.828955
SRP54	P20424	Signal recognition particle subunit SRP54 OS=Saccharomyces cerevisiae (strain ATCC 204508 / S288c) GN=SRP54 PE=1 SV=2	3	1	1	1	11	3	8	6.82108666666667	-0.201945200787016	26.4063937668964	-0.913489046338899	0.370276013321948	0.999663906948084	-5.68636906236412	0.168743335346576	0.631596522866548	1	ARO1_non_ind - NO_tag_non_ind	limma	0.370276013321948	0.999663906948084	FALSE	no hit	6.82108666666667
SCO2	P38072	Protein SCO2, mitochondrial OS=Saccharomyces cerevisiae (strain ATCC 204508 / S288c) GN=SCO2 PE=1 SV=1	2	1	1	NA	11	2	3	5.621405	0.223872434884896	24.1115521242067	0.912635474200513	0.370715639922347	0.999663906948084	-5.55073980175408	0.169141687267719	0.63214499767306	1	ARO1_non_ind - NO_tag_non_ind	limma	0.370715639922347	0.999663906948084	FALSE	no hit	5.621405
EMC2	P47133	ER membrane protein complex subunit 2 OS=Saccharomyces cerevisiae (strain ATCC 204508 / S288c) GN=EMC2 PE=1 SV=1	3	1	1	1	11	3	7	6.92712666666667	0.194931136012094	26.7360101513969	0.9112886447076	0.371410016972371	0.999663906948084	-5.68828585882973	0.169771670513745	0.633009070558529	1	ARO1_non_ind - NO_tag_non_ind	limma	0.371410016972371	0.999663906948084	FALSE	no hit	6.92712666666667
GDH2	P33327	NAD-specific glutamate dehydrogenase OS=Saccharomyces cerevisiae (strain ATCC 204508 / S288c) GN=GDH2 PE=1 SV=1	3	1	1	1	11	3	5	5.80885	0.721932142771607	23.814100015217	0.910293192295019	0.371923788486581	0.999663906948084	-5.68276821685094	0.170238425550944	0.633646649394599	1	ARO1_non_ind - NO_tag_non_ind	limma	0.371923788486581	0.999663906948084	FALSE	no hit	5.80885
UTP6	Q02354	U3 small nucleolar RNA-associated protein 6 OS=Saccharomyces cerevisiae (strain ATCC 204508 / S288c) GN=UTP6 PE=1 SV=2	3	1	1	1	11	3	14	7.03468666666667	-0.12327580902847	27.22300367076	-0.9094773624745	0.372345203174206	0.999663906948084	-5.68986046911974	0.170621674329172	0.634168506280097	1	ARO1_non_ind - NO_tag_non_ind	limma	0.372345203174206	0.999663906948084	FALSE	no hit	7.03468666666667
CIS3	P47001	Cell wall mannoprotein CIS3 OS=Saccharomyces cerevisiae (strain ATCC 204508 / S288c) GN=CIS3 PE=1 SV=1	3	1	1	1	11	3	2	7.23767333333333	-0.188338297762748	26.8844969648712	-0.908155146725124	0.373028859141663	0.999663906948084	-5.69100808044696	0.171244177901726	0.635012986984814	1	ARO1_non_ind - NO_tag_non_ind	limma	0.373028859141663	0.999663906948084	FALSE	no hit	7.23767333333333
MCX1	P38323	ATP-dependent clpX-like chaperone, mitochondrial OS=Saccharomyces cerevisiae (strain ATCC 204508 / S288c) GN=MCX1 PE=1 SV=1	3	1	1	1	11	3	4	6.64683666666667	-0.165693854722385	26.3082341277966	-0.907142053114657	0.373553242319314	0.999663906948084	-5.69188634149002	0.171722295225452	0.635658952561003	1	ARO1_non_ind - NO_tag_non_ind	limma	0.373553242319314	0.999663906948084	FALSE	no hit	6.64683666666667
RPS29B	P41058	40S ribosomal protein S29-B OS=Saccharomyces cerevisiae (strain ATCC 204508 / S288c) GN=RPS29B PE=1 SV=3	3	1	1	1	11	3	4	7.67766	-0.202951424163153	27.0731380194845	-0.906113881932541	0.374085926288451	0.999663906948084	-5.69277674253721	0.172208549025594	0.636313570026847	1	ARO1_non_ind - NO_tag_non_ind	limma	0.374085926288451	0.999663906948084	FALSE	no hit	7.67766
WHI2	P12611	Growth regulation protein OS=Saccharomyces cerevisiae (strain ATCC 204508 / S288c) GN=WHI2 PE=1 SV=2	3	1	1	1	11	3	3	5.69465	0.18577996634799	23.1513963124058	0.90594620501559	0.374172845256878	0.999663906948084	-5.69292186257729	0.172287946196418	0.636420234848059	1	ARO1_non_ind - NO_tag_non_ind	limma	0.374172845256878	0.999663906948084	FALSE	no hit	5.69465
RPS30A|RPS30B	P0CX33|P0CX34	40S ribosomal protein S30-A OS=Saccharomyces cerevisiae (strain ATCC 204508 / S288c) GN=RPS30A PE=1 SV=1|40S ribosomal protein S30-B OS=Saccharomyces cerevisiae (strain ATCC 204508 / S288c) GN=RPS30B PE=1 SV=1	3	1	1	1	11	3	4	6.71084666666667	-0.292675511171733	24.2122361644999	-0.903127421285356	0.3756360141652	0.999663906948084	-5.69535771137704	0.173626778980214	0.638209491305188	1	ARO1_non_ind - NO_tag_non_ind	limma	0.3756360141652	0.999663906948084	FALSE	no hit	6.71084666666667
PDR5	P33302	Pleiotropic ABC efflux transporter of multiple drugs OS=Saccharomyces cerevisiae (strain ATCC 204508 / S288c) GN=PDR5 PE=1 SV=1	3	1	1	1	11	3	14	6.58577333333333	0.103645652661744	26.4267697268786	0.90291988796956	0.375743888704412	0.999663906948084	-5.69553677227532	0.173725657106201	0.638340936928355	1	ARO1_non_ind - NO_tag_non_ind	limma	0.375743888704412	0.999663906948084	FALSE	no hit	6.58577333333333
CCR4	P31384	Glucose-repressible alcohol dehydrogenase transcriptional effector OS=Saccharomyces cerevisiae (strain ATCC 204508 / S288c) GN=CCR4 PE=1 SV=2	3	1	1	1	11	3	5	6.08512666666667	0.317734872761751	24.9453105847781	0.902078600381435	0.376181393460189	0.999663906948084	-5.69626224809834	0.174126914996907	0.638873378338062	1	ARO1_non_ind - NO_tag_non_ind	limma	0.376181393460189	0.999663906948084	FALSE	no hit	6.08512666666667
GTR1	Q00582	GTP-binding protein GTR1 OS=Saccharomyces cerevisiae (strain ATCC 204508 / S288c) GN=GTR1 PE=1 SV=1	3	1	1	1	11	3	5	6.66171	0.152621235178895	25.7946815682756	0.901139880763452	0.376669962036834	0.999663906948084	-5.69707100140433	0.174575460398652	0.63946671428588	1	ARO1_non_ind - NO_tag_non_ind	limma	0.376669962036834	0.999663906948084	FALSE	no hit	6.66171
CBP3	P21560	Protein CBP3, mitochondrial OS=Saccharomyces cerevisiae (strain ATCC 204508 / S288c) GN=CBP3 PE=1 SV=1	3	1	1	1	11	3	7	6.38742666666667	0.123815469340325	24.7168577471474	0.900998523573859	0.376743569283047	0.999663906948084	-5.69719271979111	0.174643079316564	0.639555991529803	1	ARO1_non_ind - NO_tag_non_ind	limma	0.376743569283047	0.999663906948084	FALSE	no hit	6.38742666666667
YOR385W	Q08909	Uncharacterized protein YOR385W OS=Saccharomyces cerevisiae (strain ATCC 204508 / S288c) GN=YOR385W PE=1 SV=1	3	1	1	1	11	3	5	5.81156	0.254692302010191	23.9792918768468	0.900995835468308	0.376744969119787	0.999663906948084	-5.69719503426524	0.174644365374704	0.639557689083653	1	ARO1_non_ind - NO_tag_non_ind	limma	0.376744969119787	0.999663906948084	FALSE	no hit	5.81156
DCP2	P53550	m7GpppN-mRNA hydrolase OS=Saccharomyces cerevisiae (strain ATCC 204508 / S288c) GN=DCP2 PE=1 SV=1	3	1	1	1	11	3	11	6.35756333333333	-0.208293066300417	25.4525402028614	-0.900506099980727	0.377000056939334	0.999663906948084	-5.69761659217171	0.174878785296825	0.639866848703665	1	ARO1_non_ind - NO_tag_non_ind	limma	0.377000056939334	0.999663906948084	FALSE	no hit	6.35756333333333
DCS2	Q12123	Inactive diphosphatase DCS2 OS=Saccharomyces cerevisiae (strain ATCC 204508 / S288c) GN=DCS2 PE=1 SV=3	2	1	NA	1	11	2	2	6.231095	0.21474818852635	22.5401467738107	0.89999104007761	0.377268457795653	0.999663906948084	-5.56148808975999	0.175125580465967	0.6401917565845	1	ARO1_non_ind - NO_tag_non_ind	limma	0.377268457795653	0.999663906948084	FALSE	no hit	6.231095
VNX1	P42839	Low affinity vacuolar monovalent cation/H(+) antiporter OS=Saccharomyces cerevisiae (strain ATCC 204508 / S288c) GN=VNX1 PE=1 SV=1	3	1	1	1	11	3	3	5.71299666666667	0.262756159883136	23.0478054280903	0.898284503580547	0.37815864051919	0.999663906948084	-5.69952623698941	0.175945138547687	0.641266518181229	1	ARO1_non_ind - NO_tag_non_ind	limma	0.37815864051919	0.999663906948084	FALSE	no hit	5.71299666666667
FMP42	Q04991	Protein FMP42 OS=Saccharomyces cerevisiae (strain ATCC 204508 / S288c) GN=FMP42 PE=1 SV=1	3	1	1	1	11	3	7	6.46573333333333	-0.197819210696373	25.4833608587663	-0.897353687842503	0.378644763263709	0.999663906948084	-5.70032504552907	0.176393363203235	0.641851604637944	1	ARO1_non_ind - NO_tag_non_ind	limma	0.378644763263709	0.999663906948084	FALSE	no hit	6.46573333333333
MPS2	P53159	Monopolar spindle protein 2 OS=Saccharomyces cerevisiae (strain ATCC 204508 / S288c) GN=MPS2 PE=1 SV=1	3	1	1	1	11	3	3	5.77228333333333	0.172169427657551	23.3971073358451	0.896102401463497	0.379298898456174	0.999663906948084	-5.70139766198396	0.176997247591626	0.642636869088831	1	ARO1_non_ind - NO_tag_non_ind	limma	0.379298898456174	0.999663906948084	FALSE	no hit	5.77228333333333
RIB3	Q99258	3,4-dihydroxy-2-butanone 4-phosphate synthase OS=Saccharomyces cerevisiae (strain ATCC 204508 / S288c) GN=RIB3 PE=1 SV=1	3	1	1	1	11	3	3	5.81608666666667	-0.220248053894853	23.3933885620451	-0.894725412649564	0.380019602185954	0.999663906948084	-5.70257642243351	0.177663575967639	0.643499346568177	1	ARO1_non_ind - NO_tag_non_ind	limma	0.380019602185954	0.999663906948084	FALSE	no hit	5.81608666666667
EMP24	P32803	Endosomal protein P24B OS=Saccharomyces cerevisiae (strain ATCC 204508 / S288c) GN=EMP24 PE=1 SV=1	3	1	1	1	11	3	3	6.31104666666667	-0.688789582755934	24.4263873399141	-0.892844517511485	0.381005493456134	0.999663906948084	-5.70418382177696	0.178576761544267	0.644674609386198	1	ARO1_non_ind - NO_tag_non_ind	limma	0.381005493456134	0.999663906948084	FALSE	no hit	6.31104666666667
ALD6	P54115	Magnesium-activated aldehyde dehydrogenase, cytosolic OS=Saccharomyces cerevisiae (strain ATCC 204508 / S288c) GN=ALD6 PE=1 SV=4	3	1	1	1	11	3	20	7.44085	-0.227458091245861	27.3435394558965	-0.892704435116351	0.38107898600064	0.999663906948084	-5.70430340919267	0.17864491183332	0.644762007635269	1	ARO1_non_ind - NO_tag_non_ind	limma	0.38107898600064	0.999663906948084	FALSE	no hit	7.44085
PWP1	P21304	Periodic tryptophan protein 1 OS=Saccharomyces cerevisiae (strain ATCC 204508 / S288c) GN=PWP1 PE=1 SV=1	3	1	1	1	11	3	2	6.39185	0.286382433277609	23.2139079650696	0.892633137705704	0.381116394888945	0.999663906948084	-5.70436426861357	0.178679605556529	0.644806483533402	1	ARO1_non_ind - NO_tag_non_ind	limma	0.381116394888945	0.999663906948084	FALSE	no hit	6.39185
DOA1	P36037	Protein DOA1 OS=Saccharomyces cerevisiae (strain ATCC 204508 / S288c) GN=DOA1 PE=1 SV=1	3	1	1	1	11	3	12	7.49014	-0.23336251786591	27.3291701517319	-0.890352335878428	0.382314370704811	0.999663906948084	-5.70630877130073	0.179792103134661	0.646226778152066	1	ARO1_non_ind - NO_tag_non_ind	limma	0.382314370704811	0.999663906948084	FALSE	no hit	7.49014
EKI1	Q03764	Ethanolamine kinase OS=Saccharomyces cerevisiae (strain ATCC 204508 / S288c) GN=EKI1 PE=1 SV=1	3	1	1	1	11	3	4	5.41096333333333	0.313115795307052	22.2989197877437	0.890222099034607	0.382382850864828	0.999663906948084	-5.70641966519892	0.179855783260422	0.646307733177661	1	ARO1_non_ind - NO_tag_non_ind	limma	0.382382850864828	0.999663906948084	FALSE	no hit	5.41096333333333
COX7	P10174	Cytochrome c oxidase subunit 7 OS=Saccharomyces cerevisiae (strain ATCC 204508 / S288c) GN=COX7 PE=1 SV=3	2	1	NA	1	11	2	2	6.858255	-0.216041870023417	24.3231773590794	-0.889497431808245	0.382764036188565	0.999663906948084	-5.57030231146866	0.180210420007783	0.646757897571652	1	ARO1_non_ind - NO_tag_non_ind	limma	0.382764036188565	0.999663906948084	FALSE	no hit	6.858255
YCT1	Q12235	High affinity cysteine transporter OS=Saccharomyces cerevisiae (strain ATCC 204508 / S288c) GN=YCT1 PE=1 SV=1	3	1	1	1	11	3	3	6.04198666666667	0.157566804624782	22.9104930434425	0.886871670856231	0.384147300288897	0.999663906948084	-5.70926728858081	0.181499763437959	0.648384936432211	1	ARO1_non_ind - NO_tag_non_ind	limma	0.384147300288897	0.999663906948084	FALSE	no hit	6.04198666666667
NRK1	P53915	Nicotinamide riboside kinase OS=Saccharomyces cerevisiae (strain ATCC 204508 / S288c) GN=NRK1 PE=1 SV=1	3	1	1	1	11	3	4	6.19808666666667	0.187426485657177	24.2165286479774	0.885776411852186	0.384725249886901	0.999663906948084	-5.71019601027714	0.182039593819438	0.649061712400232	1	ARO1_non_ind - NO_tag_non_ind	limma	0.384725249886901	0.999663906948084	FALSE	no hit	6.19808666666667
NSR1	P27476	Nuclear localization sequence-binding protein OS=Saccharomyces cerevisiae (strain ATCC 204508 / S288c) GN=NSR1 PE=1 SV=1	3	1	1	1	11	3	16	7.57768666666667	-0.214561447224416	27.3729116654667	-0.884133543273827	0.385593224886498	0.999663906948084	-5.71158707038012	0.182851561234168	0.65007476965591	1	ARO1_non_ind - NO_tag_non_ind	limma	0.385593224886498	0.999663906948084	FALSE	no hit	7.57768666666667
XRN1	P22147	5'-3' exoribonuclease 1 OS=Saccharomyces cerevisiae (strain ATCC 204508 / S288c) GN=XRN1 PE=1 SV=1	3	1	1	1	11	3	29	6.96517333333333	0.14381683620719	27.7232207983002	0.883777293797503	0.385781609759456	0.999663906948084	-5.71188839860088	0.183027986756516	0.650294115287918	1	ARO1_non_ind - NO_tag_non_ind	limma	0.385781609759456	0.999663906948084	FALSE	no hit	6.96517333333333
VMA4	P22203	V-type proton ATPase subunit E OS=Saccharomyces cerevisiae (strain ATCC 204508 / S288c) GN=VMA4 PE=1 SV=4	3	1	1	1	11	3	8	7.69953	-0.156370886083202	28.422805673262	-0.88354308435277	0.38590549242414	0.999663906948084	-5.71208643942929	0.183144043075508	0.650438255451686	1	ARO1_non_ind - NO_tag_non_ind	limma	0.38590549242414	0.999663906948084	FALSE	no hit	7.69953
SBH2	P52871	Protein transport protein SBH2 OS=Saccharomyces cerevisiae (strain ATCC 204508 / S288c) GN=SBH2 PE=1 SV=1	3	1	1	1	11	3	4	6.51975333333333	0.268356300707456	23.9860939998131	0.880495048960985	0.387520077988983	0.999663906948084	-5.70825726491865	0.184659392921765	0.652309450564245	1	ARO1_non_ind - NO_tag_non_ind	limma	0.387520077988983	0.999663906948084	FALSE	no hit	6.51975333333333
YME2	P32843	Mitochondrial escape protein 2 OS=Saccharomyces cerevisiae (strain ATCC 204508 / S288c) GN=YME2 PE=1 SV=1	3	1	1	1	11	3	12	6.82642333333333	0.140353283780541	26.4940048579084	0.880070452931525	0.387745339811132	0.999663906948084	-5.71501705427229	0.184871217683055	0.652569422836784	1	ARO1_non_ind - NO_tag_non_ind	limma	0.387745339811132	0.999663906948084	FALSE	no hit	6.82642333333333
CCH1	P50077	Calcium-channel protein CCH1 OS=Saccharomyces cerevisiae (strain ATCC 204508 / S288c) GN=CCH1 PE=1 SV=1	2	NA	1	1	11	2	5	5.888515	-0.247660357412975	24.6687823457267	-0.87801769222962	0.38883559361176	0.999663906948084	-5.02239220536416	0.185897846281382	0.653823914672092	1	ARO1_non_ind - NO_tag_non_ind	limma	0.38883559361176	0.999663906948084	FALSE	no hit	5.888515
ARG8	P18544	Acetylornithine aminotransferase, mitochondrial OS=Saccharomyces cerevisiae (strain ATCC 204508 / S288c) GN=ARG8 PE=1 SV=1	3	1	1	1	11	3	12	7.40748	0.242134914133366	27.7313323202596	0.878010592432794	0.3888393678723	0.999663906948084	-5.7167503199573	0.185901404337294	0.653828246695947	1	ARO1_non_ind - NO_tag_non_ind	limma	0.3888393678723	0.999663906948084	FALSE	no hit	7.40748
SRP102	P36057	Signal recognition particle receptor subunit beta OS=Saccharomyces cerevisiae (strain ATCC 204508 / S288c) GN=SRP102 PE=1 SV=1	3	1	1	1	11	3	4	6.18181666666667	-0.181864312239735	24.8613223278219	-0.877943954927017	0.38887479360816	0.999663906948084	-5.7168063286792	0.185934802108927	0.653868904050473	1	ARO1_non_ind - NO_tag_non_ind	limma	0.38887479360816	0.999663906948084	FALSE	no hit	6.18181666666667
CPR8	P53728	Peptidyl-prolyl cis-trans isomerase CYP8 OS=Saccharomyces cerevisiae (strain ATCC 204508 / S288c) GN=CPR8 PE=3 SV=1	2	NA	1	1	11	2	3	6.474785	-0.290612377318052	24.34697209065	-0.877560547547617	0.389078660741434	0.999663906948084	-5.02270078822011	0.186127046623666	0.654102750652548	1	ARO1_non_ind - NO_tag_non_ind	limma	0.389078660741434	0.999663906948084	FALSE	no hit	6.474785
DRS1	P32892	ATP-dependent RNA helicase DRS1 OS=Saccharomyces cerevisiae (strain ATCC 204508 / S288c) GN=DRS1 PE=1 SV=2	3	1	1	1	11	3	10	6.81742666666667	-0.192518075193238	26.5384540742689	-0.876402539891669	0.389694822346189	0.999663906948084	-5.71810077845865	0.186708575822354	0.654808204294655	1	ARO1_non_ind - NO_tag_non_ind	limma	0.389694822346189	0.999663906948084	FALSE	no hit	6.81742666666667
VPS20	Q04272	Vacuolar protein sorting-associated protein 20 OS=Saccharomyces cerevisiae (strain ATCC 204508 / S288c) GN=VPS20 PE=1 SV=3	2	1	NA	1	11	2	3	6.14851	0.157192365065285	23.9323732788899	0.874932334096287	0.390478010743725	0.999663906948084	-5.58237693517084	0.187448817345976	0.655702040080848	1	ARO1_non_ind - NO_tag_non_ind	limma	0.390478010743725	0.999663906948084	FALSE	no hit	6.14851
TIF4632	P39936	Eukaryotic initiation factor 4F subunit p130 OS=Saccharomyces cerevisiae (strain ATCC 204508 / S288c) GN=TIF4632 PE=1 SV=1	3	1	1	1	11	3	13	6.89379666666667	0.174514191759595	26.8443435650367	0.87255279433983	0.391747764122247	0.999663906948084	-5.7213244435662	0.188651491876696	0.657144431571049	1	ARO1_non_ind - NO_tag_non_ind	limma	0.391747764122247	0.999663906948084	FALSE	no hit	6.89379666666667
SPC97	P38863	Spindle pole body component SPC97 OS=Saccharomyces cerevisiae (strain ATCC 204508 / S288c) GN=SPC97 PE=1 SV=1	3	1	1	1	11	3	6	6.35545666666667	-0.185112127727013	24.4428622726567	-0.871675645239935	0.392216494640859	0.999663906948084	-5.72205708898048	0.18909625586885	0.657674789531454	1	ARO1_non_ind - NO_tag_non_ind	limma	0.392216494640859	0.999663906948084	FALSE	no hit	6.35545666666667
KOG1	P38873	Target of rapamycin complex 1 subunit KOG1 OS=Saccharomyces cerevisiae (strain ATCC 204508 / S288c) GN=KOG1 PE=1 SV=2	3	1	1	1	11	3	8	5.94502666666667	-0.264458649592452	23.7394381976087	-0.871341317287495	0.392395247961139	0.999663906948084	-5.72233615776855	0.189265982284563	0.657876747176109	1	ARO1_non_ind - NO_tag_non_ind	limma	0.392395247961139	0.999663906948084	FALSE	no hit	5.94502666666667
PGC1	Q08959	Phosphatidylglycerol phospholipase C OS=Saccharomyces cerevisiae (strain ATCC 204508 / S288c) GN=PGC1 PE=1 SV=1	3	1	1	1	11	3	6	6.46179	0.130356505590424	25.2157213949379	0.870651386625104	0.392764295727379	0.999663906948084	-5.72291173759618	0.189616590470592	0.65829318260306	1	ARO1_non_ind - NO_tag_non_ind	limma	0.392764295727379	0.999663906948084	FALSE	no hit	6.46179
NMA2	P53204	Nicotinamide/nicotinic acid mononucleotide adenylyltransferase 2 OS=Saccharomyces cerevisiae (strain ATCC 204508 / S288c) GN=NMA2 PE=1 SV=1	3	1	1	1	11	3	4	5.98055333333333	0.131504919190231	23.7380228933127	0.869120088762953	0.393584195654206	0.999663906948084	-5.72418771244226	0.190396473196478	0.659215863852395	1	ARO1_non_ind - NO_tag_non_ind	limma	0.393584195654206	0.999663906948084	FALSE	no hit	5.98055333333333
MDM38	Q08179	Mitochondrial distribution and morphology protein 38 OS=Saccharomyces cerevisiae (strain ATCC 204508 / S288c) GN=MDM38 PE=1 SV=1	3	1	1	1	11	3	7	7.32399333333333	-0.129229659056023	27.3304609478982	-0.86783023697475	0.394275674380107	0.999663906948084	-5.72526087046679	0.191055219221821	0.659991354774123	1	ARO1_non_ind - NO_tag_non_ind	limma	0.394275674380107	0.999663906948084	FALSE	no hit	7.32399333333333
RPS11A|RPS11B	P0CX47|P0CX48	40S ribosomal protein S11-A OS=Saccharomyces cerevisiae (strain ATCC 204508 / S288c) GN=RPS11A PE=1 SV=1|40S ribosomal protein S11-B OS=Saccharomyces cerevisiae (strain ATCC 204508 / S288c) GN=RPS11B PE=1 SV=1	3	1	1	1	11	3	10	8.39796333333333	-0.115673638861228	29.8568978909468	-0.867710430172579	0.394339941514124	0.999663906948084	-5.72536047424743	0.191116491326029	0.660063306328705	1	ARO1_non_ind - NO_tag_non_ind	limma	0.394339941514124	0.999663906948084	FALSE	no hit	8.39796333333333
TUL1	P36096	Transmembrane E3 ubiquitin-protein ligase 1 OS=Saccharomyces cerevisiae (strain ATCC 204508 / S288c) GN=TUL1 PE=1 SV=1	2	1	1	NA	11	2	3	6.00691	0.178185198456266	23.9204067513754	0.867388014580625	0.394512926201823	0.999663906948084	-5.58855817878365	0.191281454299459	0.660256870327736	1	ARO1_non_ind - NO_tag_non_ind	limma	0.394512926201823	0.999663906948084	FALSE	no hit	6.00691
MUS81	Q04149	Crossover junction endonuclease MUS81 OS=Saccharomyces cerevisiae (strain ATCC 204508 / S288c) GN=MUS81 PE=1 SV=1	2	1	1	NA	11	2	2	5.450025	-0.183134620268625	24.00891824874	-0.865907186997731	0.395308058000796	0.999663906948084	-5.58976559035856	0.192040461092716	0.661144639555242	1	ARO1_non_ind - NO_tag_non_ind	limma	0.395308058000796	0.999663906948084	FALSE	no hit	5.450025
TPD3	P31383	Protein phosphatase PP2A regulatory subunit A OS=Saccharomyces cerevisiae (strain ATCC 204508 / S288c) GN=TPD3 PE=1 SV=3	3	1	1	1	11	3	10	7.29818	-0.108371214715255	28.2229259501598	-0.865744902233873	0.395395259637992	0.999663906948084	-5.72699271988319	0.192123775553089	0.66124180546837	1	ARO1_non_ind - NO_tag_non_ind	limma	0.395395259637992	0.999663906948084	FALSE	no hit	7.29818
FLC2	P39719	Flavin carrier protein 2 OS=Saccharomyces cerevisiae (strain ATCC 204508 / S288c) GN=FLC2 PE=1 SV=2	3	1	1	1	11	3	5	6.76319	-0.154824696071515	26.5128753599387	-0.862209951538322	0.397297790962847	0.999663906948084	-5.72991956084728	0.19394516354768	0.663352170001098	1	ARO1_non_ind - NO_tag_non_ind	limma	0.397297790962847	0.999663906948084	FALSE	no hit	6.76319
HHF1	P02309	Histone H4 OS=Saccharomyces cerevisiae (strain ATCC 204508 / S288c) GN=HHF1 PE=1 SV=2	3	1	1	1	11	3	6	7.73248333333333	-0.154436107313167	29.6650748987463	-0.862165223080299	0.397321901694048	0.999663906948084	-5.72995652301184	0.193968290876279	0.663378797608075	1	ARO1_non_ind - NO_tag_non_ind	limma	0.397321901694048	0.999663906948084	FALSE	no hit	7.73248333333333
YAT1	P80235	Putative mitochondrial carnitine O-acetyltransferase OS=Saccharomyces cerevisiae (strain ATCC 204508 / S288c) GN=YAT1 PE=1 SV=2	2	NA	1	1	11	2	3	6.0059	0.369192511207803	23.8694649207624	0.860231156503774	0.398365352696097	0.999663906948084	-5.0342891515554	0.194970258045075	0.664528380057705	1	ARO1_non_ind - NO_tag_non_ind	limma	0.398365352696097	0.999663906948084	FALSE	no hit	6.0059
PRC1	P00729	Carboxypeptidase Y OS=Saccharomyces cerevisiae (strain ATCC 204508 / S288c) GN=PRC1 PE=1 SV=1	3	1	1	1	11	3	3	6.94494	0.273845772414745	24.8621831550871	0.859982061970911	0.398499869712621	0.999663906948084	-5.73175843667227	0.195099580000772	0.664676182575404	1	ARO1_non_ind - NO_tag_non_ind	limma	0.398499869712621	0.999663906948084	FALSE	no hit	6.94494
CYT1	P07143	Cytochrome c1, heme protein, mitochondrial OS=Saccharomyces cerevisiae (strain ATCC 204508 / S288c) GN=CYT1 PE=1 SV=1	3	1	1	1	11	3	2	5.76749666666667	0.287675288064328	22.091666213834	0.858609197263972	0.399241772185665	0.999663906948084	-5.73288936729314	0.195813456582935	0.665489736539421	1	ARO1_non_ind - NO_tag_non_ind	limma	0.399241772185665	0.999663906948084	FALSE	no hit	5.76749666666667
GNT1	Q12096	Glucose N-acetyltransferase 1 OS=Saccharomyces cerevisiae (strain ATCC 204508 / S288c) GN=GNT1 PE=1 SV=1	3	1	1	1	11	3	7	5.79270666666667	0.228465558933252	24.6017854247017	0.857333405333076	0.399932009021927	0.999663906948084	-5.73393881582681	0.196478570700976	0.666244175049464	1	ARO1_non_ind - NO_tag_non_ind	limma	0.399932009021927	0.999663906948084	FALSE	no hit	5.79270666666667
ERG27	Q12452	3-keto-steroid reductase OS=Saccharomyces cerevisiae (strain ATCC 204508 / S288c) GN=ERG27 PE=1 SV=1	3	1	1	1	11	3	8	6.72425333333333	0.342156647999094	24.2502993632168	0.854198684838971	0.401631217776151	0.999663906948084	-5.73651118731938	0.198119833329223	0.66809137899893	1	ARO1_non_ind - NO_tag_non_ind	limma	0.401631217776151	0.999663906948084	FALSE	no hit	6.72425333333333
CRP1	P38845	Cruciform DNA-recognizing protein 1 OS=Saccharomyces cerevisiae (strain ATCC 204508 / S288c) GN=CRP1 PE=1 SV=1	3	1	1	1	11	3	15	6.94430333333333	-0.160117215178612	26.7441330065875	-0.854185760980843	0.401638232829985	0.999663906948084	-5.73652177445425	0.198126620637967	0.668098975508893	1	ARO1_non_ind - NO_tag_non_ind	limma	0.401638232829985	0.999663906948084	FALSE	no hit	6.94430333333333
TRR2	P38816	Thioredoxin reductase 2, mitochondrial OS=Saccharomyces cerevisiae (strain ATCC 204508 / S288c) GN=TRR2 PE=1 SV=1	2	1	NA	1	11	2	2	5.730905	0.102779770443274	22.8427234834979	0.851456410272395	0.403121475087747	0.999663906948084	-5.60144697374303	0.199563825190571	0.669699732779483	1	ARO1_non_ind - NO_tag_non_ind	limma	0.403121475087747	0.999663906948084	FALSE	no hit	5.730905
YOR283W	Q12040	Broad-specificity phosphatase YOR283W OS=Saccharomyces cerevisiae (strain ATCC 204508 / S288c) GN=YOR283W PE=1 SV=1	3	1	1	1	11	3	5	6.48003333333333	-0.146426870986563	24.0116308505768	-0.851315465930762	0.403198164874245	0.999663906948084	-5.73886938279305	0.199638249047895	0.669782205620151	1	ARO1_non_ind - NO_tag_non_ind	limma	0.403198164874245	0.999663906948084	FALSE	no hit	6.48003333333333
AIR2	Q12476	Protein AIR2 OS=Saccharomyces cerevisiae (strain ATCC 204508 / S288c) GN=AIR2 PE=1 SV=1	3	1	1	1	11	3	5	6.30367666666667	-0.215408412868694	25.307659197132	-0.851252259688799	0.403232559296798	0.999663906948084	-5.73892099573923	0.199671630879529	0.669819184338221	1	ARO1_non_ind - NO_tag_non_ind	limma	0.403232559296798	0.999663906948084	FALSE	no hit	6.30367666666667
IRC19	Q07843	Increased recombination centers protein 19 OS=Saccharomyces cerevisiae (strain ATCC 204508 / S288c) GN=IRC19 PE=2 SV=1	2	NA	1	1	11	2	2	5.65856	-0.263891340460169	23.3105467595906	-0.851152941907568	0.403286608020827	0.999663906948084	-5.04027458874723	0.199724092945731	0.669877282450232	1	ARO1_non_ind - NO_tag_non_ind	limma	0.403286608020827	0.999663906948084	FALSE	no hit	5.65856
RNR4	P49723	Ribonucleoside-diphosphate reductase small chain 2 OS=Saccharomyces cerevisiae (strain ATCC 204508 / S288c) GN=RNR4 PE=1 SV=1	2	NA	1	1	11	2	6	6.879275	-0.295607233537684	25.9420923134921	-0.850638159472201	0.403566826606688	0.999663906948084	-5.04061223367761	0.19999617487885	0.67017826669767	1	ARO1_non_ind - NO_tag_non_ind	limma	0.403566826606688	0.999663906948084	FALSE	no hit	6.879275
RPS8A|RPS8B	P0CX39|P0CX40	40S ribosomal protein S8-A OS=Saccharomyces cerevisiae (strain ATCC 204508 / S288c) GN=RPS8A PE=1 SV=1|40S ribosomal protein S8-B OS=Saccharomyces cerevisiae (strain ATCC 204508 / S288c) GN=RPS8B PE=1 SV=1	3	1	1	1	11	3	11	8.20608	0.175428650562381	28.4287766598382	0.850455356377531	0.403666364191636	0.999663906948084	-5.73957142290958	0.2000928583032	0.670285088343104	1	ARO1_non_ind - NO_tag_non_ind	limma	0.403666364191636	0.999663906948084	FALSE	no hit	8.20608
YDL121C	Q07541	Uncharacterized protein YDL121C OS=Saccharomyces cerevisiae (strain ATCC 204508 / S288c) GN=YDL121C PE=1 SV=1	3	1	1	1	11	3	2	6.21552	0.228665435108063	22.9550627608173	0.849695457946345	0.404080302058752	0.999663906948084	-5.74019111519987	0.200495129680705	0.670728800010684	1	ARO1_non_ind - NO_tag_non_ind	limma	0.404080302058752	0.999663906948084	FALSE	no hit	6.21552
STE23	Q06010	A-factor-processing enzyme OS=Saccharomyces cerevisiae (strain ATCC 204508 / S288c) GN=STE23 PE=1 SV=2	3	1	1	1	11	3	4	5.97215	0.286834532712906	24.2876351358125	0.849215227581568	0.404342036389158	0.999663906948084	-5.74058247224826	0.200749655944237	0.671008930151043	1	ARO1_non_ind - NO_tag_non_ind	limma	0.404342036389158	0.999663906948084	FALSE	no hit	5.97215
SUB2	Q07478	ATP-dependent RNA helicase SUB2 OS=Saccharomyces cerevisiae (strain ATCC 204508 / S288c) GN=SUB2 PE=1 SV=1	3	1	1	1	11	3	13	7.24472	-0.167111736755693	27.7519712259425	-0.849080412262002	0.404415532618046	0.999663906948084	-5.74069230083591	0.200821151605506	0.671087532136092	1	ARO1_non_ind - NO_tag_non_ind	limma	0.404415532618046	0.999663906948084	FALSE	no hit	7.24472
TRM3	Q07527	tRNA (guanosine(18)-2'-O)-methyltransferase OS=Saccharomyces cerevisiae (strain ATCC 204508 / S288c) GN=TRM3 PE=1 SV=1	3	1	1	1	11	3	18	6.48004	0.142502542330732	26.5445643520084	0.848452998274738	0.404757687029489	0.999663906948084	-5.74120321459921	0.201154128112333	0.671453110655573	1	ARO1_non_ind - NO_tag_non_ind	limma	0.404757687029489	0.999663906948084	FALSE	no hit	6.48004
ENT2	Q05785	Epsin-2 OS=Saccharomyces cerevisiae (strain ATCC 204508 / S288c) GN=ENT2 PE=1 SV=1	3	1	1	1	11	3	5	7.00054	-0.133019453590045	25.1394461382941	-0.848333903369258	0.4048226551468	0.999663906948084	-5.74130015560576	0.201217378734054	0.671522462372243	1	ARO1_non_ind - NO_tag_non_ind	limma	0.4048226551468	0.999663906948084	FALSE	no hit	7.00054
RRP43	P25359	Exosome complex component RRP43 OS=Saccharomyces cerevisiae (strain ATCC 204508 / S288c) GN=RRP43 PE=1 SV=2	3	1	1	1	11	3	2	6.15161666666667	-0.135893944886284	23.2900158395519	-0.84701233337756	0.405544037702051	0.999663906948084	-5.74237503236891	0.201920230919551	0.672291145295414	1	ARO1_non_ind - NO_tag_non_ind	limma	0.405544037702051	0.999663906948084	FALSE	no hit	6.15161666666667
AAH1	P53909	Adenine deaminase OS=Saccharomyces cerevisiae (strain ATCC 204508 / S288c) GN=AAH1 PE=1 SV=1	3	1	1	1	11	3	6	6.19452	-0.255193623502361	25.0400002184747	-0.844276076001996	0.407040229103951	0.999663906948084	-5.74459552618907	0.203381143637573	0.673877435620645	1	ARO1_non_ind - NO_tag_non_ind	limma	0.407040229103951	0.999663906948084	FALSE	no hit	6.19452
VPS5	Q92331	Vacuolar protein sorting-associated protein 5 OS=Saccharomyces cerevisiae (strain ATCC 204508 / S288c) GN=VPS5 PE=1 SV=1	3	1	1	1	11	3	15	7.11259333333333	-0.124212720343404	27.8324373196312	-0.844268273883983	0.407044500326408	0.999663906948084	-5.74460184803288	0.203385320233447	0.673881948643399	1	ARO1_non_ind - NO_tag_non_ind	limma	0.407044500326408	0.999663906948084	FALSE	no hit	7.11259333333333
CCT8	P47079	T-complex protein 1 subunit theta OS=Saccharomyces cerevisiae (strain ATCC 204508 / S288c) GN=CCT8 PE=1 SV=1	3	1	1	1	11	3	7	6.5665	-0.293472943117312	25.2613574309558	-0.844034846197027	0.407172302073226	0.999663906948084	-5.74479096278623	0.203510306611587	0.674016944962911	1	ARO1_non_ind - NO_tag_non_ind	limma	0.407172302073226	0.999663906948084	FALSE	no hit	6.5665
NUP120	P35729	Nucleoporin NUP120 OS=Saccharomyces cerevisiae (strain ATCC 204508 / S288c) GN=NUP120 PE=1 SV=1	3	1	1	1	11	3	7	6.16497333333333	0.190209190203255	24.505011622949	0.842873262595301	0.407808648400913	0.999663906948084	-5.7457313067612	0.20413309570992	0.674687949658112	1	ARO1_non_ind - NO_tag_non_ind	limma	0.407808648400913	0.999663906948084	FALSE	no hit	6.16497333333333
MET5	P47169	Sulfite reductase [NADPH] subunit beta OS=Saccharomyces cerevisiae (strain ATCC 204508 / S288c) GN=MET5 PE=1 SV=1	3	1	1	1	11	3	24	7.66405333333333	0.141721258849802	28.1591524453857	0.842529720621834	0.407996970689571	0.999663906948084	-5.74600918362362	0.204317552965521	0.674886157455587	1	ARO1_non_ind - NO_tag_non_ind	limma	0.407996970689571	0.999663906948084	FALSE	no hit	7.66405333333333
SYP1	P25623	Suppressor of yeast profilin deletion OS=Saccharomyces cerevisiae (strain ATCC 204508 / S288c) GN=SYP1 PE=1 SV=3	3	1	1	1	11	3	2	6.83407	-0.241819289245104	23.6769854555816	-0.841014794790269	0.40882807830083	0.999663906948084	-5.74723327645561	0.205132405194047	0.675758871172813	1	ARO1_non_ind - NO_tag_non_ind	limma	0.40882807830083	0.999663906948084	FALSE	no hit	6.83407
UIP4	Q08926	ULP1-interacting protein 4 OS=Saccharomyces cerevisiae (strain ATCC 204508 / S288c) GN=UIP4 PE=1 SV=1	2	NA	1	1	11	2	4	6.07968	0.473621627649496	23.6883601281545	0.840584861253558	0.409064140695444	0.999663906948084	-5.04716822584841	0.205364088746988	0.676006151435139	1	ARO1_non_ind - NO_tag_non_ind	limma	0.409064140695444	0.999663906948084	FALSE	no hit	6.07968
SSQ1	Q05931	Heat shock protein SSQ1, mitochondrial OS=Saccharomyces cerevisiae (strain ATCC 204508 / S288c) GN=SSQ1 PE=1 SV=1	3	1	1	1	11	3	8	6.09527333333333	0.214656974690026	25.1095703299499	0.840523704115553	0.409097727089231	0.999663906948084	-5.74762964462558	0.205397060688166	0.676041312360221	1	ARO1_non_ind - NO_tag_non_ind	limma	0.409097727089231	0.999663906948084	FALSE	no hit	6.09527333333333
BCD1	P38772	Box C/D snoRNA protein 1 OS=Saccharomyces cerevisiae (strain ATCC 204508 / S288c) GN=BCD1 PE=1 SV=1	3	1	1	1	11	3	4	5.75279	0.204062588822001	23.8333134392584	0.839902077923197	0.409439212095101	0.999663906948084	-5.7481310587668	0.205732419323869	0.676398502144221	1	ARO1_non_ind - NO_tag_non_ind	limma	0.409439212095101	0.999663906948084	FALSE	no hit	5.75279
IPP1	P00817	Inorganic pyrophosphatase OS=Saccharomyces cerevisiae (strain ATCC 204508 / S288c) GN=IPP1 PE=1 SV=4	3	1	1	1	11	3	14	7.74810333333333	0.223873675133497	27.8064895714278	0.839073369319574	0.409894736766805	0.999663906948084	-5.74879896752856	0.206180114492334	0.676874115520879	1	ARO1_non_ind - NO_tag_non_ind	limma	0.409894736766805	0.999663906948084	FALSE	no hit	7.74810333333333
YOL057W	Q08225	Probable dipeptidyl peptidase 3 OS=Saccharomyces cerevisiae (strain ATCC 204508 / S288c) GN=YOL057W PE=1 SV=1	3	1	1	1	11	3	5	5.92238333333333	0.209040463685035	22.9766819645666	0.838022845196743	0.41047265002178	0.999663906948084	-5.74964476180866	0.20674865803771	0.677476102036657	1	ARO1_non_ind - NO_tag_non_ind	limma	0.41047265002178	0.999663906948084	FALSE	no hit	5.92238333333333
SAK1	P38990	SNF1-activating kinase 1 OS=Saccharomyces cerevisiae (strain ATCC 204508 / S288c) GN=SAK1 PE=1 SV=1	3	1	1	1	11	3	4	5.80222	0.142248225027444	24.2771206723578	0.837630852323313	0.410688424753542	0.999663906948084	-5.74996010686449	0.20696109583871	0.677700460658083	1	ARO1_non_ind - NO_tag_non_ind	limma	0.410688424753542	0.999663906948084	FALSE	no hit	5.80222
YNL035C	P53962	Uncharacterized WD repeat-containing protein YNL035C OS=Saccharomyces cerevisiae (strain ATCC 204508 / S288c) GN=YNL035C PE=1 SV=1	3	1	1	1	11	3	5	5.47559	0.223351142359839	23.5223563648563	0.837350687161546	0.410842687236051	0.999663906948084	-5.75018540540583	0.207113026443569	0.677860725407489	1	ARO1_non_ind - NO_tag_non_ind	limma	0.410842687236051	0.999663906948084	FALSE	no hit	5.47559
STH1	P32597	Nuclear protein STH1/NPS1 OS=Saccharomyces cerevisiae (strain ATCC 204508 / S288c) GN=STH1 PE=1 SV=1	3	1	1	1	11	3	12	6.63876666666667	-0.184124124603983	26.8201255522478	-0.836906185326295	0.411087510752741	0.999663906948084	-5.75054271225267	0.207354241140326	0.678114844777765	1	ARO1_non_ind - NO_tag_non_ind	limma	0.411087510752741	0.999663906948084	FALSE	no hit	6.63876666666667
MOT1	P32333	TATA-binding protein-associated factor MOT1 OS=Saccharomyces cerevisiae (strain ATCC 204508 / S288c) GN=MOT1 PE=1 SV=1	3	1	1	1	11	3	7	6.12883333333333	-0.21649489252118	25.0326967949148	-0.835394812253783	0.411920637328041	0.999663906948084	-5.75175627638215	0.208175932031886	0.678977494094025	1	ARO1_non_ind - NO_tag_non_ind	limma	0.411920637328041	0.999663906948084	FALSE	no hit	6.12883333333333
RPN6	Q12377	26S proteasome regulatory subunit RPN6 OS=Saccharomyces cerevisiae (strain ATCC 204508 / S288c) GN=RPN6 PE=1 SV=3	3	1	1	1	11	3	10	7.19419	-0.136408451545712	27.227812932864	-0.834700740318069	0.412303593409691	0.999663906948084	-5.75231289437437	0.208554069360979	0.679372928634824	1	ARO1_non_ind - NO_tag_non_ind	limma	0.412303593409691	0.999663906948084	FALSE	no hit	7.19419
CET1	O13297	mRNA-capping enzyme subunit beta OS=Saccharomyces cerevisiae (strain ATCC 204508 / S288c) GN=CET1 PE=1 SV=2	3	1	1	1	11	3	8	6.60542	-0.117074404854804	26.486079640517	-0.834298548474106	0.412525606692563	0.999663906948084	-5.75263523730049	0.208773415186216	0.679601861912179	1	ARO1_non_ind - NO_tag_non_ind	limma	0.412525606692563	0.999663906948084	FALSE	no hit	6.60542
GSP1	P32835	GTP-binding nuclear protein GSP1/CNR1 OS=Saccharomyces cerevisiae (strain ATCC 204508 / S288c) GN=GSP1 PE=1 SV=1	3	1	1	1	11	3	8	7.50284333333333	0.253805919910597	26.7231103545348	0.833350613454864	0.413049173250686	0.999663906948084	-5.75339439722189	0.209291057531396	0.680140836089429	1	ARO1_non_ind - NO_tag_non_ind	limma	0.413049173250686	0.999663906948084	FALSE	no hit	7.50284333333333
RCO1	Q04779	Transcriptional regulatory protein RCO1 OS=Saccharomyces cerevisiae (strain ATCC 204508 / S288c) GN=RCO1 PE=1 SV=1	2	1	1	NA	11	2	6	5.532875	0.177238174514244	24.7267150254956	0.83310900442871	0.413182686546023	0.999663906948084	-5.61601289586111	0.209423142399186	0.680278073863373	1	ARO1_non_ind - NO_tag_non_ind	limma	0.413182686546023	0.999663906948084	FALSE	no hit	5.532875
VMA22	P38784|P38784-2	Vacuolar ATPase assembly protein VMA22 OS=Saccharomyces cerevisiae (strain ATCC 204508 / S288c) GN=VMA22 PE=1 SV=1|Isoform 2 of Vacuolar ATPase assembly protein VMA22 OS=Saccharomyces cerevisiae (strain ATCC 204508 / S288c) GN=VMA22	3	1	1	1	11	3	2	6.35541666666667	-0.297992667490874	25.0150962584441	-0.83224134353229	0.413662380851067	0.999663906948084	-5.75428173356069	0.209897980283783	0.680770465001791	1	ARO1_non_ind - NO_tag_non_ind	limma	0.413662380851067	0.999663906948084	FALSE	no hit	6.35541666666667
SUI3	P09064	Eukaryotic translation initiation factor 2 subunit beta OS=Saccharomyces cerevisiae (strain ATCC 204508 / S288c) GN=SUI3 PE=1 SV=2	3	1	1	1	11	3	11	7.35075666666667	-0.199724244656334	27.3304786002348	-0.831727760520462	0.413946485282195	0.999663906948084	-5.75469218696402	0.21017941172727	0.68106158490359	1	ARO1_non_ind - NO_tag_non_ind	limma	0.413946485282195	0.999663906948084	FALSE	no hit	7.35075666666667
ECM3	Q99252	Protein ECM3 OS=Saccharomyces cerevisiae (strain ATCC 204508 / S288c) GN=ECM3 PE=1 SV=1	3	1	1	1	11	3	5	6.07443333333333	0.113328701543466	24.5548744679483	0.830653105366023	0.414541361957443	0.999663906948084	-5.75555027643429	0.210769180936872	0.681669938333984	1	ARO1_non_ind - NO_tag_non_ind	limma	0.414541361957443	0.999663906948084	FALSE	no hit	6.07443333333333
YPS1	P32329	Aspartic proteinase 3 OS=Saccharomyces cerevisiae (strain ATCC 204508 / S288c) GN=YPS1 PE=1 SV=2	3	1	1	1	11	3	3	7.12463	-0.139479523148211	25.9104782139621	-0.83029933519473	0.414737309599631	0.999663906948084	-5.75583252631277	0.210963591161869	0.681869966341291	1	ARO1_non_ind - NO_tag_non_ind	limma	0.414737309599631	0.999663906948084	FALSE	no hit	7.12463
RPO41	P13433	DNA-directed RNA polymerase, mitochondrial OS=Saccharomyces cerevisiae (strain ATCC 204508 / S288c) GN=RPO41 PE=3 SV=2	3	1	1	1	11	3	11	6.45465333333333	-0.142884867106702	25.7252284016527	-0.829540423916112	0.415157855113789	0.999663906948084	-5.7564376302603	0.211381079364414	0.682298670101366	1	ARO1_non_ind - NO_tag_non_ind	limma	0.415157855113789	0.999663906948084	FALSE	no hit	6.45465333333333
MTR4	P47047	ATP-dependent RNA helicase DOB1 OS=Saccharomyces cerevisiae (strain ATCC 204508 / S288c) GN=MTR4 PE=1 SV=1	3	1	1	1	11	3	20	6.98039333333333	0.0943406936258739	27.2972636095573	0.829234567356935	0.415327419287881	0.999663906948084	-5.75668135229557	0.21154950430208	0.682471292761212	1	ARO1_non_ind - NO_tag_non_ind	limma	0.415327419287881	0.999663906948084	FALSE	no hit	6.98039333333333
ARO3	P14843	Phospho-2-dehydro-3-deoxyheptonate aldolase, phenylalanine-inhibited OS=Saccharomyces cerevisiae (strain ATCC 204508 / S288c) GN=ARO3 PE=1 SV=1	3	1	1	1	11	3	9	6.63255666666667	0.28220345284328	25.2819240639092	0.828844438915249	0.415543766276252	0.999663906948084	-5.75699210381647	0.211764475691813	0.682691349641608	1	ARO1_non_ind - NO_tag_non_ind	limma	0.415543766276252	0.999663906948084	FALSE	no hit	6.63255666666667
CDC8	P00572	Thymidylate kinase OS=Saccharomyces cerevisiae (strain ATCC 204508 / S288c) GN=CDC8 PE=1 SV=2	3	1	1	1	11	3	3	6.16746	-0.224993708505579	24.2650431348755	-0.828161548251707	0.415922636107514	0.999663906948084	-5.75753572014597	0.212141147006867	0.683076197167946	1	ARO1_non_ind - NO_tag_non_ind	limma	0.415922636107514	0.999663906948084	FALSE	no hit	6.16746
COA1	P40452	Cytochrome c oxidase assembly factor 1 OS=Saccharomyces cerevisiae (strain ATCC 204508 / S288c) GN=COA1 PE=1 SV=1	3	1	1	1	11	3	4	6.02528	0.3371658977787	23.5428681638731	0.827207134979779	0.416452511273146	0.999663906948084	-5.7582947766032	0.212668396443874	0.68361332610107	1	ARO1_non_ind - NO_tag_non_ind	limma	0.416452511273146	0.999663906948084	FALSE	no hit	6.02528
IST1	P53843	Vacuolar protein sorting-associated protein IST1 OS=Saccharomyces cerevisiae (strain ATCC 204508 / S288c) GN=IST1 PE=1 SV=1	3	1	1	1	11	3	6	6.13558	-0.210355014964232	24.6901336141441	-0.825642191060964	0.417322260887532	0.999663906948084	-5.75953761399224	0.213534970060294	0.684492193057128	1	ARO1_non_ind - NO_tag_non_ind	limma	0.417322260887532	0.999663906948084	FALSE	no hit	6.13558
LYS20	P48570	Homocitrate synthase, cytosolic isozyme OS=Saccharomyces cerevisiae (strain ATCC 204508 / S288c) GN=LYS20 PE=1 SV=1	3	1	1	1	11	3	6	6.9896	0.174527722809142	26.2988138011579	0.825355876001812	0.417481509651622	0.999663906948084	-5.7597647583467	0.213693789797788	0.684652736669591	1	ARO1_non_ind - NO_tag_non_ind	limma	0.417481509651622	0.999663906948084	FALSE	no hit	6.9896
TIM11	P81449	ATP synthase subunit e, mitochondrial OS=Saccharomyces cerevisiae (strain ATCC 204508 / S288c) GN=TIM11 PE=1 SV=2	2	NA	1	1	11	2	2	6.097645	-0.424605700032458	23.4658472497368	-0.823594275097439	0.418462153060785	0.999663906948084	-5.05808365784562	0.21467283017531	0.685638807197274	1	ARO1_non_ind - NO_tag_non_ind	limma	0.418462153060785	0.999663906948084	FALSE	no hit	6.097645
YDL086W	Q07505	Putative carboxymethylenebutenolidase OS=Saccharomyces cerevisiae (strain ATCC 204508 / S288c) GN=YDL086W PE=1 SV=1	3	1	1	1	11	3	4	7.03965	-0.155566119263938	26.0155171351808	-0.823130808049724	0.418720394450307	0.999663906948084	-5.761527461036	0.214930946496466	0.685897750582886	1	ARO1_non_ind - NO_tag_non_ind	limma	0.418720394450307	0.999663906948084	FALSE	no hit	7.03965
TBF1	Q02457	Protein TBF1 OS=Saccharomyces cerevisiae (strain ATCC 204508 / S288c) GN=TBF1 PE=1 SV=2	3	1	1	1	11	3	9	7.03551	-0.119237558930845	27.0204712381372	-0.823036922898205	0.418772718923381	0.999663906948084	-5.76160173857179	0.214983260705028	0.685950180435282	1	ARO1_non_ind - NO_tag_non_ind	limma	0.418772718923381	0.999663906948084	FALSE	no hit	7.03551
STO1	P34160	Nuclear cap-binding protein complex subunit 1 OS=Saccharomyces cerevisiae (strain ATCC 204508 / S288c) GN=STO1 PE=1 SV=2	3	1	1	1	11	3	12	6.99002666666667	-0.112840809181098	26.6749321938477	-0.823033031352094	0.418774887864896	0.999663906948084	-5.76160481720878	0.214985429330696	0.68595235347701	1	ARO1_non_ind - NO_tag_non_ind	limma	0.418774887864896	0.999663906948084	FALSE	no hit	6.99002666666667
CMS1	Q07897	Protein CMS1 OS=Saccharomyces cerevisiae (strain ATCC 204508 / S288c) GN=CMS1 PE=1 SV=1	3	1	1	1	11	3	10	6.71297333333333	0.207864292478771	25.3362958110573	0.822622046564587	0.419003988627698	0.999663906948084	-5.76192987384095	0.21521454587022	0.686181767276461	1	ARO1_non_ind - NO_tag_non_ind	limma	0.419003988627698	0.999663906948084	FALSE	no hit	6.71297333333333
KRS1	P15180	Lysine--tRNA ligase, cytoplasmic OS=Saccharomyces cerevisiae (strain ATCC 204508 / S288c) GN=KRS1 PE=1 SV=2	3	1	1	1	11	3	17	7.51009	0.14391744804734	28.1108037386332	0.820275635712685	0.420313483173006	0.999663906948084	-5.76378277349478	0.216525997316584	0.687488497021717	1	ARO1_non_ind - NO_tag_non_ind	limma	0.420313483173006	0.999663906948084	FALSE	no hit	7.51009
CHS2	P14180	Chitin synthase 2 OS=Saccharomyces cerevisiae (strain ATCC 204508 / S288c) GN=CHS2 PE=1 SV=1	3	1	1	1	11	3	5	6.26658333333333	-0.161685339367718	24.7436504324924	-0.820006008723222	0.42046412153728	0.999663906948084	-5.76399537177866	0.216677064362207	0.687638321533821	1	ARO1_non_ind - NO_tag_non_ind	limma	0.42046412153728	0.999663906948084	FALSE	no hit	6.26658333333333
OLE1	P21147	Acyl-CoA desaturase 1 OS=Saccharomyces cerevisiae (strain ATCC 204508 / S288c) GN=OLE1 PE=1 SV=2	3	1	1	1	11	3	12	7.50622666666667	0.135779950142961	26.3890200974493	0.819709208765466	0.420629980250019	0.999663906948084	-5.7642293196055	0.216843443602835	0.687803166147387	1	ARO1_non_ind - NO_tag_non_ind	limma	0.420629980250019	0.999663906948084	FALSE	no hit	7.50622666666667
RET2	P43621	Coatomer subunit delta OS=Saccharomyces cerevisiae (strain ATCC 204508 / S288c) GN=RET2 PE=1 SV=3	3	1	1	1	11	3	6	6.42948	0.292333140982585	24.9446841729639	0.818513355980534	0.421298664968499	0.999663906948084	-5.76517112356192	0.217514742523341	0.688466509779854	1	ARO1_non_ind - NO_tag_non_ind	limma	0.421298664968499	0.999663906948084	FALSE	no hit	6.42948
RAD59	Q12223	DNA repair protein RAD59 OS=Saccharomyces cerevisiae (strain ATCC 204508 / S288c) GN=RAD59 PE=1 SV=1	2	NA	1	1	11	2	3	6.04501	-0.285477302824042	24.1880888723413	-0.817982938461359	0.42159547093252	0.999663906948084	-5.06164306132638	0.217812973422803	0.688760302982631	1	ARO1_non_ind - NO_tag_non_ind	limma	0.42159547093252	0.999663906948084	FALSE	no hit	6.04501
CEP3	P40969	Centromere DNA-binding protein complex CBF3 subunit B OS=Saccharomyces cerevisiae (strain ATCC 204508 / S288c) GN=CEP3 PE=1 SV=1	3	1	1	1	11	3	3	5.87421	0.199403992810598	23.5574441981194	0.817530121738114	0.42184895709964	0.999663906948084	-5.76594450807646	0.21806780524197	0.689010904202579	1	ARO1_non_ind - NO_tag_non_ind	limma	0.42184895709964	0.999663906948084	FALSE	no hit	5.87421
NFS1	P25374	Cysteine desulfurase, mitochondrial OS=Saccharomyces cerevisiae (strain ATCC 204508 / S288c) GN=NFS1 PE=1 SV=2	3	1	1	1	11	3	5	7.08814333333333	-0.164908939389466	25.8476182794914	-0.816927002690508	0.422186730054163	0.999663906948084	-5.76641847142172	0.218407555434335	0.689344387017471	1	ARO1_non_ind - NO_tag_non_ind	limma	0.422186730054163	0.999663906948084	FALSE	no hit	7.08814333333333
TED1	P40533	Protein TED1 OS=Saccharomyces cerevisiae (strain ATCC 204508 / S288c) GN=TED1 PE=1 SV=1	3	1	1	1	11	3	3	6.21322666666667	0.122301750846844	24.2947605881971	0.815584114505825	0.42293941211575	0.999663906948084	-5.76747260159765	0.219165399635148	0.690085680463768	1	ARO1_non_ind - NO_tag_non_ind	limma	0.42293941211575	0.999663906948084	FALSE	no hit	6.21322666666667
SHY1	P53266	Cytochrome oxidase assembly protein SHY1 OS=Saccharomyces cerevisiae (strain ATCC 204508 / S288c) GN=SHY1 PE=1 SV=1	3	1	1	1	11	3	3	5.94507	0.137218075096481	24.0063863518426	0.814661452533716	0.423457044201731	0.999663906948084	-5.76819591892301	0.219687186955072	0.690594019251924	1	ARO1_non_ind - NO_tag_non_ind	limma	0.423457044201731	0.999663906948084	FALSE	no hit	5.94507
SRO77	P38163	Lethal(2) giant larvae protein homolog SRO77 OS=Saccharomyces cerevisiae (strain ATCC 204508 / S288c) GN=SRO77 PE=1 SV=2	2	1	NA	1	11	2	2	5.87587	-0.50687450114669	23.2672095790188	-0.814289910164912	0.423665598474249	0.999663906948084	-5.63064367739871	0.219897554618938	0.690798493523815	1	ARO1_non_ind - NO_tag_non_ind	limma	0.423665598474249	0.999663906948084	FALSE	no hit	5.87587
DIP2	Q12220	U3 small nucleolar RNA-associated protein 12 OS=Saccharomyces cerevisiae (strain ATCC 204508 / S288c) GN=DIP2 PE=1 SV=1	3	1	1	1	11	3	19	6.71025666666667	0.110663474590115	27.322343051413	0.813798904393767	0.423941308134253	0.999663906948084	-5.76887141257891	0.220175784268201	0.691068513916074	1	ARO1_non_ind - NO_tag_non_ind	limma	0.423941308134253	0.999663906948084	FALSE	no hit	6.71025666666667
RAD27	P26793	Flap endonuclease 1 OS=Saccharomyces cerevisiae (strain ATCC 204508 / S288c) GN=RAD27 PE=1 SV=1	3	1	1	1	11	3	6	6.57308333333333	0.168959829542001	25.9527291630789	0.813768512984591	0.423958377196624	0.999663906948084	-5.76889520092918	0.220193013932288	0.69108521970742	1	ARO1_non_ind - NO_tag_non_ind	limma	0.423958377196624	0.999663906948084	FALSE	no hit	6.57308333333333
TOM70	P07213	Mitochondrial import receptor subunit TOM70 OS=Saccharomyces cerevisiae (strain ATCC 204508 / S288c) GN=TOM70 PE=1 SV=2	3	1	1	1	11	3	6	6.66030333333333	-0.281667654050974	26.859274364195	-0.812214850800499	0.424831547823796	0.999663906948084	-5.77011018774738	0.221075113629298	0.691938091484909	1	ARO1_non_ind - NO_tag_non_ind	limma	0.424831547823796	0.999663906948084	FALSE	no hit	6.66030333333333
CPT1	P17898	Cholinephosphotransferase 1 OS=Saccharomyces cerevisiae (strain ATCC 204508 / S288c) GN=CPT1 PE=1 SV=3	3	1	1	1	11	3	4	7.11275333333333	-0.107952028109327	26.6930057868543	-0.811957149596435	0.424976486096466	0.999663906948084	-5.77031150231687	0.221221669393511	0.692079335196895	1	ARO1_non_ind - NO_tag_non_ind	limma	0.424976486096466	0.999663906948084	FALSE	no hit	7.11275333333333
IML2	P47031	Mitochondrial outer membrane protein IML2 OS=Saccharomyces cerevisiae (strain ATCC 204508 / S288c) GN=IML2 PE=1 SV=1	2	NA	1	1	11	2	3	5.672825	0.188139715416341	23.6157489156874	0.811800542461729	0.425064581299286	0.999663906948084	-5.06553845225349	0.221310766543264	0.692165139649877	1	ARO1_non_ind - NO_tag_non_ind	limma	0.425064581299286	0.999663906948084	FALSE	no hit	5.672825
OAC1	P32332	Mitochondrial oxaloacetate transport protein OS=Saccharomyces cerevisiae (strain ATCC 204508 / S288c) GN=OAC1 PE=1 SV=1	3	1	1	1	11	3	10	6.88039666666667	-0.163888671873607	26.554307857774	-0.811651742824756	0.425148295124288	0.999663906948084	-5.77055000621237	0.221395445663916	0.692246645037225	1	ARO1_non_ind - NO_tag_non_ind	limma	0.425148295124288	0.999663906948084	FALSE	no hit	6.88039666666667
RPS2	P25443	40S ribosomal protein S2 OS=Saccharomyces cerevisiae (strain ATCC 204508 / S288c) GN=RPS2 PE=1 SV=3	3	1	1	1	11	3	12	8.24046	0.219142631727237	27.8403003387371	0.810867517971121	0.425589664962625	0.999663906948084	-5.77116205013621	0.221842117186156	0.692675862233573	1	ARO1_non_ind - NO_tag_non_ind	limma	0.425589664962625	0.999663906948084	FALSE	no hit	8.24046
GRE3	P38715	NADPH-dependent aldose reductase GRE3 OS=Saccharomyces cerevisiae (strain ATCC 204508 / S288c) GN=GRE3 PE=1 SV=1	3	1	1	1	11	3	8	6.7535	0.153282787736526	26.3080329467088	0.808140503252299	0.427126673110423	0.999663906948084	-5.77328599109734	0.223400369403722	0.694163895224493	1	ARO1_non_ind - NO_tag_non_ind	limma	0.427126673110423	0.999663906948084	FALSE	no hit	6.7535
INP53	Q12271	Polyphosphatidylinositol phosphatase INP53 OS=Saccharomyces cerevisiae (strain ATCC 204508 / S288c) GN=INP53 PE=1 SV=1	3	1	1	1	11	3	12	6.52678666666667	-0.122686719446396	25.6372145808057	-0.807722672686171	0.427362476000118	0.999663906948084	-5.77361082318959	0.22363981336019	0.694391272870784	1	ARO1_non_ind - NO_tag_non_ind	limma	0.427362476000118	0.999663906948084	FALSE	no hit	6.52678666666667
PET10	P36139	Protein PET10 OS=Saccharomyces cerevisiae (strain ATCC 204508 / S288c) GN=PET10 PE=1 SV=3	3	1	1	1	11	3	7	6.74259333333333	-0.200334622670972	25.8770010852131	-0.805473976005589	0.428632915386587	0.999663906948084	-5.77535629588835	0.22493161438507	0.695612167114847	1	ARO1_non_ind - NO_tag_non_ind	limma	0.428632915386587	0.999663906948084	FALSE	no hit	6.74259333333333
SPC110	P32380	Spindle pole body component 110 OS=Saccharomyces cerevisiae (strain ATCC 204508 / S288c) GN=SPC110 PE=1 SV=1	3	1	1	1	11	3	11	6.50293666666667	0.244346562038743	24.9764477348981	0.805347492404645	0.428704443878026	0.999663906948084	-5.77545433802597	0.225004433005602	0.695680698358878	1	ARO1_non_ind - NO_tag_non_ind	limma	0.428704443878026	0.999663906948084	FALSE	no hit	6.50293666666667
BDH1	P39714	(R,R)-butanediol dehydrogenase OS=Saccharomyces cerevisiae (strain ATCC 204508 / S288c) GN=BDH1 PE=1 SV=2	3	1	1	1	11	3	6	6.94422333333333	0.247885535665834	25.2795637421366	0.804695350306272	0.429073357937746	0.999663906948084	-5.77595960705691	0.225380148832281	0.696033803189399	1	ARO1_non_ind - NO_tag_non_ind	limma	0.429073357937746	0.999663906948084	FALSE	no hit	6.94422333333333
ELP3	Q02908	Elongator complex protein 3 OS=Saccharomyces cerevisiae (strain ATCC 204508 / S288c) GN=ELP3 PE=1 SV=1	3	1	1	1	11	3	8	6.19409333333333	0.186538769288429	24.4574485486657	0.803873959845854	0.429538294666331	0.999663906948084	-5.77659545737815	0.225854010213203	0.696477980315292	1	ARO1_non_ind - NO_tag_non_ind	limma	0.429538294666331	0.999663906948084	FALSE	no hit	6.19409333333333
HAM1	P47119	Inosine triphosphate pyrophosphatase OS=Saccharomyces cerevisiae (strain ATCC 204508 / S288c) GN=HAM1 PE=1 SV=1	3	1	1	1	11	3	4	6.46697333333333	-0.24118741009563	24.9499984734434	-0.802775040342874	0.430160810177009	0.999663906948084	-5.77744518860536	0.226489090078819	0.697071244906683	1	ARO1_non_ind - NO_tag_non_ind	limma	0.430160810177009	0.999663906948084	FALSE	no hit	6.46697333333333
SCJ1	P25303	DnaJ-related protein SCJ1 OS=Saccharomyces cerevisiae (strain ATCC 204508 / S288c) GN=SCJ1 PE=1 SV=2	3	1	1	1	11	3	9	6.27067333333333	0.184692239062091	24.900520253114	0.802092701631823	0.43054762173086	0.999663906948084	-5.77797224979182	0.226884063025012	0.697439043543096	1	ARO1_non_ind - NO_tag_non_ind	limma	0.43054762173086	0.999663906948084	FALSE	no hit	6.27067333333333
TRP3	P00937	Multifunctional tryptophan biosynthesis protein OS=Saccharomyces cerevisiae (strain ATCC 204508 / S288c) GN=TRP3 PE=1 SV=2	3	1	1	1	11	3	10	7.17127	0.110047957380829	27.00434168685	0.801747166259437	0.430743584530269	0.999663906948084	-5.77823899148995	0.227084264026318	0.697625129759408	1	ARO1_non_ind - NO_tag_non_ind	limma	0.430743584530269	0.999663906948084	FALSE	no hit	7.17127
PHO4	P07270	Phosphate system positive regulatory protein PHO4 OS=Saccharomyces cerevisiae (strain ATCC 204508 / S288c) GN=PHO4 PE=1 SV=4	3	1	1	1	11	3	3	5.60983333333333	0.173471477193022	23.0779391673306	0.798280508806034	0.432712671472882	0.999663906948084	-5.78090912881584	0.229099796844871	0.699485887446323	1	ARO1_non_ind - NO_tag_non_ind	limma	0.432712671472882	0.999663906948084	FALSE	no hit	5.60983333333333
SDT1	P53078	Suppressor of disruption of TFIIS OS=Saccharomyces cerevisiae (strain ATCC 204508 / S288c) GN=SDT1 PE=1 SV=1	2	1	NA	1	11	2	4	6.185045	0.12642936494046	24.693090287114	0.796862374853054	0.433519778796438	0.999663906948084	-5.64391183674756	0.229927966304417	0.70024383923361	1	ARO1_non_ind - NO_tag_non_ind	limma	0.433519778796438	0.999663906948084	FALSE	no hit	6.185045
HMG1	P12683	3-hydroxy-3-methylglutaryl-coenzyme A reductase 1 OS=Saccharomyces cerevisiae (strain ATCC 204508 / S288c) GN=HMG1 PE=1 SV=1	3	1	1	1	11	3	12	6.97422333333333	-0.145944581592655	26.758087453331	-0.796047705970779	0.433983853019576	0.999663906948084	-5.78262312374253	0.23040468280163	0.700678405219405	1	ARO1_non_ind - NO_tag_non_ind	limma	0.433983853019576	0.999663906948084	FALSE	no hit	6.97422333333333
LYS12	P40495	Homoisocitrate dehydrogenase, mitochondrial OS=Saccharomyces cerevisiae (strain ATCC 204508 / S288c) GN=LYS12 PE=1 SV=1	3	1	1	1	11	3	12	7.37228333333333	0.18679132160711	26.8228855952301	0.795418670149703	0.434342390913112	0.999663906948084	-5.78310517972206	0.230773253587838	0.701013524861453	1	ARO1_non_ind - NO_tag_non_ind	limma	0.434342390913112	0.999663906948084	FALSE	no hit	7.37228333333333
COX15	P40086	Cytochrome c oxidase assembly protein COX15 OS=Saccharomyces cerevisiae (strain ATCC 204508 / S288c) GN=COX15 PE=3 SV=1	3	1	1	1	11	3	10	6.90729666666667	0.148414847789628	26.4174356923899	0.794390595771471	0.43492876499514	0.999663906948084	-5.78389226022941	0.231376534612393	0.701560436273672	1	ARO1_non_ind - NO_tag_non_ind	limma	0.43492876499514	0.999663906948084	FALSE	no hit	6.90729666666667
ASN2	P49090	Asparagine synthetase [glutamine-hydrolyzing] 2 OS=Saccharomyces cerevisiae (strain ATCC 204508 / S288c) GN=ASN2 PE=1 SV=2	3	1	1	1	11	3	9	6.39277	-0.337961919908718	25.0155308667217	-0.794367265453777	0.434942077356196	0.999663906948084	-5.78391011045866	0.231390237988025	0.70157283598834	1	ARO1_non_ind - NO_tag_non_ind	limma	0.434942077356196	0.999663906948084	FALSE	no hit	6.39277
INO80	P53115	Putative DNA helicase INO80 OS=Saccharomyces cerevisiae (strain ATCC 204508 / S288c) GN=INO80 PE=1 SV=1	3	1	1	1	11	3	11	6.31365333333333	0.147859301058492	25.2652185301255	0.793468734741245	0.435454972710986	0.999663906948084	-5.78459720717296	0.231918440774117	0.702050004529142	1	ARO1_non_ind - NO_tag_non_ind	limma	0.435454972710986	0.999663906948084	FALSE	no hit	6.31365333333333
ATP6	P00854	ATP synthase subunit a OS=Saccharomyces cerevisiae (strain ATCC 204508 / S288c) GN=ATP6 PE=1 SV=2	3	1	1	1	11	3	2	7.26809666666667	-0.177118819930797	24.1095572047216	-0.793351016627936	0.435522195568454	0.999663906948084	-5.78468717049393	0.231987704935494	0.702112463335095	1	ARO1_non_ind - NO_tag_non_ind	limma	0.435522195568454	0.999663906948084	FALSE	no hit	7.26809666666667
SAC7	P17121	GTPase-activating protein SAC7 OS=Saccharomyces cerevisiae (strain ATCC 204508 / S288c) GN=SAC7 PE=1 SV=2	3	1	1	1	11	3	4	6.04279	0.20337712306128	24.6247876006701	0.793246544145718	0.43558185985562	0.999663906948084	-5.78476700058496	0.232049187798727	0.702167883437763	1	ARO1_non_ind - NO_tag_non_ind	limma	0.43558185985562	0.999663906948084	FALSE	no hit	6.04279
IPI3	P53877	Pre-rRNA-processing protein IPI3 OS=Saccharomyces cerevisiae (strain ATCC 204508 / S288c) GN=IPI3 PE=1 SV=1	3	1	1	1	11	3	5	6.09331666666667	0.241417099921343	23.82329030654	0.792378292044082	0.436077913305331	0.999663906948084	-5.78543006974137	0.232560608436368	0.702628075498056	1	ARO1_non_ind - NO_tag_non_ind	limma	0.436077913305331	0.999663906948084	FALSE	no hit	6.09331666666667
CLA4	P48562	Serine/threonine-protein kinase CLA4 OS=Saccharomyces cerevisiae (strain ATCC 204508 / S288c) GN=CLA4 PE=1 SV=1	3	1	1	1	11	3	5	5.95108333333333	-0.13110033366997	24.0273972369562	-0.7918851398964	0.436359817445592	0.999663906948084	-5.78580637589294	0.232851442375446	0.702889143083001	1	ARO1_non_ind - NO_tag_non_ind	limma	0.436359817445592	0.999663906948084	FALSE	no hit	5.95108333333333
PFK1	P16861	ATP-dependent 6-phosphofructokinase subunit alpha OS=Saccharomyces cerevisiae (strain ATCC 204508 / S288c) GN=PFK1 PE=1 SV=1	3	1	1	1	11	3	33	7.93036	0.20105907256065	29.0120908291436	0.791518193893629	0.436569650006428	0.999663906948084	-5.78608623511073	0.233068014238038	0.70308325161726	1	ARO1_non_ind - NO_tag_non_ind	limma	0.436569650006428	0.999663906948084	FALSE	no hit	7.93036
RPL43A|RPL43B	P0CX25|P0CX26	60S ribosomal protein L43-A OS=Saccharomyces cerevisiae (strain ATCC 204508 / S288c) GN=RPL43A PE=1 SV=1|60S ribosomal protein L43-B OS=Saccharomyces cerevisiae (strain ATCC 204508 / S288c) GN=RPL43B PE=1 SV=1	3	1	1	1	11	3	5	6.72043333333333	-0.14433517009228	27.0697806502142	-0.791392746656988	0.436641399322926	0.999663906948084	-5.78618188200372	0.233142086068591	0.70314958235361	1	ARO1_non_ind - NO_tag_non_ind	limma	0.436641399322926	0.999663906948084	FALSE	no hit	6.72043333333333
YGR111W	P53265	Uncharacterized protein YGR111W OS=Saccharomyces cerevisiae (strain ATCC 204508 / S288c) GN=YGR111W PE=1 SV=1	3	1	1	1	11	3	13	6.68841333333333	0.109447134202167	26.5162285789298	0.790398994757739	0.437210029495768	0.999663906948084	-5.7869390588752	0.23372944882715	0.703674513639894	1	ARO1_non_ind - NO_tag_non_ind	limma	0.437210029495768	0.999663906948084	FALSE	no hit	6.68841333333333
IES1	P43579	Ino eighty subunit 1 OS=Saccharomyces cerevisiae (strain ATCC 204508 / S288c) GN=IES1 PE=1 SV=1	3	1	1	1	11	3	5	6.07899333333333	0.224579845419612	24.7864951426936	0.789524389159792	0.437710858949098	0.999663906948084	-5.78760470948568	0.234247256612461	0.704135745671302	1	ARO1_non_ind - NO_tag_non_ind	limma	0.437710858949098	0.999663906948084	FALSE	no hit	6.07899333333333
SDA1	P53313	Protein SDA1 OS=Saccharomyces cerevisiae (strain ATCC 204508 / S288c) GN=SDA1 PE=1 SV=1	3	1	1	1	11	3	6	6.42039333333333	-0.216878037256599	25.1262051619927	-0.787554764407166	0.438840020726759	0.999663906948084	-5.78910121242442	0.2354163421791	0.705171834872058	1	ARO1_non_ind - NO_tag_non_ind	limma	0.438840020726759	0.999663906948084	FALSE	no hit	6.42039333333333
PDC2	P32896	Protein PDC2 OS=Saccharomyces cerevisiae (strain ATCC 204508 / S288c) GN=PDC2 PE=1 SV=2	3	1	1	1	11	3	8	6.61716	-0.128928319050218	25.9025099881067	-0.78726611250151	0.439005650960152	0.999663906948084	-5.78932023048576	0.235588020018571	0.705323371731199	1	ARO1_non_ind - NO_tag_non_ind	limma	0.439005650960152	0.999663906948084	FALSE	no hit	6.61716
ROM2	P51862	RHO1 GDP-GTP exchange protein 2 OS=Saccharomyces cerevisiae (strain ATCC 204508 / S288c) GN=ROM2 PE=1 SV=1	3	1	1	1	11	3	8	5.81054666666667	0.16466858502255	23.6634579793202	0.786218823074003	0.439606913065185	0.999663906948084	-5.79011423610305	0.236211646871321	0.705872527400008	1	ARO1_non_ind - NO_tag_non_ind	limma	0.439606913065185	0.999663906948084	FALSE	no hit	5.81054666666667
HSV2	P50079	SVP1-like protein 2 OS=Saccharomyces cerevisiae (strain ATCC 204508 / S288c) GN=HSV2 PE=1 SV=1	3	1	1	1	11	3	3	5.8522	0.146608852914568	23.6777197358315	0.784747115708755	0.440452689128	0.999663906948084	-5.79122832548333	0.237089972557852	0.706642504386911	1	ARO1_non_ind - NO_tag_non_ind	limma	0.440452689128	0.999663906948084	FALSE	no hit	5.8522
VAM3	Q12241	Syntaxin VAM3 OS=Saccharomyces cerevisiae (strain ATCC 204508 / S288c) GN=VAM3 PE=1 SV=1	3	1	1	1	11	3	4	5.9415	0.289783052357276	23.8340112266781	0.784578222732089	0.44054981382303	0.999663906948084	-5.79135605192351	0.23719091655657	0.706730737910123	1	ARO1_non_ind - NO_tag_non_ind	limma	0.44054981382303	0.999663906948084	FALSE	no hit	5.9415
RPS31	P05759	Ubiquitin-40S ribosomal protein S31 OS=Saccharomyces cerevisiae (strain ATCC 204508 / S288c) GN=RPS31 PE=1 SV=3	3	1	1	1	11	3	4	6.9077	-0.34170965633573	23.6176947941258	-0.784169094128894	0.440785144184664	0.999663906948084	-5.79166535031935	0.237435570526312	0.70694436595675	1	ARO1_non_ind - NO_tag_non_ind	limma	0.440785144184664	0.999663906948084	FALSE	no hit	6.9077
SLA2	P33338	Protein SLA2 OS=Saccharomyces cerevisiae (strain ATCC 204508 / S288c) GN=SLA2 PE=1 SV=5	3	1	1	1	11	3	12	6.93128	-0.148107931493055	27.2917590329091	-0.784005707773473	0.440879145289775	0.999663906948084	-5.7917888266168	0.237533323393248	0.707029635247606	1	ARO1_non_ind - NO_tag_non_ind	limma	0.440879145289775	0.999663906948084	FALSE	no hit	6.93128
PFA4	Q12006	Palmitoyltransferase PFA4 OS=Saccharomyces cerevisiae (strain ATCC 204508 / S288c) GN=PFA4 PE=1 SV=1	2	1	1	NA	11	2	3	6.12619	-0.113101017303517	25.0501945995426	-0.783664946658257	0.441075234817959	0.999663906948084	-5.65377918511452	0.237737289757151	0.707207394301893	1	ARO1_non_ind - NO_tag_non_ind	limma	0.441075234817959	0.999663906948084	FALSE	no hit	6.12619
SRM1	P21827	Guanine nucleotide exchange factor SRM1 OS=Saccharomyces cerevisiae (strain ATCC 204508 / S288c) GN=SRM1 PE=1 SV=1	3	1	1	1	11	3	10	6.95147666666667	-0.187135301145855	27.0925579073458	-0.783140041516284	0.441377393348689	0.999663906948084	-5.79244263202816	0.238051719558452	0.707481001340065	1	ARO1_non_ind - NO_tag_non_ind	limma	0.441377393348689	0.999663906948084	FALSE	no hit	6.95147666666667
HSP60	P19882	Heat shock protein 60, mitochondrial OS=Saccharomyces cerevisiae (strain ATCC 204508 / S288c) GN=HSP60 PE=1 SV=1	3	1	1	1	11	3	15	7.05282333333333	-0.166571082904806	26.9451366766916	-0.783138502404369	0.441378279514952	0.999663906948084	-5.79244379385316	0.238052641952113	0.707481803226111	1	ARO1_non_ind - NO_tag_non_ind	limma	0.441378279514952	0.999663906948084	FALSE	no hit	7.05282333333333
CDC45	Q08032	Cell division control protein 45 OS=Saccharomyces cerevisiae (strain ATCC 204508 / S288c) GN=CDC45 PE=1 SV=1	3	1	1	1	11	3	4	5.74626	-0.122918520433576	23.6673612595723	-0.78283161914107	0.441554993736384	0.999663906948084	-5.79267540676731	0.238236608285564	0.707641647148267	1	ARO1_non_ind - NO_tag_non_ind	limma	0.441554993736384	0.999663906948084	FALSE	no hit	5.74626
UBX5	Q06682	UBX domain-containing protein 5 OS=Saccharomyces cerevisiae (strain ATCC 204508 / S288c) GN=UBX5 PE=1 SV=1	2	1	1	NA	11	2	4	6.194665	-0.115218305732903	24.4963646486591	-0.782596564281694	0.441690375803009	0.999663906948084	-5.65457117046306	0.23837758373607	0.707764019150135	1	ARO1_non_ind - NO_tag_non_ind	limma	0.441690375803009	0.999663906948084	FALSE	no hit	6.194665
MCK1	P21965	Protein kinase MCK1 OS=Saccharomyces cerevisiae (strain ATCC 204508 / S288c) GN=MCK1 PE=1 SV=1	3	1	1	1	11	3	12	6.92742666666667	0.148010179698847	26.0309965482351	0.782243706795391	0.441893654914777	0.999663906948084	-5.79311887978435	0.23858932249364	0.707947624009552	1	ARO1_non_ind - NO_tag_non_ind	limma	0.441893654914777	0.999663906948084	FALSE	no hit	6.92742666666667
NOT5	Q12514	General negative regulator of transcription subunit 5 OS=Saccharomyces cerevisiae (strain ATCC 204508 / S288c) GN=NOT5 PE=1 SV=1	3	1	1	1	11	3	6	6.76790333333333	0.117267008821131	25.9597418726104	0.781921675274448	0.442079225137337	0.999663906948084	-5.79336166035534	0.23878267936783	0.70811508798141	1	ARO1_non_ind - NO_tag_non_ind	limma	0.442079225137337	0.999663906948084	FALSE	no hit	6.76790333333333
NGG1	P32494	Chromatin-remodeling complexes subunit NGG1 OS=Saccharomyces cerevisiae (strain ATCC 204508 / S288c) GN=NGG1 PE=1 SV=1	3	1	1	1	11	3	4	6.31608	-0.263357255027174	24.4251061324112	-0.780600114381535	0.442841270037806	0.999663906948084	-5.79435699814235	0.239577339947928	0.708801321767495	1	ARO1_non_ind - NO_tag_non_ind	limma	0.442841270037806	0.999663906948084	FALSE	no hit	6.31608
HRK1	Q08732	Serine/threonine-protein kinase HRK1 OS=Saccharomyces cerevisiae (strain ATCC 204508 / S288c) GN=HRK1 PE=1 SV=1	3	1	1	1	11	3	3	6.35010333333333	-0.106863470502237	24.1886099903946	-0.778670509120787	0.443955363877614	0.999663906948084	-5.79580742326484	0.240740966498029	0.709800376420387	1	ARO1_non_ind - NO_tag_non_ind	limma	0.443955363877614	0.999663906948084	FALSE	no hit	6.35010333333333
PEX31	P53203	Peroxisomal membrane protein PEX31 OS=Saccharomyces cerevisiae (strain ATCC 204508 / S288c) GN=PEX31 PE=1 SV=1	3	1	1	1	11	3	4	5.87462666666667	-0.13323740940217	24.3189513732888	-0.778625600497542	0.443981312994362	0.999663906948084	-5.79584113922074	0.240768095454899	0.709823586756465	1	ARO1_non_ind - NO_tag_non_ind	limma	0.443981312994362	0.999663906948084	FALSE	no hit	5.87462666666667
IMG2	P25642	54S ribosomal protein IMG2, mitochondrial OS=Saccharomyces cerevisiae (strain ATCC 204508 / S288c) GN=IMG2 PE=1 SV=2	3	1	1	1	11	3	8	6.82428666666667	0.230783921609515	25.1587400564981	0.778367832058615	0.444130274683751	0.999663906948084	-5.79603462788596	0.240923853055093	0.709956774255174	1	ARO1_non_ind - NO_tag_non_ind	limma	0.444130274683751	0.999663906948084	FALSE	no hit	6.82428666666667
SOD1	P00445	Superoxide dismutase [Cu-Zn] OS=Saccharomyces cerevisiae (strain ATCC 204508 / S288c) GN=SOD1 PE=1 SV=2	3	1	1	1	11	3	7	7.21271666666667	-0.307550594307468	26.8040160394351	-0.777413090163932	0.44468227467746	0.999663906948084	-5.79675075698539	0.241501377761156	0.710449547277214	1	ARO1_non_ind - NO_tag_non_ind	limma	0.44468227467746	0.999663906948084	FALSE	no hit	7.21271666666667
RIM2	P38127	Mitochondrial carrier protein RIM2 OS=Saccharomyces cerevisiae (strain ATCC 204508 / S288c) GN=RIM2 PE=3 SV=1	3	1	1	1	11	3	8	6.35501666666667	0.131820865287249	25.7984799423144	0.776467683433876	0.445229287901393	0.999663906948084	-5.7974590636078	0.242074215163293	0.710936669561611	1	ARO1_non_ind - NO_tag_non_ind	limma	0.445229287901393	0.999663906948084	FALSE	no hit	6.35501666666667
AAT1	Q01802	Aspartate aminotransferase, mitochondrial OS=Saccharomyces cerevisiae (strain ATCC 204508 / S288c) GN=AAT1 PE=1 SV=2	3	1	1	1	11	3	13	6.40048	-0.104889211590731	25.4261632310221	-0.774601146690637	0.446310466561227	0.999663906948084	-5.79885509095951	0.243207985507948	0.71189597476946	1	ARO1_non_ind - NO_tag_non_ind	limma	0.446310466561227	0.999663906948084	FALSE	no hit	6.40048
YHM2	Q04013	Citrate/oxoglutarate carrier protein OS=Saccharomyces cerevisiae (strain ATCC 204508 / S288c) GN=YHM2 PE=1 SV=1	3	1	1	1	11	3	11	7.89997	-0.109670883993616	28.019386736429	-0.773429964095843	0.44698967816858	0.999663906948084	-5.79972942073149	0.243921287032778	0.712496256827256	1	ARO1_non_ind - NO_tag_non_ind	limma	0.44698967816858	0.999663906948084	FALSE	no hit	7.89997
POM152	P39685	Nucleoporin POM152 OS=Saccharomyces cerevisiae (strain ATCC 204508 / S288c) GN=POM152 PE=1 SV=1	3	1	1	1	11	3	6	6.03476666666667	0.276042531865933	24.8322155711763	0.77313066614152	0.447163352406306	0.999663906948084	-5.79995265623256	0.244103808097405	0.712649456522146	1	ARO1_non_ind - NO_tag_non_ind	limma	0.447163352406306	0.999663906948084	FALSE	no hit	6.03476666666667
ALE1	Q08548	Lysophospholipid acyltransferase OS=Saccharomyces cerevisiae (strain ATCC 204508 / S288c) GN=ALE1 PE=1 SV=1	3	1	1	1	11	3	12	6.72684666666667	-0.142363192773992	25.7569902195687	-0.772276733838953	0.447659090054466	0.999663906948084	-5.80058912325028	0.244625089308169	0.71308609807896	1	ARO1_non_ind - NO_tag_non_ind	limma	0.447659090054466	0.999663906948084	FALSE	no hit	6.72684666666667
ARH1	P48360	Probable NADPH:adrenodoxin oxidoreductase, mitochondrial OS=Saccharomyces cerevisiae (strain ATCC 204508 / S288c) GN=ARH1 PE=1 SV=1	3	1	1	1	11	3	7	6.22088666666667	0.162569598012656	25.0661695484814	0.770977144229841	0.448414185466458	0.999663906948084	-5.80155647545984	0.245419919721157	0.713749324728851	1	ARO1_non_ind - NO_tag_non_ind	limma	0.448414185466458	0.999663906948084	FALSE	no hit	6.22088666666667
SRO9	P25567	RNA-binding protein SRO9 OS=Saccharomyces cerevisiae (strain ATCC 204508 / S288c) GN=SRO9 PE=1 SV=2	3	1	1	1	11	3	7	6.54706666666667	-0.262460207190301	25.3355448178146	-0.769755607291618	0.449124632013216	0.999663906948084	-5.80246432070827	0.246168662943326	0.714371296470096	1	ARO1_non_ind - NO_tag_non_ind	limma	0.449124632013216	0.999663906948084	FALSE	no hit	6.54706666666667
KAP120	Q02932	Importin beta-like protein KAP120 OS=Saccharomyces cerevisiae (strain ATCC 204508 / S288c) GN=KAP120 PE=1 SV=1	3	1	1	1	11	3	7	6.43459333333333	0.201995721777887	25.2037646620665	0.769362998580623	0.449353117799215	0.999663906948084	-5.80275581732393	0.246409652811062	0.714570909205866	1	ARO1_non_ind - NO_tag_non_ind	limma	0.449353117799215	0.999663906948084	FALSE	no hit	6.43459333333333
YRA2	P36036	RNA annealing protein YRA2 OS=Saccharomyces cerevisiae (strain ATCC 204508 / S288c) GN=YRA2 PE=1 SV=1	3	1	1	1	11	3	4	6.43769	-0.240889554637739	25.9099766069151	-0.767959623413495	0.450170411351303	0.999663906948084	-5.80379661546687	0.247272419739549	0.715283260317247	1	ARO1_non_ind - NO_tag_non_ind	limma	0.450170411351303	0.999663906948084	FALSE	no hit	6.43769
TIF3	P34167	Eukaryotic translation initiation factor 4B OS=Saccharomyces cerevisiae (strain ATCC 204508 / S288c) GN=TIF3 PE=1 SV=1	3	1	1	1	11	3	18	6.79877666666667	0.087609658963256	25.9979884528206	0.766806889472534	0.450842407726234	0.999663906948084	-5.80465017999862	0.247982678136494	0.715867028462329	1	ARO1_non_ind - NO_tag_non_ind	limma	0.450842407726234	0.999663906948084	FALSE	no hit	6.79877666666667
GIN4	Q12263	Serine/threonine-protein kinase GIN4 OS=Saccharomyces cerevisiae (strain ATCC 204508 / S288c) GN=GIN4 PE=1 SV=1	3	1	1	1	11	3	19	6.75907666666667	0.0721061447054403	26.9302218416967	0.766220133874032	0.451184694212493	0.999663906948084	-5.80508418760781	0.248344756088064	0.716163703513019	1	ARO1_non_ind - NO_tag_non_ind	limma	0.451184694212493	0.999663906948084	FALSE	no hit	6.75907666666667
EPL1	P43572	Enhancer of polycomb-like protein 1 OS=Saccharomyces cerevisiae (strain ATCC 204508 / S288c) GN=EPL1 PE=1 SV=1	3	1	1	1	11	3	5	6.14640333333333	-0.128774460229817	24.4802735236753	-0.765497795746792	0.451606288374938	0.999663906948084	-5.80561804918327	0.248791007646217	0.716528496486917	1	ARO1_non_ind - NO_tag_non_ind	limma	0.451606288374938	0.999663906948084	FALSE	no hit	6.14640333333333
RPO31	P04051	DNA-directed RNA polymerase III subunit RPC1 OS=Saccharomyces cerevisiae (strain ATCC 204508 / S288c) GN=RPO31 PE=1 SV=1	3	1	1	1	11	3	13	7.21893333333333	-0.124148892240349	26.3188233440308	-0.765114537601417	0.451830074114209	0.999663906948084	-5.80590111146261	0.249028007339586	0.716721853373487	1	ARO1_non_ind - NO_tag_non_ind	limma	0.451830074114209	0.999663906948084	FALSE	no hit	7.21893333333333
PTC4	P38089	Protein phosphatase 2C homolog 4 OS=Saccharomyces cerevisiae (strain ATCC 204508 / S288c) GN=PTC4 PE=1 SV=1	3	1	1	1	11	3	3	5.79229	-0.239795053026278	23.6174954531183	-0.764704750221379	0.452069424219101	0.999663906948084	-5.8062036186007	0.249281586777513	0.716928445001782	1	ARO1_non_ind - NO_tag_non_ind	limma	0.452069424219101	0.999663906948084	FALSE	no hit	5.79229
SBH1	P52870	Protein transport protein SBH1 OS=Saccharomyces cerevisiae (strain ATCC 204508 / S288c) GN=SBH1 PE=1 SV=1	3	1	1	1	11	3	4	6.47975	0.345810642401371	24.0082721274501	0.764258989618214	0.452329872348496	0.999663906948084	-5.80653250673313	0.24955763159567	0.717152996931719	1	ARO1_non_ind - NO_tag_non_ind	limma	0.452329872348496	0.999663906948084	FALSE	no hit	6.47975
ERG28	P40030	Ergosterol biosynthetic protein 28 OS=Saccharomyces cerevisiae (strain ATCC 204508 / S288c) GN=ERG28 PE=1 SV=1	2	1	NA	1	11	2	3	6.45016	0.158030417886224	24.6074023733237	0.763725914240358	0.452641455117205	0.999663906948084	-5.66839124832486	0.249888027951819	0.717421293824844	1	ARO1_non_ind - NO_tag_non_ind	limma	0.452641455117205	0.999663906948084	FALSE	no hit	6.45016
THR1	P17423	Homoserine kinase OS=Saccharomyces cerevisiae (strain ATCC 204508 / S288c) GN=THR1 PE=1 SV=4	3	1	1	1	11	3	7	6.61586	-0.117336009806571	25.3712885942274	-0.763342772474499	0.452865481358589	0.999663906948084	-5.80720793254402	0.25012568517953	0.717613967797086	1	ARO1_non_ind - NO_tag_non_ind	limma	0.452865481358589	0.999663906948084	FALSE	no hit	6.61586
YPT31|YPT32	P38555|P51996	GTP-binding protein YPT31/YPT8 OS=Saccharomyces cerevisiae (strain ATCC 204508 / S288c) GN=YPT31 PE=1 SV=3|GTP-binding protein YPT32/YPT11 OS=Saccharomyces cerevisiae (strain ATCC 204508 / S288c) GN=YPT32 PE=1 SV=3	2	NA	1	1	11	2	3	6.13657	-0.312134855283169	23.650025616885	-0.762778395491928	0.453195598794382	0.999663906948084	-5.09544691070003	0.250476047422556	0.717897535503357	1	ARO1_non_ind - NO_tag_non_ind	limma	0.453195598794382	0.999663906948084	FALSE	no hit	6.13657
MOT2	P34909	General negative regulator of transcription subunit 4 OS=Saccharomyces cerevisiae (strain ATCC 204508 / S288c) GN=MOT2 PE=1 SV=1	3	1	1	1	11	3	3	5.98793333333333	0.210099323501193	23.7667722937311	0.761141771492314	0.454153716460725	0.999663906948084	-5.80882734504556	0.2514939920397	0.718718193213867	1	ARO1_non_ind - NO_tag_non_ind	limma	0.454153716460725	0.999663906948084	FALSE	no hit	5.98793333333333
CSC1	Q06538	Calcium permeable stress-gated cation channel 1 OS=Saccharomyces cerevisiae (strain ATCC 204508 / S288c) GN=CSC1 PE=1 SV=1	3	1	1	1	11	3	5	6.35411333333333	0.20376328028242	24.9988316627102	0.761115046155315	0.454169372179412	0.999663906948084	-5.8088469812517	0.251510638531928	0.718731573787719	1	ARO1_non_ind - NO_tag_non_ind	limma	0.454169372179412	0.999663906948084	FALSE	no hit	6.35411333333333
SFB3	P38810	SED5-binding protein 3 OS=Saccharomyces cerevisiae (strain ATCC 204508 / S288c) GN=SFB3 PE=1 SV=1	3	1	1	1	11	3	9	6.15945333333333	-0.167772579242108	25.5704834956987	-0.760813406269333	0.454346095474725	0.999663906948084	-5.80906856311662	0.251698575182843	0.718882550391405	1	ARO1_non_ind - NO_tag_non_ind	limma	0.454346095474725	0.999663906948084	FALSE	no hit	6.15945333333333
DNF1	P32660	Phospholipid-transporting ATPase DNF1 OS=Saccharomyces cerevisiae (strain ATCC 204508 / S288c) GN=DNF1 PE=1 SV=2	3	1	1	1	11	3	21	6.65503	-0.0901642735512098	26.8258107762746	-0.760805052859436	0.454350990116829	0.999663906948084	-5.80907469826751	0.251703781166052	0.718886730247158	1	ARO1_non_ind - NO_tag_non_ind	limma	0.454350990116829	0.999663906948084	FALSE	no hit	6.65503
ERG7	P38604	Lanosterol synthase OS=Saccharomyces cerevisiae (strain ATCC 204508 / S288c) GN=ERG7 PE=1 SV=6	2	NA	1	1	11	2	2	6.131635	0.202459839213638	23.4868357473859	0.760703034316765	0.454410769966343	0.999663906948084	-5.09667453192866	0.251767366868424	0.718937772834863	1	ARO1_non_ind - NO_tag_non_ind	limma	0.454410769966343	0.999663906948084	FALSE	no hit	6.131635
SEC14	P24280	SEC14 cytosolic factor OS=Saccharomyces cerevisiae (strain ATCC 204508 / S288c) GN=SEC14 PE=1 SV=3	3	1	1	1	11	3	7	6.69886333333333	-0.172595150942342	24.7032548045698	-0.760085042584402	0.454772995752525	0.999663906948084	-5.80960326853588	0.252152785709042	0.719246766497049	1	ARO1_non_ind - NO_tag_non_ind	limma	0.454772995752525	0.999663906948084	FALSE	no hit	6.69886333333333
MPD2	Q99316	Protein disulfide isomerase MPD2 OS=Saccharomyces cerevisiae (strain ATCC 204508 / S288c) GN=MPD2 PE=1 SV=1	3	1	1	1	11	3	10	6.50096666666667	0.0881401798225809	25.7917640387501	0.759542061249562	0.455091398340442	0.999663906948084	-5.81000156492317	0.252491762625828	0.719517966269364	1	ARO1_non_ind - NO_tag_non_ind	limma	0.455091398340442	0.999663906948084	FALSE	no hit	6.50096666666667
RSM24	Q03976	37S ribosomal protein S24, mitochondrial OS=Saccharomyces cerevisiae (strain ATCC 204508 / S288c) GN=RSM24 PE=1 SV=1	3	1	1	1	11	3	3	5.85287	0.244599332826837	22.8446213517276	0.758817004427858	0.45551677782269	0.999663906948084	-5.81053299881995	0.252944902157715	0.719879684990158	1	ARO1_non_ind - NO_tag_non_ind	limma	0.45551677782269	0.999663906948084	FALSE	no hit	5.85287
EFR3	Q03653	Protein EFR3 OS=Saccharomyces cerevisiae (strain ATCC 204508 / S288c) GN=EFR3 PE=1 SV=1	3	1	1	1	11	3	7	6.36925666666667	0.103962873296386	26.1626323571951	0.758515392392619	0.455693799047995	0.999663906948084	-5.81075392486489	0.253133567707993	0.720030012364358	1	ARO1_non_ind - NO_tag_non_ind	limma	0.455693799047995	0.999663906948084	FALSE	no hit	6.36925666666667
PUS1	Q12211	tRNA pseudouridine synthase 1 OS=Saccharomyces cerevisiae (strain ATCC 204508 / S288c) GN=PUS1 PE=1 SV=1	3	1	1	1	11	3	14	6.98756666666667	0.135690604540379	27.0981345108718	0.757978727768128	0.456008878544815	0.999663906948084	-5.81114681696126	0.253469506598903	0.720297287046535	1	ARO1_non_ind - NO_tag_non_ind	limma	0.456008878544815	0.999663906948084	FALSE	no hit	6.98756666666667
CDC43	P18898	Geranylgeranyl transferase type-1 subunit beta OS=Saccharomyces cerevisiae (strain ATCC 204508 / S288c) GN=CDC43 PE=1 SV=2	2	NA	1	1	11	2	2	5.875435	0.27206596205691	24.1279624374075	0.757519592320601	0.45627854368297	0.999663906948084	-5.098551492874	0.253757160437392	0.720525740668112	1	ARO1_non_ind - NO_tag_non_ind	limma	0.45627854368297	0.999663906948084	FALSE	no hit	5.875435
BNI1	P41832	Protein BNI1 OS=Saccharomyces cerevisiae (strain ATCC 204508 / S288c) GN=BNI1 PE=1 SV=3	3	1	1	1	11	3	10	6.19700333333333	0.170379586325122	24.9332512494603	0.756773596572589	0.456716894745106	0.999663906948084	-5.81202813084283	0.254225020120248	0.72089651705909	1	ARO1_non_ind - NO_tag_non_ind	limma	0.456716894745106	0.999663906948084	FALSE	no hit	6.19700333333333
RPL6A	Q02326	60S ribosomal protein L6-A OS=Saccharomyces cerevisiae (strain ATCC 204508 / S288c) GN=RPL6A PE=1 SV=2	3	1	1	1	11	3	6	7.70532333333333	0.159555771497612	28.4585608334021	0.755124312895288	0.457686916689411	0.999663906948084	-5.81323209482838	0.255261516602345	0.721714441411595	1	ARO1_non_ind - NO_tag_non_ind	limma	0.457686916689411	0.999663906948084	FALSE	no hit	7.70532333333333
YER156C	P40093	UPF0160 protein YER156C OS=Saccharomyces cerevisiae (strain ATCC 204508 / S288c) GN=YER156C PE=1 SV=1	3	1	1	1	11	3	7	6.62363	0.127183417073223	25.992537788585	0.754752576618477	0.457905722381261	0.999663906948084	-5.81350311471659	0.255495540335448	0.721898452230945	1	ARO1_non_ind - NO_tag_non_ind	limma	0.457905722381261	0.999663906948084	FALSE	no hit	6.62363
PRP9	P19736	Pre-mRNA-splicing factor PRP9 OS=Saccharomyces cerevisiae (strain ATCC 204508 / S288c) GN=PRP9 PE=1 SV=1	3	1	1	1	11	3	5	6.25473333333333	0.119549641917693	25.4056338317939	0.751629002177881	0.459746740528559	0.999663906948084	-5.81577539320359	0.257467854164528	0.723439651238827	1	ARO1_non_ind - NO_tag_non_ind	limma	0.459746740528559	0.999663906948084	FALSE	no hit	6.25473333333333
SPP381	P38282	Pre-mRNA-splicing factor SPP381 OS=Saccharomyces cerevisiae (strain ATCC 204508 / S288c) GN=SPP381 PE=1 SV=1	2	1	1	NA	11	2	2	5.95615	0.0934636727990963	23.2718035522899	0.751472370261983	0.459839174607351	0.999663906948084	-5.67719393445084	0.257567033388725	0.723516700575704	1	ARO1_non_ind - NO_tag_non_ind	limma	0.459839174607351	0.999663906948084	FALSE	no hit	5.95615
HUT1	Q12520	UDP-galactose transporter homolog 1 OS=Saccharomyces cerevisiae (strain ATCC 204508 / S288c) GN=HUT1 PE=1 SV=1	2	1	NA	1	11	2	2	6.084615	-0.127753406508127	23.2555739108819	-0.751250436741285	0.459970164459443	0.999663906948084	-5.67735212050619	0.257707606922635	0.723625834379248	1	ARO1_non_ind - NO_tag_non_ind	limma	0.459970164459443	0.999663906948084	FALSE	no hit	6.084615
ODC2	Q99297	Mitochondrial 2-oxodicarboxylate carrier 2 OS=Saccharomyces cerevisiae (strain ATCC 204508 / S288c) GN=ODC2 PE=1 SV=1	3	1	1	1	11	3	10	7.08825666666667	0.11819926889644	26.2414928538787	0.750150623078362	0.460619625820357	0.999663906948084	-5.81684773319901	0.258405018344839	0.724165995951824	1	ARO1_non_ind - NO_tag_non_ind	limma	0.460619625820357	0.999663906948084	FALSE	no hit	7.08825666666667
ARG2	P40360	Amino-acid acetyltransferase, mitochondrial OS=Saccharomyces cerevisiae (strain ATCC 204508 / S288c) GN=ARG2 PE=1 SV=1	2	1	NA	1	11	2	2	6.072355	0.112010796078227	24.4378223414605	0.750012762433688	0.460701073714722	0.999663906948084	-5.67823347533012	0.258492530422988	0.724233627057677	1	ARO1_non_ind - NO_tag_non_ind	limma	0.460701073714722	0.999663906948084	FALSE	no hit	6.072355
YPL225W	Q08971	Protein PBDC1 homolog OS=Saccharomyces cerevisiae (strain ATCC 204508 / S288c) GN=YPL225W PE=1 SV=1	3	1	1	1	11	3	6	7.23074666666667	-0.272078097129111	26.2462071731455	-0.749800068373267	0.460826749917025	0.999663906948084	-5.81710171310092	0.258627586036626	0.724337935709536	1	ARO1_non_ind - NO_tag_non_ind	limma	0.460826749917025	0.999663906948084	FALSE	no hit	7.23074666666667
NIT3	P49954	Probable hydrolase NIT3 OS=Saccharomyces cerevisiae (strain ATCC 204508 / S288c) GN=NIT3 PE=1 SV=1	3	1	1	1	11	3	6	6.2834	-0.204166070957484	24.5897707864804	-0.749313893931159	0.461114096250847	0.999663906948084	-5.81745376384031	0.258936478746035	0.724576209072534	1	ARO1_non_ind - NO_tag_non_ind	limma	0.461114096250847	0.999663906948084	FALSE	no hit	6.2834
SAP1	P39955	Protein SAP1 OS=Saccharomyces cerevisiae (strain ATCC 204508 / S288c) GN=SAP1 PE=1 SV=1	3	1	1	1	11	3	4	5.79005333333333	-0.17242395163121	23.1372302455014	-0.7490444465527	0.461273395122825	0.999663906948084	-5.81764878372664	0.259107783172022	0.724708172241335	1	ARO1_non_ind - NO_tag_non_ind	limma	0.461273395122825	0.999663906948084	FALSE	no hit	5.79005333333333
NUT1	P53114	Mediator of RNA polymerase II transcription subunit 5 OS=Saccharomyces cerevisiae (strain ATCC 204508 / S288c) GN=NUT1 PE=1 SV=1	3	1	1	1	11	3	6	6.04682333333333	0.154646934368948	23.6953456290063	0.748881568578477	0.461369705415682	0.999663906948084	-5.81776663875666	0.259211372877098	0.724787910510472	1	ARO1_non_ind - NO_tag_non_ind	limma	0.461369705415682	0.999663906948084	FALSE	no hit	6.04682333333333
BOI1	P38041	Protein BOB1 OS=Saccharomyces cerevisiae (strain ATCC 204508 / S288c) GN=BOI1 PE=1 SV=1	3	1	1	1	11	3	6	5.84954333333333	-0.192579351624978	24.5078920089968	-0.746198983925762	0.462957647033587	0.999663906948084	-5.81970419292141	0.260921613275571	0.72609772469506	1	ARO1_non_ind - NO_tag_non_ind	limma	0.462957647033587	0.999663906948084	FALSE	no hit	5.84954333333333
RPS3	P05750	40S ribosomal protein S3 OS=Saccharomyces cerevisiae (strain ATCC 204508 / S288c) GN=RPS3 PE=1 SV=5	3	1	1	1	11	3	18	8.39209666666667	0.090890063448871	30.2624635947797	0.745507414721144	0.463367543298284	0.999663906948084	-5.82020262126665	0.261363774955687	0.726434335235185	1	ARO1_non_ind - NO_tag_non_ind	limma	0.463367543298284	0.999663906948084	FALSE	no hit	8.39209666666667
LAM6	Q08001	Membrane-anchored lipid-binding protein LAM6 OS=Saccharomyces cerevisiae (strain ATCC 204508 / S288c) GN=LAM6 PE=1 SV=1	3	1	1	1	11	3	5	6.0122	-0.0935858941556305	24.7984535471328	-0.745250293586699	0.46351999509023	0.999663906948084	-5.82038782170827	0.261528299945371	0.726559374347046	1	ARO1_non_ind - NO_tag_non_ind	limma	0.46351999509023	0.999663906948084	FALSE	no hit	6.0122
TIF4631	P39935	Eukaryotic initiation factor 4F subunit p150 OS=Saccharomyces cerevisiae (strain ATCC 204508 / S288c) GN=TIF4631 PE=1 SV=2	3	1	1	1	11	3	21	7.66334	0.110586233938339	28.4728136536384	0.744532497018292	0.463945747190278	0.999663906948084	-5.82090451796329	0.261987977747406	0.726908124760835	1	ARO1_non_ind - NO_tag_non_ind	limma	0.463945747190278	0.999663906948084	FALSE	no hit	7.66334
HXT4	P32467	Low-affinity glucose transporter HXT4 OS=Saccharomyces cerevisiae (strain ATCC 204508 / S288c) GN=HXT4 PE=1 SV=1	3	1	1	1	11	3	7	6.84397	0.184779686583088	26.5843537630764	0.743683500187519	0.464449618332432	0.999663906948084	-5.82151504540553	0.262532396608491	0.727320017920724	1	ARO1_non_ind - NO_tag_non_ind	limma	0.464449618332432	0.999663906948084	FALSE	no hit	6.84397
NPL3	Q01560	Nucleolar protein 3 OS=Saccharomyces cerevisiae (strain ATCC 204508 / S288c) GN=NPL3 PE=1 SV=1	3	1	1	1	11	3	10	7.06407666666667	-0.180914404044803	25.8844736947914	-0.742918430960185	0.464903956961033	0.999663906948084	-5.82206465131645	0.263023665741244	0.727690634372246	1	ARO1_non_ind - NO_tag_non_ind	limma	0.464903956961033	0.999663906948084	FALSE	no hit	7.06407666666667
RPL11A|RPL11B	P0C0W9|Q3E757	60S ribosomal protein L11-A OS=Saccharomyces cerevisiae (strain ATCC 204508 / S288c) GN=RPL11A PE=1 SV=2|60S ribosomal protein L11-B OS=Saccharomyces cerevisiae (strain ATCC 204508 / S288c) GN=RPL11B PE=1 SV=3	3	1	1	1	11	3	10	8.42491333333333	-0.105200357584277	29.8642463037395	-0.741807524276998	0.465564140592889	0.999663906948084	-5.82286173943097	0.26373813439529	0.72822783944613	1	ARO1_non_ind - NO_tag_non_ind	limma	0.465564140592889	0.999663906948084	FALSE	no hit	8.42491333333333
ERG2	P32352	C-8 sterol isomerase OS=Saccharomyces cerevisiae (strain ATCC 204508 / S288c) GN=ERG2 PE=1 SV=1	3	1	1	1	11	3	2	6.15961666666667	-0.295456000882822	22.5538326308449	-0.741736025321747	0.465606649601136	0.999663906948084	-5.81643219904294	0.263784164053646	0.728262376228394	1	ARO1_non_ind - NO_tag_non_ind	limma	0.465606649601136	0.999663906948084	FALSE	no hit	6.15961666666667
FKS1	P38631	1,3-beta-glucan synthase component FKS1 OS=Saccharomyces cerevisiae (strain ATCC 204508 / S288c) GN=FKS1 PE=1 SV=2	3	1	1	1	11	3	16	7.54724	-0.122315233467482	27.515852619083	-0.739230395355591	0.467097797416676	0.999663906948084	-5.82470648608558	0.265400741259431	0.729469776851771	1	ARO1_non_ind - NO_tag_non_ind	limma	0.467097797416676	0.999663906948084	FALSE	no hit	7.54724
RQC2	Q12532	Ribosome quality control complex subunit 2 OS=Saccharomyces cerevisiae (strain ATCC 204508 / S288c) GN=RQC2 PE=1 SV=1	3	1	1	1	11	3	12	7.03358333333333	-0.151671493235085	26.8535151096036	-0.738226795895281	0.4676958487257	0.999663906948084	-5.82542322355578	0.2660501515032	0.729951797450006	1	ARO1_non_ind - NO_tag_non_ind	limma	0.4676958487257	0.999663906948084	FALSE	no hit	7.03358333333333
MSP1	P28737	Protein MSP1 OS=Saccharomyces cerevisiae (strain ATCC 204508 / S288c) GN=MSP1 PE=1 SV=2	2	1	NA	1	11	2	3	5.67337	0.141386988205582	22.7485865736094	0.737323758580129	0.468234360455547	0.999663906948084	-5.68718969069431	0.266635424089029	0.730384743038108	1	ARO1_non_ind - NO_tag_non_ind	limma	0.468234360455547	0.999663906948084	FALSE	no hit	5.67337
RRP14	P36080	Ribosomal RNA-processing protein 14 OS=Saccharomyces cerevisiae (strain ATCC 204508 / S288c) GN=RRP14 PE=1 SV=1	3	1	1	1	11	3	6	6.61306333333333	-0.155344650154905	25.9175509080297	-0.736134040051455	0.468944387833921	0.999663906948084	-5.8269148173323	0.267407850617226	0.730954012053189	1	ARO1_non_ind - NO_tag_non_ind	limma	0.468944387833921	0.999663906948084	FALSE	no hit	6.61306333333333
CYS3	P31373	Cystathionine gamma-lyase OS=Saccharomyces cerevisiae (strain ATCC 204508 / S288c) GN=CYS3 PE=1 SV=2	3	1	1	1	11	3	8	7.09859	-0.218365563110353	26.1196846882508	-0.735237216078941	0.469480034014141	0.999663906948084	-5.82755278632309	0.267991130892127	0.731382292088561	1	ARO1_non_ind - NO_tag_non_ind	limma	0.469480034014141	0.999663906948084	FALSE	no hit	7.09859
LCB3	P47013	Dihydrosphingosine 1-phosphate phosphatase LCB3 OS=Saccharomyces cerevisiae (strain ATCC 204508 / S288c) GN=LCB3 PE=1 SV=1	3	1	1	1	11	3	3	6.54610333333333	-0.186639886422615	24.03247526633	-0.735195755983596	0.469504805600344	0.999663906948084	-5.82758226165801	0.268018117014805	0.731402073950435	1	ARO1_non_ind - NO_tag_non_ind	limma	0.469504805600344	0.999663906948084	FALSE	no hit	6.54610333333333
MRP21	P38175	37S ribosomal protein MRP21, mitochondrial OS=Saccharomyces cerevisiae (strain ATCC 204508 / S288c) GN=MRP21 PE=1 SV=1	3	1	1	1	11	3	4	6.51358	0.195898137559798	25.2684984901963	0.733825380464034	0.47032401081161	0.999663906948084	-5.8285556151182	0.268911136988417	0.73205505229855	1	ARO1_non_ind - NO_tag_non_ind	limma	0.47032401081161	0.999663906948084	FALSE	no hit	6.51358
MET22	P32179	3'(2'),5'-bisphosphate nucleotidase OS=Saccharomyces cerevisiae (strain ATCC 204508 / S288c) GN=MET22 PE=1 SV=1	3	1	1	1	11	3	9	6.74901	-0.163778891458346	26.4152020639067	-0.733704648665449	0.47039622409147	0.999663906948084	-5.82864128584171	0.268989910967397	0.732112499673172	1	ARO1_non_ind - NO_tag_non_ind	limma	0.47039622409147	0.999663906948084	FALSE	no hit	6.74901
RPN1	P38764	26S proteasome regulatory subunit RPN1 OS=Saccharomyces cerevisiae (strain ATCC 204508 / S288c) GN=RPN1 PE=1 SV=3	3	1	1	1	11	3	9	6.28684	-0.237665513688658	24.9759044581629	-0.733699158491075	0.470399508083058	0.999663906948084	-5.82864518132467	0.268993493522657	0.732115111731941	1	ARO1_non_ind - NO_tag_non_ind	limma	0.470399508083058	0.999663906948084	FALSE	no hit	6.28684
URA7	P28274	CTP synthase 1 OS=Saccharomyces cerevisiae (strain ATCC 204508 / S288c) GN=URA7 PE=1 SV=2	3	1	1	1	11	3	15	6.84423	-0.122014575397767	26.8662380988964	-0.733274917359562	0.4706533120707	0.999663906948084	-5.82894611219071	0.269270426652824	0.732316871007902	1	ARO1_non_ind - NO_tag_non_ind	limma	0.4706533120707	0.999663906948084	FALSE	no hit	6.84423
EOS1	P53938	N-glycosylation protein EOS1 OS=Saccharomyces cerevisiae (strain ATCC 204508 / S288c) GN=EOS1 PE=1 SV=1	3	1	1	1	11	3	4	5.78711	0.187592535510529	23.3685522973325	0.731861638898252	0.471499392247844	0.999663906948084	-5.82994740933391	0.270194387969704	0.732987828842381	1	ARO1_non_ind - NO_tag_non_ind	limma	0.471499392247844	0.999663906948084	FALSE	no hit	5.78711
COX11	P19516	Cytochrome c oxidase assembly protein COX11, mitochondrial OS=Saccharomyces cerevisiae (strain ATCC 204508 / S288c) GN=COX11 PE=3 SV=2	2	1	NA	1	11	2	2	6.040475	-0.129856381226208	23.7168144769845	-0.731799255188257	0.471536759757134	0.999663906948084	-5.69104358545369	0.270235222708323	0.733017404415551	1	ARO1_non_ind - NO_tag_non_ind	limma	0.471536759757134	0.999663906948084	FALSE	no hit	6.040475
HFA1	P32874	Acetyl-CoA carboxylase, mitochondrial OS=Saccharomyces cerevisiae (strain ATCC 204508 / S288c) GN=HFA1 PE=1 SV=2	3	1	1	1	11	3	7	6.07997666666667	-0.121642467963813	24.9649886894843	-0.731637826165578	0.47163346295196	0.999663906948084	-5.83010581010684	0.270340909550903	0.733093920320955	1	ARO1_non_ind - NO_tag_non_ind	limma	0.47163346295196	0.999663906948084	FALSE	no hit	6.07997666666667
COS6	P53344	Protein COS6 OS=Saccharomyces cerevisiae (strain ATCC 204508 / S288c) GN=COS6 PE=1 SV=1	2	1	NA	1	11	2	2	6.02681	-0.164225666683492	22.6015997399772	-0.731559816953455	0.471680198127092	0.999663906948084	-5.69120999362944	0.270391991980393	0.733130887618456	1	ARO1_non_ind - NO_tag_non_ind	limma	0.471680198127092	0.999663906948084	FALSE	no hit	6.02681
TOM1	Q03280	E3 ubiquitin-protein ligase TOM1 OS=Saccharomyces cerevisiae (strain ATCC 204508 / S288c) GN=TOM1 PE=1 SV=1	3	1	1	1	11	3	32	6.70694666666667	0.121147864708416	27.3937703384606	0.730770159599729	0.47215343342786	0.999663906948084	-5.83071945416585	0.270909452384964	0.733504786553941	1	ARO1_non_ind - NO_tag_non_ind	limma	0.47215343342786	0.999663906948084	FALSE	no hit	6.70694666666667
RRP3	P38712	ATP-dependent rRNA helicase RRP3 OS=Saccharomyces cerevisiae (strain ATCC 204508 / S288c) GN=RRP3 PE=1 SV=2	3	1	1	1	11	3	12	6.76771333333333	-0.1036871218034	27.1551449892836	-0.730755751340038	0.47216207076923	0.999663906948084	-5.83072963833105	0.270918900379869	0.733511603608152	1	ARO1_non_ind - NO_tag_non_ind	limma	0.47216207076923	0.999663906948084	FALSE	no hit	6.76771333333333
RML2	P32611	54S ribosomal protein RML2, mitochondrial OS=Saccharomyces cerevisiae (strain ATCC 204508 / S288c) GN=RML2 PE=1 SV=1	3	1	1	1	11	3	5	6.2876	0.155087892203102	23.8407092333683	0.730060986273059	0.472578672643294	0.999663906948084	-5.83122049076862	0.271374749866063	0.733840100887563	1	ARO1_non_ind - NO_tag_non_ind	limma	0.472578672643294	0.999663906948084	FALSE	no hit	6.2876
MRPL37	P36532	54S ribosomal protein L37, mitochondrial OS=Saccharomyces cerevisiae (strain ATCC 204508 / S288c) GN=MRPL37 PE=1 SV=2	2	1	NA	1	11	2	2	5.42924	0.232248041466978	21.1692560225534	0.728914900120372	0.473266370974908	0.999663906948084	-5.689541664956	0.272127867936509	0.734381047160053	1	ARO1_non_ind - NO_tag_non_ind	limma	0.473266370974908	0.999663906948084	FALSE	no hit	5.42924
MPP10	P47083	U3 small nucleolar RNA-associated protein MPP10 OS=Saccharomyces cerevisiae (strain ATCC 204508 / S288c) GN=MPP10 PE=1 SV=1	3	1	1	1	11	3	8	6.78460666666667	0.133342957464091	26.1172891850546	0.728813537016427	0.473327221172129	0.999663906948084	-5.83210069820384	0.27219454462534	0.734428833458033	1	ARO1_non_ind - NO_tag_non_ind	limma	0.473327221172129	0.999663906948084	FALSE	no hit	6.78460666666667
MRPL11	P36521	54S ribosomal protein L11, mitochondrial OS=Saccharomyces cerevisiae (strain ATCC 204508 / S288c) GN=MRPL11 PE=1 SV=2	3	1	1	1	11	3	4	6.10927	0.13201244584738	24.0137978037356	0.726887895431493	0.474484090700095	0.999663906948084	-5.83345662406236	0.273463356678213	0.735334908692779	1	ARO1_non_ind - NO_tag_non_ind	limma	0.474484090700095	0.999663906948084	FALSE	no hit	6.10927
RTT107	P38850	Regulator of Ty1 transposition protein 107 OS=Saccharomyces cerevisiae (strain ATCC 204508 / S288c) GN=RTT107 PE=1 SV=1	3	1	1	1	11	3	6	5.96786666666667	0.159413948009291	24.6922654481603	0.726695514406757	0.474599758444137	0.999663906948084	-5.83359189973237	0.27359033901675	0.735425248209248	1	ARO1_non_ind - NO_tag_non_ind	limma	0.474599758444137	0.999663906948084	FALSE	no hit	5.96786666666667
ARE2	P53629	Sterol O-acyltransferase 2 OS=Saccharomyces cerevisiae (strain ATCC 204508 / S288c) GN=ARE2 PE=1 SV=1	3	1	1	1	11	3	11	7.36877333333333	-0.117725091975714	27.5496295960257	-0.726666528791276	0.474617187271937	0.999663906948084	-5.83361227845243	0.273609474652969	0.735438856599125	1	ARO1_non_ind - NO_tag_non_ind	limma	0.474617187271937	0.999663906948084	FALSE	no hit	7.36877333333333
USO1	P25386	Intracellular protein transport protein USO1 OS=Saccharomyces cerevisiae (strain ATCC 204508 / S288c) GN=USO1 PE=1 SV=2	3	1	1	1	11	3	10	6.37624	0.137818936163061	25.3580996389132	0.725760744110702	0.475162017225333	0.999663906948084	-5.83424871168018	0.274207913883008	0.735863733899955	1	ARO1_non_ind - NO_tag_non_ind	limma	0.475162017225333	0.999663906948084	FALSE	no hit	6.37624
YGL039W	P53183	Putative uncharacterized oxidoreductase YGL039W OS=Saccharomyces cerevisiae (strain ATCC 204508 / S288c) GN=YGL039W PE=1 SV=1	3	1	1	1	11	3	3	5.64865333333333	-0.526246150027767	22.4299890081888	-0.725754947044981	0.475165505340172	0.999663906948084	-5.8342527824452	0.274211746800667	0.735866450780048	1	ARO1_non_ind - NO_tag_non_ind	limma	0.475165505340172	0.999663906948084	FALSE	no hit	5.64865333333333
TRM5	P38793	tRNA (guanine(37)-N1)-methyltransferase OS=Saccharomyces cerevisiae (strain ATCC 204508 / S288c) GN=TRM5 PE=1 SV=1	3	1	1	1	11	3	6	6.34586666666667	0.127955290096381	25.6569006443248	0.724297516907425	0.476042920865513	0.999663906948084	-5.83527522218716	0.275176535440756	0.736548547132427	1	ARO1_non_ind - NO_tag_non_ind	limma	0.476042920865513	0.999663906948084	FALSE	no hit	6.34586666666667
SDO1	Q07953	Ribosome maturation protein SDO1 OS=Saccharomyces cerevisiae (strain ATCC 204508 / S288c) GN=SDO1 PE=1 SV=1	3	1	1	1	11	3	10	6.79278666666667	-0.132217491649108	27.0290844130183	-0.722689306107549	0.477012207514406	0.999663906948084	-5.83640116428708	0.276243823797891	0.737299017325723	1	ARO1_non_ind - NO_tag_non_ind	limma	0.477012207514406	0.999663906948084	FALSE	no hit	6.79278666666667
URA6	P15700	Uridylate kinase OS=Saccharomyces cerevisiae (strain ATCC 204508 / S288c) GN=URA6 PE=1 SV=1	3	1	1	1	11	3	12	7.50671333333333	0.146049837074255	27.665705271368	0.72222509327963	0.477292207648929	0.999663906948084	-5.8367257252533	0.276552422723149	0.737515214305666	1	ARO1_non_ind - NO_tag_non_ind	limma	0.477292207648929	0.999663906948084	FALSE	no hit	7.50671333333333
CTK2	P46962	CTD kinase subunit beta OS=Saccharomyces cerevisiae (strain ATCC 204508 / S288c) GN=CTK2 PE=1 SV=1	3	1	1	1	11	3	7	6.02638	0.133262929021924	24.4981224839045	0.721410200513783	0.47778395965391	0.999663906948084	-5.83729498773394	0.277094714487503	0.737894270013557	1	ARO1_non_ind - NO_tag_non_ind	limma	0.47778395965391	0.999663906948084	FALSE	no hit	6.02638
NVJ1	P38881	Nucleus-vacuole junction protein 1 OS=Saccharomyces cerevisiae (strain ATCC 204508 / S288c) GN=NVJ1 PE=1 SV=1	2	1	1	NA	11	2	2	5.44351	0.364999990813747	23.3126019545461	0.720867548816208	0.478111589742628	0.999663906948084	-5.69858815282848	0.277456237925858	0.738146363117203	1	ARO1_non_ind - NO_tag_non_ind	limma	0.478111589742628	0.999663906948084	FALSE	no hit	5.44351
NHA1	Q99271	Na(+)/H(+) antiporter OS=Saccharomyces cerevisiae (strain ATCC 204508 / S288c) GN=NHA1 PE=1 SV=1	3	1	1	1	11	3	4	5.79066333333333	0.144135502011171	23.7639677757098	0.719516994513124	0.47892756475209	0.999663906948084	-5.83861516324334	0.278357393616218	0.738772640144629	1	ARO1_non_ind - NO_tag_non_ind	limma	0.47892756475209	0.999663906948084	FALSE	no hit	5.79066333333333
YSC84	P32793	Protein YSC84 OS=Saccharomyces cerevisiae (strain ATCC 204508 / S288c) GN=YSC84 PE=1 SV=2	3	1	1	1	11	3	4	6.11105	0.157766253461872	24.6925226773374	0.71589322676214	0.48112096200638	0.999663906948084	-5.8411328611504	0.280785182408338	0.740445071204081	1	ARO1_non_ind - NO_tag_non_ind	limma	0.48112096200638	0.999663906948084	FALSE	no hit	6.11105
YML096W	Q04489	Asparagine synthetase domain-containing protein YML096W OS=Saccharomyces cerevisiae (strain ATCC 204508 / S288c) GN=YML096W PE=1 SV=1	2	NA	1	1	11	2	3	5.834055	0.211754929398289	24.0244490460489	0.715687968261344	0.481245375140353	0.999663906948084	-5.12252516717895	0.280923126879913	0.74053945431506	1	ARO1_non_ind - NO_tag_non_ind	limma	0.481245375140353	0.999663906948084	FALSE	no hit	5.834055
RPL25	P04456	60S ribosomal protein L25 OS=Saccharomyces cerevisiae (strain ATCC 204508 / S288c) GN=RPL25 PE=1 SV=4	3	1	1	1	11	3	5	7.14606666666667	0.176748803680695	25.9991690905781	0.715551147915018	0.481328316281872	0.999663906948084	-5.8413699013991	0.281015102876882	0.74060234716198	1	ARO1_non_ind - NO_tag_non_ind	limma	0.481328316281872	0.999663906948084	FALSE	no hit	7.14606666666667
SPT6	P23615	Transcription elongation factor SPT6 OS=Saccharomyces cerevisiae (strain ATCC 204508 / S288c) GN=SPT6 PE=1 SV=1	3	1	1	1	11	3	24	7.08226666666667	-0.096639812096516	27.7640536753565	-0.714356201145748	0.482053050784455	0.999663906948084	-5.84219707903096	0.281819261837589	0.741150932168719	1	ARO1_non_ind - NO_tag_non_ind	limma	0.482053050784455	0.999663906948084	FALSE	no hit	7.08226666666667
PUP3	P25451	Proteasome subunit beta type-3 OS=Saccharomyces cerevisiae (strain ATCC 204508 / S288c) GN=PUP3 PE=1 SV=1	3	1	1	1	11	3	4	6.25303	-0.24795809766789	23.7866590948475	-0.714317583745874	0.482076482751799	0.999663906948084	-5.84222378911286	0.281845276061421	0.741168639933858	1	ARO1_non_ind - NO_tag_non_ind	limma	0.482076482751799	0.999663906948084	FALSE	no hit	6.25303
TRP4	P07285	Anthranilate phosphoribosyltransferase OS=Saccharomyces cerevisiae (strain ATCC 204508 / S288c) GN=TRP4 PE=1 SV=1	2	NA	1	1	11	2	4	5.955365	-0.465799805379689	24.6310461610768	-0.712568531746387	0.483138450216796	0.999663906948084	-5.12426131793155	0.28302521518572	0.741969279947691	1	ARO1_non_ind - NO_tag_non_ind	limma	0.483138450216796	0.999663906948084	FALSE	no hit	5.955365
SYF2	P53277	Pre-mRNA-splicing factor SYF2 OS=Saccharomyces cerevisiae (strain ATCC 204508 / S288c) GN=SYF2 PE=1 SV=1	2	1	1	NA	11	2	2	5.81979	-0.158884175499104	23.4544920055455	-0.712284198155878	0.483311216079137	0.999663906948084	-5.70443607921854	0.283217347117518	0.742099181118562	1	ARO1_non_ind - NO_tag_non_ind	limma	0.483311216079137	0.999663906948084	FALSE	no hit	5.81979
AZF1	P41696	Asparagine-rich zinc finger protein AZF1 OS=Saccharomyces cerevisiae (strain ATCC 204508 / S288c) GN=AZF1 PE=1 SV=1	2	NA	1	1	11	2	2	6.022115	-0.274137890415538	23.7578955281482	-0.712041727847166	0.483458573321367	0.999663906948084	-5.12455380617092	0.28338126068206	0.742209900392968	1	ARO1_non_ind - NO_tag_non_ind	limma	0.483458573321367	0.999663906948084	FALSE	no hit	6.022115
MRPL20	P22354	54S ribosomal protein L20, mitochondrial OS=Saccharomyces cerevisiae (strain ATCC 204508 / S288c) GN=MRPL20 PE=1 SV=2	3	1	1	1	11	3	4	6.25656	-0.22603992869233	24.3758385156283	-0.711905119707452	0.483541606051365	0.999663906948084	-5.8438896571284	0.283473638127914	0.742272257037282	1	ARO1_non_ind - NO_tag_non_ind	limma	0.483541606051365	0.999663906948084	FALSE	no hit	6.25656
ABP1	P15891	Actin-binding protein OS=Saccharomyces cerevisiae (strain ATCC 204508 / S288c) GN=ABP1 PE=1 SV=4	3	1	1	1	11	3	7	6.83260666666667	-0.0983058434328328	25.8792333001809	-0.708376932948733	0.485688950597021	0.999663906948084	-5.84631626181095	0.285866542850832	0.743877069984967	1	ARO1_non_ind - NO_tag_non_ind	limma	0.485688950597021	0.999663906948084	FALSE	no hit	6.83260666666667
DAL2	P25335	Allantoicase OS=Saccharomyces cerevisiae (strain ATCC 204508 / S288c) GN=DAL2 PE=1 SV=1	3	1	1	1	11	3	4	5.97806	-0.158489873356675	23.3563931176941	-0.707818576503933	0.486029283635664	0.999663906948084	-5.84669923013821	0.286246481612442	0.744130040989112	1	ARO1_non_ind - NO_tag_non_ind	limma	0.486029283635664	0.999663906948084	FALSE	no hit	5.97806
HGH1	P48362	Protein HGH1 OS=Saccharomyces cerevisiae (strain ATCC 204508 / S288c) GN=HGH1 PE=1 SV=2	3	1	1	1	11	3	8	6.88395	0.182257032578473	26.4328949942319	0.70775039722019	0.486070850123973	0.999663906948084	-5.84674597350936	0.286292898190581	0.744160911847084	1	ARO1_non_ind - NO_tag_non_ind	limma	0.486070850123973	0.999663906948084	FALSE	no hit	6.88395
SIR1	P21691	Regulatory protein SIR1 OS=Saccharomyces cerevisiae (strain ATCC 204508 / S288c) GN=SIR1 PE=1 SV=2	2	NA	1	1	11	2	2	5.899885	0.30717243059879	23.7540650594865	0.706244397771326	0.486989526486118	0.999663906948084	-5.12775901054877	0.287319481896727	0.744841775605048	1	ARO1_non_ind - NO_tag_non_ind	limma	0.486989526486118	0.999663906948084	FALSE	no hit	5.899885
TVP38	P36164	Golgi apparatus membrane protein TVP38 OS=Saccharomyces cerevisiae (strain ATCC 204508 / S288c) GN=TVP38 PE=1 SV=1	3	1	1	1	11	3	4	6.69061	-0.130211470649712	25.3218735125039	-0.705314304121714	0.487557392535631	0.999663906948084	-5.84841332127988	0.287954731485563	0.745261281728033	1	ARO1_non_ind - NO_tag_non_ind	limma	0.487557392535631	0.999663906948084	FALSE	no hit	6.69061
HLJ1	P48353	Protein HLJ1 OS=Saccharomyces cerevisiae (strain ATCC 204508 / S288c) GN=HLJ1 PE=1 SV=1	3	1	1	1	11	3	4	6.49161	-0.143080711808174	26.3136839867984	-0.704068037084284	0.488318893761192	0.999663906948084	-5.849264184425	0.288807410011273	0.745822209916413	1	ARO1_non_ind - NO_tag_non_ind	limma	0.488318893761192	0.999663906948084	FALSE	no hit	6.49161
SET3	P36124	SET domain-containing protein 3 OS=Saccharomyces cerevisiae (strain ATCC 204508 / S288c) GN=SET3 PE=1 SV=1	3	1	1	1	11	3	4	5.86757333333333	-0.172377138512292	23.7784909282731	-0.702765306220681	0.489115625466995	0.999663906948084	-5.85015205838982	0.289700537516134	0.746407104402286	1	ARO1_non_ind - NO_tag_non_ind	limma	0.489115625466995	0.999663906948084	FALSE	no hit	5.86757333333333
ERV29	P53337	ER-derived vesicles protein ERV29 OS=Saccharomyces cerevisiae (strain ATCC 204508 / S288c) GN=ERV29 PE=1 SV=1	3	1	1	1	11	3	3	6.52373	0.195486773500622	26.0834472761926	0.702469954730292	0.489296361892172	0.999663906948084	-5.85035313593881	0.289903283221984	0.746539504531077	1	ARO1_non_ind - NO_tag_non_ind	limma	0.489296361892172	0.999663906948084	FALSE	no hit	6.52373
REB1	P21538	DNA-binding protein REB1 OS=Saccharomyces cerevisiae (strain ATCC 204508 / S288c) GN=REB1 PE=1 SV=2	3	1	1	1	11	3	10	7.01945666666667	-0.0833943781070374	27.4681248947167	-0.70218558680457	0.489470413256278	0.999663906948084	-5.85054665938223	0.290098579437868	0.746666909219592	1	ARO1_non_ind - NO_tag_non_ind	limma	0.489470413256278	0.999663906948084	FALSE	no hit	7.01945666666667
SIP3	P38717	Membrane-anchored lipid-binding protein SIP3 OS=Saccharomyces cerevisiae (strain ATCC 204508 / S288c) GN=SIP3 PE=1 SV=1	3	1	1	1	11	3	4	5.52123333333333	-0.108638667821282	23.4984373535617	-0.701936439917663	0.489622936262887	0.999663906948084	-5.85071615192335	0.290269759560286	0.746778476090646	1	ARO1_non_ind - NO_tag_non_ind	limma	0.489622936262887	0.999663906948084	FALSE	no hit	5.52123333333333
CDC9	P04819|P04819-2	DNA ligase 1 OS=Saccharomyces cerevisiae (strain ATCC 204508 / S288c) GN=CDC9 PE=1 SV=2|Isoform Nuclear of DNA ligase 1 OS=Saccharomyces cerevisiae (strain ATCC 204508 / S288c) GN=CDC9	3	1	1	1	11	3	8	6.44596	-0.164292512717541	24.8438625919412	-0.70177628513462	0.489720994372489	0.999663906948084	-5.85082507349474	0.29037983220277	0.746850164185925	1	ARO1_non_ind - NO_tag_non_ind	limma	0.489720994372489	0.999663906948084	FALSE	no hit	6.44596
SEC7	P11075	Protein transport protein SEC7 OS=Saccharomyces cerevisiae (strain ATCC 204508 / S288c) GN=SEC7 PE=1 SV=2	3	1	1	1	11	3	19	6.98423333333333	0.0948061919216912	27.1605963940218	0.701175851712905	0.490088722458187	0.999663906948084	-5.85123321769302	0.290792753592651	0.747118730213153	1	ARO1_non_ind - NO_tag_non_ind	limma	0.490088722458187	0.999663906948084	FALSE	no hit	6.98423333333333
NOP4	P37838	Nucleolar protein 4 OS=Saccharomyces cerevisiae (strain ATCC 204508 / S288c) GN=NOP4 PE=1 SV=1	3	1	1	1	11	3	18	7.16971666666667	-0.0916229109709619	27.6083038248178	-0.700821857486448	0.490305595983539	0.999663906948084	-5.85147368838343	0.291036382365214	0.747276920395489	1	ARO1_non_ind - NO_tag_non_ind	limma	0.490305595983539	0.999663906948084	FALSE	no hit	7.16971666666667
PRP16	P15938	Pre-mRNA-splicing factor ATP-dependent RNA helicase PRP16 OS=Saccharomyces cerevisiae (strain ATCC 204508 / S288c) GN=PRP16 PE=1 SV=2	3	1	1	1	11	3	6	5.69767333333333	0.118215535059868	24.0303186285728	0.700611489928726	0.490434503084011	0.999663906948084	-5.8516165374532	0.291181228235229	0.747370876243855	1	ARO1_non_ind - NO_tag_non_ind	limma	0.490434503084011	0.999663906948084	FALSE	no hit	5.69767333333333
DDI1	P40087	DNA damage-inducible protein 1 OS=Saccharomyces cerevisiae (strain ATCC 204508 / S288c) GN=DDI1 PE=1 SV=1	3	1	1	1	11	3	4	6.75007666666667	0.118002496750702	24.8931607397375	0.700103082391135	0.490746120497001	0.999663906948084	-5.85196159968348	0.291531485792268	0.747597786157538	1	ARO1_non_ind - NO_tag_non_ind	limma	0.490746120497001	0.999663906948084	FALSE	no hit	6.75007666666667
AIM6	Q07716	Altered inheritance of mitochondria protein 6 OS=Saccharomyces cerevisiae (strain ATCC 204508 / S288c) GN=AIM6 PE=3 SV=2	3	1	1	1	11	3	6	5.86398	-0.112930284814265	24.7462160081415	-0.699751741472201	0.490961533524038	0.999663906948084	-5.8521999188651	0.291773700747781	0.747754463784573	1	ARO1_non_ind - NO_tag_non_ind	limma	0.490961533524038	0.999663906948084	FALSE	no hit	5.86398
RPS15	Q01855	40S ribosomal protein S15 OS=Saccharomyces cerevisiae (strain ATCC 204508 / S288c) GN=RPS15 PE=1 SV=1	3	1	1	1	11	3	6	8.20984666666667	-0.100438078081908	29.4928257902276	-0.696673517160056	0.492851156403602	0.999663906948084	-5.85428302246759	0.293901615463495	0.749122597773744	1	ARO1_non_ind - NO_tag_non_ind	limma	0.492851156403602	0.999663906948084	FALSE	no hit	8.20984666666667
HTS1	P07263|P07263-2	Histidine--tRNA ligase, mitochondrial OS=Saccharomyces cerevisiae (strain ATCC 204508 / S288c) GN=HTS1 PE=1 SV=2|Isoform Cytoplasmic of Histidine--tRNA ligase, mitochondrial OS=Saccharomyces cerevisiae (strain ATCC 204508 / S288c) GN=HTS1	3	1	1	1	11	3	15	7.08464	0.117776617221857	26.8528226277877	0.696454957386752	0.49298548087632	0.999663906948084	-5.85443059249908	0.294053096180347	0.749219426042845	1	ARO1_non_ind - NO_tag_non_ind	limma	0.49298548087632	0.999663906948084	FALSE	no hit	7.08464
RPL23A|RPL23B	P0CX41|P0CX42	60S ribosomal protein L23-A OS=Saccharomyces cerevisiae (strain ATCC 204508 / S288c) GN=RPL23A PE=1 SV=1|60S ribosomal protein L23-B OS=Saccharomyces cerevisiae (strain ATCC 204508 / S288c) GN=RPL23B PE=1 SV=1	3	1	1	1	11	3	6	7.52487	0.307456082919771	27.5349847268337	0.695838609276385	0.493364394256853	0.999663906948084	-5.85484650764277	0.294480560380895	0.749492263607634	1	ARO1_non_ind - NO_tag_non_ind	limma	0.493364394256853	0.999663906948084	FALSE	no hit	7.52487
HIS5	P07172	Histidinol-phosphate aminotransferase OS=Saccharomyces cerevisiae (strain ATCC 204508 / S288c) GN=HIS5 PE=3 SV=2	3	1	1	1	11	3	6	6.62191333333333	-0.11297323516623	25.3758392061085	-0.695469564599861	0.493591351962183	0.999663906948084	-5.85509537228636	0.294736708170043	0.749655470779968	1	ARO1_non_ind - NO_tag_non_ind	limma	0.493591351962183	0.999663906948084	FALSE	no hit	6.62191333333333
UBP14	P38237	Ubiquitin carboxyl-terminal hydrolase 14 OS=Saccharomyces cerevisiae (strain ATCC 204508 / S288c) GN=UBP14 PE=1 SV=2	2	NA	1	1	11	2	3	5.9215	-0.337648118933831	24.3321407678547	-0.69398379276749	0.494505684407683	0.999663906948084	-5.13445568199614	0.295769468016385	0.750311352650946	1	ARO1_non_ind - NO_tag_non_ind	limma	0.494505684407683	0.999663906948084	FALSE	no hit	5.9215
FRQ1	Q06389	Calcium-binding protein NCS-1 OS=Saccharomyces cerevisiae (strain ATCC 204508 / S288c) GN=FRQ1 PE=1 SV=2	3	1	1	1	11	3	3	5.94226333333333	-0.195187144470914	23.6626066495564	-0.693761621223201	0.49464248989912	0.999663906948084	-5.85624547443931	0.295924107404324	0.750409264839872	1	ARO1_non_ind - NO_tag_non_ind	limma	0.49464248989912	0.999663906948084	FALSE	no hit	5.94226333333333
EAR1	Q03212	Protein EAR1 OS=Saccharomyces cerevisiae (strain ATCC 204508 / S288c) GN=EAR1 PE=1 SV=1	2	1	1	NA	11	2	2	5.79056	-0.145038973814248	22.6357024154283	-0.693485255434312	0.494812696385555	0.999663906948084	-5.71701012848229	0.296116543456053	0.750531001354242	1	ARO1_non_ind - NO_tag_non_ind	limma	0.494812696385555	0.999663906948084	FALSE	no hit	5.79056
CPR1	P14832	Peptidyl-prolyl cis-trans isomerase OS=Saccharomyces cerevisiae (strain ATCC 204508 / S288c) GN=CPR1 PE=1 SV=3	3	1	1	1	11	3	4	6.77642666666667	-0.295637302152429	26.0966359310875	-0.69290397376449	0.495170801388802	0.999663906948084	-5.85682197922481	0.296521568524201	0.750786835699893	1	ARO1_non_ind - NO_tag_non_ind	limma	0.495170801388802	0.999663906948084	FALSE	no hit	6.77642666666667
SEC27	P41811	Coatomer subunit beta' OS=Saccharomyces cerevisiae (strain ATCC 204508 / S288c) GN=SEC27 PE=1 SV=1	3	1	1	1	11	3	18	7.14962	0.160472714249977	26.5659334449306	0.692845341464593	0.495206930650313	0.999663906948084	-5.85686136651322	0.296562442867634	0.750812624859225	1	ARO1_non_ind - NO_tag_non_ind	limma	0.495206930650313	0.999663906948084	FALSE	no hit	7.14962
SAC1	P32368	Phosphoinositide phosphatase SAC1 OS=Saccharomyces cerevisiae (strain ATCC 204508 / S288c) GN=SAC1 PE=1 SV=1	3	1	1	1	11	3	13	6.55168333333333	0.113480534707126	25.5068979701049	0.691484610644998	0.496045834989203	0.999663906948084	-5.85777456471176	0.297512108148791	0.751410305374687	1	ARO1_non_ind - NO_tag_non_ind	limma	0.496045834989203	0.999663906948084	FALSE	no hit	6.55168333333333
YKL077W	P36081	Uncharacterized protein YKL077W OS=Saccharomyces cerevisiae (strain ATCC 204508 / S288c) GN=YKL077W PE=1 SV=1	3	1	1	1	11	3	4	6.89326	-0.0942792533826804	25.8342359002657	-0.691269131464387	0.49617875411576	0.999663906948084	-5.85791901691207	0.297662679059357	0.751504805323511	1	ARO1_non_ind - NO_tag_non_ind	limma	0.49617875411576	0.999663906948084	FALSE	no hit	6.89326
KRE5	P22023	Killer toxin-resistance protein 5 OS=Saccharomyces cerevisiae (strain ATCC 204508 / S288c) GN=KRE5 PE=1 SV=2	3	1	1	1	11	3	4	5.75977333333333	0.224632188882513	22.7274894822511	0.690035167171851	0.496940319123305	0.999663906948084	-5.85223868726976	0.298525919990018	0.752045201065112	1	ARO1_non_ind - NO_tag_non_ind	limma	0.496940319123305	0.999663906948084	FALSE	no hit	5.75977333333333
CTR86	P25355	Copper transport protein 86 OS=Saccharomyces cerevisiae (strain ATCC 204508 / S288c) GN=CTR86 PE=1 SV=1	3	1	1	1	11	3	4	5.68161	0.187788902263197	23.6977796703461	0.68959368932588	0.497212946789081	0.999663906948084	-5.85904072245946	0.29883516901212	0.75223822205687	1	ARO1_non_ind - NO_tag_non_ind	limma	0.497212946789081	0.999663906948084	FALSE	no hit	5.68161
PCF11	P39081	Protein PCF11 OS=Saccharomyces cerevisiae (strain ATCC 204508 / S288c) GN=PCF11 PE=1 SV=2	3	1	1	1	11	3	5	5.8308	0.171688519660606	23.5625680723668	0.689154450182665	0.497484276165414	0.999663906948084	-5.8593343607581	0.299143062002923	0.75243009835723	1	ARO1_non_ind - NO_tag_non_ind	limma	0.497484276165414	0.999663906948084	FALSE	no hit	5.8308
GDH1	P07262	NADP-specific glutamate dehydrogenase 1 OS=Saccharomyces cerevisiae (strain ATCC 204508 / S288c) GN=GDH1 PE=1 SV=2	3	1	1	1	11	3	30	8.85522666666667	-0.190565349265992	31.2400344884524	-0.689150730465403	0.497486574289448	0.999663906948084	-5.8593368466822	0.29914567031277	0.752431722564315	1	ARO1_non_ind - NO_tag_non_ind	limma	0.497486574289448	0.999663906948084	FALSE	no hit	8.85522666666667
[truncated: 20,058,386 more chars]
