# Supplementary material for: Inducible Synthetic Growth Regulation Using the ClpXP Proteasome Enhances cis,cis-Muconic Acid and Glycolic Acid Yields in Saccharomyces cerevisiae
Source: ACS Synth Biol. 2023 Mar 28;12(4):1021–33. doi: 10.1021/acssynbio.2c00467 (PMC10127448; doi:10.1021/acssynbio.2c00467)
Supplement: Supplementary file 3 — sb2c00467_si_003.xlsx [file sb2c00467_si_003.xlsx]

## Sheet: Title_page
Supporting Information
Synthetic dynamic growth regulation using ClpXP proteasome enhances cis,cis-muconic acid and glycolic acid yields in Saccharomyces cerevisiae
Natalia Kakko a,b,*, Anssi Rantasalo a,c,*, Tino Koponen a, Virve Vidgren a, Matti Kannisto a, Natalia Maiorova a, Heli Nygren a, Dominik Mojzita a, Merja Penttilä a,b, Paula Jouhten a,b,!
a VTT Technical Research Centre of Finland Ltd, 02044 VTT, Espoo, Finland
b Aalto University, School of Chemical Engineering, Department of Bioproducts and Biosystems, P.O. Box 16300, FI-00076 AALTO, Espoo, Finland
c Current address: EniferBio, anssi.rantasalo@eniferbio.fi
* These authors contributed equally
! Corresponding author

## Sheet: results_GA
lMoMA_variables	rxns	lMoMA_diff	pFBA	lMoMA_newpoint	flux_distances
R_AnOXA_d-	AnOXA	1.34824	1.34824	0	0
R_AnOXA_d+	AnOXA	0	1.34824	0	0
R_AtGLYR_d-	AtGLYR	1.34824	1.34824	0	2
R_AtGLYR_d+	AtGLYR	0	1.34824	0	2
R_EX_glycolic_acid_d-	EX_glycolic_acid	1.34824	1.34824	0	4
R_EX_glycolic_acid_d+	EX_glycolic_acid	0	1.34824	0	4
R_glycolic_acid_transport_d-	glycolic_acid_transport	1.34824	1.34824	0	3
R_glycolic_acid_transport_d+	glycolic_acid_transport	0	1.34824	0	3
R_MepanE2_d-	MepanE2	1.34824	1.34824	0	2
R_MepanE2_d+	MepanE2	0	1.34824	0	2
R_r_0001_d-	r_0001	0	0	0	2
R_r_0001_d+	r_0001	0	0	0	2
R_r_0002_d-	r_0002	0	0	0	3
R_r_0002_d+	r_0002	0	0	0	3
R_r_0003_d-	r_0003	0	0	0	3
R_r_0003_d+	r_0003	0	0	0	3
R_r_0004_d-	r_0004	0	0	0	2
R_r_0004_d+	r_0004	0	0	0	2
R_r_0005_d-	r_0005	0	0	0.0551019	5
R_r_0714_d-	r_0714	0.0441456	0	-0.0441456	1
R_r_0006_d-	r_0006	0	0	0.0184105	5
R_r_0216_d-	r_0216	0.125446	0	-0.125446	1
R_r_0007_d-	r_0007	0	0	0.00560631	3
R_r_0471_d+	r_0471	0.446036	0	0.446036	2
R_r_0012_d-	r_0012	0	0	0	3
R_r_0012_d+	r_0012	0	0	0	3
R_r_0013_d-	r_0013	0	0	1.39868e-05	3
R_r_0959_d+	r_0959	0.0992009	0	0.0992009	2
R_r_0014_d-	r_0014	0	0	7.36149e-05	6
R_r_0476_d+	r_0476	0.0990909	0	0.0990909	2
R_r_0015_d-	r_0015	0	0	7.36149e-05	7
R_r_0918_d+	r_0918	0.0765684	0	0.0765684	2
R_r_0016_d-	r_0016	0	0	0.0162947	3
R_r_1194_d+	r_1194	0.049552	0	0.049552	2
R_r_0017_d-	r_0017	0	0	0	5
R_r_0017_d+	r_0017	0	0	0	5
R_r_0018_d-	r_0018	0	0	0.024201	2
R_r_0215_d+	r_0215	0.0367666	0	0.0367666	2
R_r_0019_d-	r_0019	0	0	1.39868e-05	4
R_r_0065_d+	r_0065	0.0309448	0	0.0309448	2
R_r_0020_d-	r_0020	0	0	0.0309448	3
R_r_0479_d+	r_0479	0.0255201	0	0.0255201	2
R_r_0021_d-	r_0021	0	0	0	5
R_r_0021_d+	r_0021	0	0	0	5
R_r_0022_d-	r_0022	0	0	0	6
R_r_0022_d+	r_0022	0	0	0	6
R_r_0220_d+	r_0220	0.0251565	0	0.0251565	2
R_r_0023_d+	r_0023	0	0	-0.0250635	4
R_r_0024_d-	r_0024	0	0	0	3
R_r_0024_d+	r_0024	0	0	0	3
R_r_0025_d-	r_0025	0	0	0.0250635	3
R_r_0018_d+	r_0018	0.024201	0	0.024201	2
R_r_0026_d-	r_0026	0	0	1.39868e-05	2
R_r_0988_d+	r_0988	0.024201	0	0.024201	2
R_r_0027_d-	r_0027	0	0	0.024201	4
R_r_0989_d+	r_0989	0.024201	0	0.024201	2
R_r_0028_d-	r_0028	0	0	0	2
R_r_0028_d+	r_0028	0	0	0	2
R_r_0029_d-	r_0029	0	0	0.0250635	3
R_r_1099_d+	r_1099	0.024201	0	0.024201	2
R_r_0030_d-	r_0030	0	0	0	4
R_r_0030_d+	r_0030	0	0	0	4
R_r_0032_d-	r_0032	0	0	0.00485935	4
R_r_0250_d+	r_0250	0.0214853	0	0.0214853	2
R_r_0033_d-	r_0033	0	0	0	10000
R_r_0033_d+	r_0033	0	0	0	10000
R_r_0034_d-	r_0034	0	0	0	10000
R_r_0034_d+	r_0034	0	0	0	10000
R_r_0035_d-	r_0035	0	0	0	10000
R_r_0035_d+	r_0035	0	0	0	10000
R_r_0036_d-	r_0036	0	0	0	10000
R_r_0036_d+	r_0036	0	0	0	10000
R_r_0037_d-	r_0037	0	0	0	10000
R_r_0037_d+	r_0037	0	0	0	10000
R_r_0038_d-	r_0038	0	0	0.00014723	3
R_r_0153_d+	r_0153	0.0177555	0	0.0177555	2
R_r_0039_d-	r_0039	0	0	0.0309448	4
R_r_0079_d+	r_0079	0.0156827	0	0.0156827	2
R_r_0040_d-	r_0040	0	0	0.0309448	3
R_r_0915_d+	r_0915	0.0156827	0	0.0156827	2
R_r_0041_d-	r_0041	0	0	0	5
R_r_0041_d+	r_0041	0	0	0	5
R_r_0042_d-	r_0042	0	0	0	2
R_r_0042_d+	r_0042	0	0	0	2
R_r_0043_d-	r_0043	0	0	0	6
R_r_0043_d+	r_0043	0	0	0	6
R_r_0044_d-	r_0044	0	0	0	6
R_r_0044_d+	r_0044	0	0	0	6
R_r_0045_d-	r_0045	0	0	0.00859103	3
R_r_0908_d+	r_0908	0.0156826	0	0.0156826	2
R_r_0057_d-	r_0057	0	0	0	4
R_r_0057_d+	r_0057	0	0	0	4
R_r_0058_d-	r_0058	0	0	0.00859103	4
R_r_0468_d+	r_0468	0.013927	0	0.013927	2
R_r_0059_d-	r_0059	0	0	0	4
R_r_0059_d+	r_0059	0	0	0	4
R_r_0208_d+	r_0208	0.0135887	0	0.0135887	2
R_r_0060_d+	r_0060	0	0	-0.0250635	5
R_r_0061_d-	r_0061	0	0	0.0250635	4
R_r_0203_d+	r_0203	0.0109925	0	0.0109925	2
R_r_0062_d-	r_0062	0	0	0	3
R_r_0062_d+	r_0062	0	0	0	3
R_r_0063_d-	r_0063	0	0	1.39868e-05	4
R_r_1063_d+	r_1063	0.00862509	0	0.00862509	2
R_r_0064_d-	r_0064	0	0	0	3
R_r_0064_d+	r_0064	0	0	0	3
R_r_0065_d-	r_0065	0	0	0.0309448	2
R_r_0211_d+	r_0211	0.00859972	0	0.00859972	2
R_r_0066_d-	r_0066	0	0	4.66719e-06	2
R_r_0768_d+	r_0768	0.00859103	0	0.00859103	2
R_r_0067_d-	r_0067	0	0	4.66719e-06	2
R_r_0214_d+	r_0214	0.00789655	0	0.00789655	2
R_r_0068_d-	r_0068	0.122117	0.318422	0.196305	2
R_r_0068_d+	r_0068	0	0.318422	0.196305	2
R_r_0069_d-	r_0069	0	0	0	10000
R_r_0069_d+	r_0069	0	0	0	10000
R_r_0070_d-	r_0070	0	0	0	4
R_r_0070_d+	r_0070	0	0	0	4
R_r_0072_d-	r_0072	0	0	0	3
R_r_0072_d+	r_0072	0	0	0	3
R_r_0073_d-	r_0073	0	0	0	13
R_r_0073_d+	r_0073	0	0	0	13
R_r_0074_d-	r_0074	0	0	0	14
R_r_0074_d+	r_0074	0	0	0	14
R_r_0075_d-	r_0075	0	0	1.39868e-05	4
R_r_0538_d+	r_0538	0.00560631	0	0.00560631	2
R_r_0076_d-	r_0076	0	0	0	6
R_r_0076_d+	r_0076	0	0	0	6
R_r_0077_d-	r_0077	0	0	0	5
R_r_0077_d+	r_0077	0	0	0	5
R_r_0078_d-	r_0078	0	0	0	5
R_r_0078_d+	r_0078	0	0	0	5
R_r_0079_d-	r_0079	0	0	0.0156827	2
R_r_0563_d+	r_0563	0.00560631	0	0.00560631	2
R_r_0080_d-	r_0080	0	0	0.0146022	4
R_r_0514_d+	r_0514	0.00353339	0	0.00353339	2
R_r_0081_d-	r_0081	0	0	5.88919e-07	4
R_r_0026_d+	r_0026	1.39868e-05	0	1.39868e-05	2
R_r_0082_d-	r_0082	0	0	0	13
R_r_0082_d+	r_0082	0	0	0	13
R_r_0083_d-	r_0083	0	0	0	13
R_r_0083_d+	r_0083	0	0	0	13
R_r_0084_d-	r_0084	0	0	0	5
R_r_0084_d+	r_0084	0	0	0	5
R_r_0085_d-	r_0085	0	0	0	3
R_r_0085_d+	r_0085	0	0	0	3
R_r_0086_d-	r_0086	0	0	1.39868e-05	4
R_r_0066_d+	r_0066	4.66719e-06	0	4.66719e-06	2
R_r_0087_d-	r_0087	0	0	1.39868e-05	5
R_r_0067_d+	r_0067	4.66719e-06	0	4.66719e-06	2
R_r_0088_d-	r_0088	0	0	0	14
R_r_0088_d+	r_0088	0	0	0	14
R_r_0089_d-	r_0089	0	0	0	13
R_r_0089_d+	r_0089	0	0	0	13
R_r_0090_d-	r_0090	0	0	0	3
R_r_0090_d+	r_0090	0	0	0	3
R_r_0091_d-	r_0091	0.749991	1	0.250009	4
R_r_0091_d+	r_0091	0	1	0.250009	4
R_r_0092_d-	r_0092	0	0	0	13
R_r_0092_d+	r_0092	0	0	0	13
R_r_0093_d-	r_0093	0	0	0	13
R_r_0093_d+	r_0093	0	0	0	13
R_r_0094_d-	r_0094	0	0	0	3
R_r_0094_d+	r_0094	0	0	0	3
R_r_0095_d-	r_0095	0	0	0	3
R_r_0095_d+	r_0095	0	0	0	3
R_r_0096_d-	r_0096	0	0	0.047452	4
R_r_0346_d+	r_0346	4.66719e-06	0	4.66719e-06	2
R_r_0097_d-	r_0097	0	0	0.047452	3
R_r_2071_d+	r_2071	8.83379e-08	0	8.83379e-08	2
R_r_0099_d-	r_0099	0	0	0	3
R_r_0099_d+	r_0099	0	0	0	3
R_r_0100_d-	r_0100	0	0	0	3
R_r_0100_d+	r_0100	0	0	0	3
R_r_0101_d-	r_0101	0	0	0	3
R_r_0101_d+	r_0101	0	0	0	3
R_r_0102_d-	r_0102	0	0	0	3
R_r_0102_d+	r_0102	0	0	0	3
R_r_0103_d-	r_0103	0	0	0	3
R_r_0103_d+	r_0103	0	0	0	3
R_r_0104_d-	r_0104	0	0	0.0162886	3
R_r_4702_d-	r_4702	0.000572169	0	-0.000572169	2
R_r_0105_d-	r_0105	0	0	0	3
R_r_0105_d+	r_0105	0	0	0	3
R_r_0106_d-	r_0106	0	0	0	3
R_r_0106_d+	r_0106	0	0	0	3
R_r_0107_d-	r_0107	0	0	0	3
R_r_0107_d+	r_0107	0	0	0	3
R_r_0108_d-	r_0108	0	0	0	3
R_r_0108_d+	r_0108	0	0	0	3
R_r_0109_d-	r_0109	0	0	0.0871577	3
R_r_4703_d-	r_4703	0.000572169	0	-0.000572169	2
R_r_0111_d-	r_0111	0	0	0	3
R_r_0111_d+	r_0111	0	0	0	3
R_r_0112_d-	r_0112	0	0	0.103488	3
R_r_0851_d-	r_0851	0.0113225	0	-0.0113225	2
R_r_0113_d-	r_0113	0	0	0	3
R_r_0113_d+	r_0113	0	0	0	3
R_r_0114_d-	r_0114	0	0	0	4
R_r_0114_d+	r_0114	0	0	0	4
R_r_0115_d-	r_0115	0	0	0.0135887	4
R_r_0663_d-	r_0663	0.0162947	0	-0.0162947	2
R_r_0116_d-	r_0116	0	0	0	5
R_r_0116_d+	r_0116	0	0	0	5
R_r_0117_d-	r_0117	0	0	0	3
R_r_0117_d+	r_0117	0	0	0	3
R_r_0118_d-	r_0118	0	0	0.0135887	3
R_r_0699_d-	r_0699	0.0250635	0	-0.0250635	2
R_r_0119_d-	r_0119	0	0	0	5
R_r_0119_d+	r_0119	0	0	0	5
R_r_0120_d-	r_0120	0	0	0	4
R_r_0120_d+	r_0120	0	0	0	4
R_r_0121_d-	r_0121	0	0	0	4
R_r_0121_d+	r_0121	0	0	0	4
R_r_0122_d-	r_0122	0	0	0	6
R_r_0122_d+	r_0122	0	0	0	6
R_r_0123_d-	r_0123	0	0	0	4
R_r_0123_d+	r_0123	0	0	0	4
R_r_0124_d-	r_0124	0	0	0	4
R_r_0124_d+	r_0124	0	0	0	4
R_r_0125_d-	r_0125	0	0	0	4
R_r_0125_d+	r_0125	0	0	0	4
R_r_0126_d-	r_0126	0	0	0	6
R_r_0126_d+	r_0126	0	0	0	6
R_r_0127_d-	r_0127	0	0	0.000757831	6
R_r_4226_d-	r_4226	0.030205	0	-0.030205	2
R_r_0128_d-	r_0128	0	0	0	6
R_r_0128_d+	r_0128	0	0	0	6
R_r_0129_d-	r_0129	0	0	0	6
R_r_0129_d+	r_0129	0	0	0	6
R_r_0130_d-	r_0130	0	0	0	6
R_r_0130_d+	r_0130	0	0	0	6
R_r_0131_d-	r_0131	0	0	0	6
R_r_0131_d+	r_0131	0	0	0	6
R_r_0132_d-	r_0132	0	0	0	6
R_r_0132_d+	r_0132	0	0	0	6
R_r_0133_d-	r_0133	0	0	0	6
R_r_0133_d+	r_0133	0	0	0	6
R_r_0134_d-	r_0134	0	0	0	6
R_r_0134_d+	r_0134	0	0	0	6
R_r_0135_d-	r_0135	0	0	0	6
R_r_0135_d+	r_0135	0	0	0	6
R_r_0137_d-	r_0137	0	0	0	5
R_r_0137_d+	r_0137	0	0	0	5
R_r_0138_d-	r_0138	0	0	0	4
R_r_0138_d+	r_0138	0	0	0	4
R_r_0139_d-	r_0139	0	0	1.39868e-05	3
R_r_1127_d-	r_1127	0.0309448	0	-0.0309448	2
R_r_0140_d-	r_0140	0	0	0	4
R_r_0140_d+	r_0140	0	0	0	4
R_r_0142_d-	r_0142	0	0	0.0103151	4
R_r_1254_d-	r_1254	0.210828	0	-0.210828	2
R_r_0143_d-	r_0143	0	0	0	#N/A
R_r_0143_d+	r_0143	0	0	0	#N/A
R_r_0144_d-	r_0144	0	0	0.0103151	3
R_r_0467_d+	r_0467	0.628884	0	0.628884	3
R_r_0145_d-	r_0145	0	0	1.39868e-05	4
R_r_0832_d+	r_0832	0.32822	0	0.32822	3
R_r_0146_d-	r_0146	0	0	0	4
R_r_0146_d+	r_0146	0	0	0	4
R_r_0147_d-	r_0147	0	0	0	10000
R_r_0147_d+	r_0147	0	0	0	10000
R_r_0148_d-	r_0148	0.796557	1.34824	0.551688	#N/A
R_r_0148_d+	r_0148	0	1.34824	0.551688	#N/A
R_r_0149_d-	r_0149	0	0	0	#N/A
R_r_0149_d+	r_0149	0	0	0	#N/A
R_r_0150_d-	r_0150	0	0	0	#N/A
R_r_0150_d+	r_0150	0	0	0	#N/A
R_r_0151_d-	r_0151	0	0	0.0156826	3
R_r_0451_d+	r_0451	0.328219	0	0.328219	3
R_r_0152_d-	r_0152	0	0	0.0177555	3
R_r_4262_d+	r_4262	0.292257	0	0.292257	3
R_r_0153_d-	r_0153	0	0	0.0177555	2
R_r_0658_d+	r_0658	0.214921	0	0.214921	3
R_r_0154_d-	r_0154	0	0	0.00485935	4
R_r_2033_d+	r_2033	0.210828	0	0.210828	3
R_r_0155_d-	r_0155	0	0	0	5
R_r_0155_d+	r_0155	0	0	0	5
R_r_0156_d-	r_0156	0	0	0	2
R_r_0156_d+	r_0156	0	0	0	2
R_r_0157_d-	r_0157	0	0	0.038796	3
R_r_1000_d+	r_1000	0.114221	0	0.114221	3
R_r_0158_d-	r_0158	0	0	0	3
R_r_0158_d+	r_0158	0	0	0	3
R_r_0159_d-	r_0159	0	0	0	3
R_r_0159_d+	r_0159	0	0	0	3
R_r_0160_d-	r_0160	0	0	0	3
R_r_0160_d+	r_0160	0	0	0	3
R_r_0161_d-	r_0161	0	0	0	3
R_r_0161_d+	r_0161	0	0	0	3
R_r_0162_d-	r_0162	0	0	0	3
R_r_0162_d+	r_0162	0	0	0	3
R_r_0163_d-	r_0163	0	0	0	3
R_r_0163_d+	r_0163	0	0	0	3
R_r_0164_d-	r_0164	0	0	0	5
R_r_0164_d+	r_0164	0	0	0	5
R_r_0165_d-	r_0165	0	0	0	4
R_r_0165_d+	r_0165	0	0	0	4
R_r_0166_d-	r_0166	0	0	0	4
R_r_0166_d+	r_0166	0	0	0	4
R_r_0167_d-	r_0167	0	0	0	5
R_r_0167_d+	r_0167	0	0	0	5
R_r_0168_d-	r_0168	0	0	0	4
R_r_0168_d+	r_0168	0	0	0	4
R_r_0169_d-	r_0169	0	0	0	4
R_r_0169_d+	r_0169	0	0	0	4
R_r_0170_d-	r_0170	0	0	0	5
R_r_0170_d+	r_0170	0	0	0	5
R_r_0171_d-	r_0171	0	0	0	4
R_r_0171_d+	r_0171	0	0	0	4
R_r_0172_d-	r_0172	0	0	1.39868e-05	3
R_r_0112_d+	r_0112	0.103488	0	0.103488	3
R_r_0173_d-	r_0173	0	0	0	3
R_r_0173_d+	r_0173	0	0	0	3
R_r_0174_d-	r_0174	0	0	0	4
R_r_0174_d+	r_0174	0	0	0	4
R_r_0175_d-	r_0175	0	0	0	4
R_r_0175_d+	r_0175	0	0	0	4
R_r_0176_d-	r_0176	0	0	0	5
R_r_0176_d+	r_0176	0	0	0	5
R_r_0177_d-	r_0177	0	0	0	4
R_r_0177_d+	r_0177	0	0	0	4
R_r_0178_d-	r_0178	0	0	0	5
R_r_0178_d+	r_0178	0	0	0	5
R_r_0179_d-	r_0179	0	0	0	4
R_r_0179_d+	r_0179	0	0	0	4
R_r_0180_d-	r_0180	0	0	0	5
R_r_0180_d+	r_0180	0	0	0	5
R_r_0181_d-	r_0181	0	0	0	4
R_r_0181_d+	r_0181	0	0	0	4
R_r_0182_d-	r_0182	0	0	0	4
R_r_0182_d+	r_0182	0	0	0	4
R_r_0183_d-	r_0183	0	0	0	5
R_r_0183_d+	r_0183	0	0	0	5
R_r_0184_d-	r_0184	0	0	0	4
R_r_0184_d+	r_0184	0	0	0	4
R_r_0185_d-	r_0185	0	0	0	4
R_r_0185_d+	r_0185	0	0	0	4
R_r_0186_d-	r_0186	0	0	0	4
R_r_0186_d+	r_0186	0	0	0	4
R_r_0187_d-	r_0187	0	0	0	5
R_r_0187_d+	r_0187	0	0	0	5
R_r_0188_d-	r_0188	0	0	0	7
R_r_0188_d+	r_0188	0	0	0	7
R_r_0189_d-	r_0189	0	0	0	3
R_r_0189_d+	r_0189	0	0	0	3
R_r_0190_d-	r_0190	0	0	0	4
R_r_0190_d+	r_0190	0	0	0	4
R_r_0191_d-	r_0191	0	0	0	5
R_r_0191_d+	r_0191	0	0	0	5
R_r_0192_d-	r_0192	0	0	0	7
R_r_0192_d+	r_0192	0	0	0	7
R_r_0193_d-	r_0193	0	0	0	6
R_r_0193_d+	r_0193	0	0	0	6
R_r_0194_d-	r_0194	0	0	0	5
R_r_0194_d+	r_0194	0	0	0	5
R_r_0195_d-	r_0195	0	0	0.0101792	4
R_r_2116_d+	r_2116	0.0992009	0	0.0992009	3
R_r_0198_d-	r_0198	0	0	0	5
R_r_0198_d+	r_0198	0	0	0	5
R_r_0199_d-	r_0199	0	0	0	10000
R_r_0199_d+	r_0199	0	0	0	10000
R_r_0200_d-	r_0200	0	0	0	4
R_r_0200_d+	r_0200	0	0	0	4
R_r_0201_d-	r_0201	0	0	0	4
R_r_0201_d+	r_0201	0	0	0	4
R_r_0202_d-	r_0202	0	0	0.0109925	3
R_r_0109_d+	r_0109	0.0871577	0	0.0871577	3
R_r_0203_d-	r_0203	0	0	0.0109925	2
R_r_2131_d+	r_2131	0.0773354	0	0.0773354	3
R_r_0204_d-	r_0204	0	0	0	10000
R_r_0204_d+	r_0204	0	0	0	10000
R_r_0205_d-	r_0205	0	0	0	7
R_r_0205_d+	r_0205	0	0	0	7
R_r_0206_d-	r_0206	0	0	0	3
R_r_0206_d+	r_0206	0	0	0	3
R_r_0207_d-	r_0207	0	0	0.0135887	3
R_r_0891_d+	r_0891	0.0765684	0	0.0765684	3
R_r_0208_d-	r_0208	0	0	0.0135887	2
R_r_0917_d+	r_0917	0.0765684	0	0.0765684	3
R_r_0209_d-	r_0209	0	0	0.0135887	4
R_r_4047_d+	r_4047	0.0736149	0	0.0736149	3
R_r_0210_d-	r_0210	0	0	0	5
R_r_0210_d+	r_0210	0	0	0	5
R_r_0211_d-	r_0211	0	0	0.00859972	2
R_r_4598_d+	r_4598	0.0736149	0	0.0736149	3
R_r_0212_d-	r_0212	0	0	0.00859972	3
R_r_0502_d+	r_0502	0.0518388	0	0.0518388	3
R_r_0213_d-	r_0213	0	0	0	4
R_r_0213_d+	r_0213	0	0	0	4
R_r_0214_d-	r_0214	0	0	0.00789655	2
R_r_0916_d+	r_0916	0.0487831	0	0.0487831	3
R_r_0215_d-	r_0215	0	0	0.0367666	2
R_r_0097_d+	r_0097	0.047452	0	0.047452	3
R_r_0157_d+	r_0157	0.038796	0	0.038796	3
R_r_0216_d+	r_0216	0	0	-0.125446	1
R_r_0217_d-	r_0217	0	0	0	2
R_r_0217_d+	r_0217	0	0	0	2
R_r_0218_d-	r_0218	0	0	0	2
R_r_0218_d+	r_0218	0	0	0	2
R_r_0219_d-	r_0219	0	0	0.0367666	3
R_r_0219_d+	r_0219	0.0367666	0	0.0367666	3
R_r_0220_d-	r_0220	0	0	0.0251565	2
R_r_0020_d+	r_0020	0.0309448	0	0.0309448	3
R_r_0221_d-	r_0221	0	0	0	3
R_r_0221_d+	r_0221	0	0	0	3
R_r_0222_d-	r_0222	0	0	0	10000
R_r_0222_d+	r_0222	0	0	0	10000
R_r_0223_d-	r_0223	0	0	0	10000
R_r_0223_d+	r_0223	0	0	0	10000
R_r_0224_d-	r_0224	0	0	0	10000
R_r_0224_d+	r_0224	0	0	0	10000
R_r_0225_d-	r_0225	0	0	0.00560631	3
R_r_0040_d+	r_0040	0.0309448	0	0.0309448	3
R_r_0226_d-	r_0226	0	3.13771	5.32045	#N/A
R_r_0226_d+	r_0226	2.18273	3.13771	5.32045	#N/A
R_r_0227_d-	r_0227	0	0	0	#N/A
R_r_0227_d+	r_0227	0	0	0	#N/A
R_r_0228_d-	r_0228	0	0	0	6
R_r_0228_d+	r_0228	0	0	0	6
R_r_0229_d-	r_0229	0	0	0	6
R_r_0229_d+	r_0229	0	0	0	6
R_r_0230_d-	r_0230	0	0	0	7
R_r_0230_d+	r_0230	0	0	0	7
R_r_0231_d-	r_0231	0	0	0.00271473	9
R_r_0279_d+	r_0279	0.0309448	0	0.0309448	3
R_r_0233_d-	r_0233	0	0	0	5
R_r_0233_d+	r_0233	0	0	0	5
R_r_0234_d-	r_0234	0	0	0.00271473	6
R_r_0997_d+	r_0997	0.0309448	0	0.0309448	3
R_r_0235_d-	r_0235	0	0	0.00271473	11
R_r_1708_d+	r_1708	0.0309448	0	0.0309448	3
R_r_0236_d-	r_0236	0	0	0.00271473	10
R_r_0025_d+	r_0025	0.0250635	0	0.0250635	3
R_r_0237_d-	r_0237	0	0	0.00271473	5
R_r_0029_d+	r_0029	0.0250635	0	0.0250635	3
R_r_0238_d-	r_0238	0	0	0.00271473	9
R_r_0701_d+	r_0701	0.0250635	0	0.0250635	3
R_r_0239_d-	r_0239	0	0	0.00271473	8
R_r_0512_d+	r_0512	0.0245561	0	0.0245561	3
R_r_0240_d-	r_0240	0	0	0.00271473	7
R_r_0545_d+	r_0545	0.024201	0	0.024201	3
R_r_0241_d-	r_0241	0	0	0.00271473	10
R_r_0678_d+	r_0678	0.024201	0	0.024201	3
R_r_0242_d-	r_0242	0	0	0	6
R_r_0242_d+	r_0242	0	0	0	6
R_r_0243_d-	r_0243	0	0	0	5
R_r_0243_d+	r_0243	0	0	0	5
R_r_0244_d-	r_0244	0	0	0.00271473	6
R_r_0711_d+	r_0711	0.024201	0	0.024201	3
R_r_0249_d-	r_0249	0	0	0	3
R_r_0249_d+	r_0249	0	0	0	3
R_r_0250_d-	r_0250	0	0	0.0214853	2
R_r_1838_d+	r_1838	0.024201	0	0.024201	3
R_r_0252_d-	r_0252	0	0	0	3
R_r_0252_d+	r_0252	0	0	0	3
R_r_0253_d-	r_0253	0	0	0	3
R_r_0253_d+	r_0253	0	0	0	3
R_r_0254_d-	r_0254	0	0	0	3
R_r_0254_d+	r_0254	0	0	0	3
R_r_0255_d-	r_0255	0	0	6.99342e-06	#N/A
R_r_1089_d+	r_1089	0.0223745	0	0.0223745	3
R_r_0256_d-	r_0256	0	0	0	#N/A
R_r_0256_d+	r_0256	0	0	0	#N/A
R_r_0259_d-	r_0259	0	0	0	7
R_r_0259_d+	r_0259	0	0	0	7
R_r_0260_d-	r_0260	0	0	0	7
R_r_0260_d+	r_0260	0	0	0	7
R_r_0261_d-	r_0261	0	0	0	7
R_r_0261_d+	r_0261	0	0	0	7
R_r_0262_d-	r_0262	0	0	0	7
R_r_0262_d+	r_0262	0	0	0	7
R_r_0263_d-	r_0263	0	0	0	6
R_r_0263_d+	r_0263	0	0	0	6
R_r_0264_d-	r_0264	0	0	0	6
R_r_0264_d+	r_0264	0	0	0	6
R_r_0265_d-	r_0265	0	0	0	6
R_r_0265_d+	r_0265	0	0	0	6
R_r_0266_d-	r_0266	0	0	0	7
R_r_0266_d+	r_0266	0	0	0	7
R_r_0267_d-	r_0267	0	0	0	7
R_r_0267_d+	r_0267	0	0	0	7
R_r_0268_d-	r_0268	0	0	0	7
R_r_0268_d+	r_0268	0	0	0	7
R_r_0269_d-	r_0269	0	0	0	7
R_r_0269_d+	r_0269	0	0	0	7
R_r_0270_d-	r_0270	0	0	0	7
R_r_0270_d+	r_0270	0	0	0	7
R_r_0271_d-	r_0271	0	0	0	3
R_r_0271_d+	r_0271	0	0	0	3
R_r_0272_d-	r_0272	0	0	0	4
R_r_0272_d+	r_0272	0	0	0	4
R_r_0273_d-	r_0273	0	0	0	6
R_r_0273_d+	r_0273	0	0	0	6
R_r_0274_d-	r_0274	0	0	0	7
R_r_0274_d+	r_0274	0	0	0	7
R_r_0278_d-	r_0278	0	0	0.0199476	3
R_r_0912_d+	r_0912	0.0212889	0	0.0212889	3
R_r_0279_d-	r_0279	0	0	0.0309448	3
R_r_0278_d+	r_0278	0.0199476	0	0.0199476	3
R_r_0280_d-	r_0280	0	0	0	4
R_r_0280_d+	r_0280	0	0	0	4
R_r_0281_d-	r_0281	0	0	0	9
R_r_0281_d+	r_0281	0	0	0	9
R_r_0282_d-	r_0282	0	0	0	11
R_r_0282_d+	r_0282	0	0	0	11
R_r_0283_d-	r_0283	0	0	0	10
R_r_0283_d+	r_0283	0	0	0	10
R_r_0284_d-	r_0284	0	0	0	10
R_r_0284_d+	r_0284	0	0	0	10
R_r_0285_d-	r_0285	0	0	0	10
R_r_0285_d+	r_0285	0	0	0	10
R_r_0286_d-	r_0286	0	0	0	10
R_r_0286_d+	r_0286	0	0	0	10
R_r_0287_d-	r_0287	0	0	0	10
R_r_0287_d+	r_0287	0	0	0	10
R_r_0288_d-	r_0288	0	0	0	10
R_r_0288_d+	r_0288	0	0	0	10
R_r_0289_d-	r_0289	0	0	0	10
R_r_0289_d+	r_0289	0	0	0	10
R_r_0290_d-	r_0290	0	0	0	10
R_r_0290_d+	r_0290	0	0	0	10
R_r_0291_d-	r_0291	0	0	0	10
R_r_0291_d+	r_0291	0	0	0	10
R_r_0292_d-	r_0292	0	0	0	10
R_r_0292_d+	r_0292	0	0	0	10
R_r_0293_d-	r_0293	0	0	0	10
R_r_0293_d+	r_0293	0	0	0	10
R_r_0294_d-	r_0294	0	0	0	10
R_r_0294_d+	r_0294	0	0	0	10
R_r_0295_d-	r_0295	0	0	0	10
R_r_0295_d+	r_0295	0	0	0	10
R_r_0296_d-	r_0296	0	0	0	10
R_r_0296_d+	r_0296	0	0	0	10
R_r_0297_d-	r_0297	0	0	0	10
R_r_0297_d+	r_0297	0	0	0	10
R_r_0298_d-	r_0298	0	0	0	10
R_r_0298_d+	r_0298	0	0	0	10
R_r_0299_d-	r_0299	0	0	0	10
R_r_0299_d+	r_0299	0	0	0	10
R_r_0300_d-	r_0300	0	0.318422	0.610678	2
R_r_0300_d+	r_0300	0.292257	0.318422	0.610678	2
R_r_0301_d-	r_0301	0	0	0	2
R_r_0301_d+	r_0301	0	0	0	2
R_r_0302_d-	r_0302	0	0	0	3
R_r_0302_d+	r_0302	0	0	0	3
R_r_0303_d-	r_0303	0	0.318422	0.318422	3
R_r_0303_d+	r_0303	0	0.318422	0.318422	3
R_r_0304_d-	r_0304	0	0	7.36149e-08	6
R_r_0152_d+	r_0152	0.0177555	0	0.0177555	3
R_r_0306_d-	r_0306	0	0	0	2
R_r_0306_d+	r_0306	0	0	0	2
R_r_0307_d-	r_0307	0	0	0.00362747	#N/A
R_r_0016_d+	r_0016	0.0162947	0	0.0162947	3
R_r_0308_d-	r_0308	0	0	0	2
R_r_0308_d+	r_0308	0	0	0	2
R_r_0309_d-	r_0309	0	0	0	3
R_r_0309_d+	r_0309	0	0	0	3
R_r_0310_d-	r_0310	0	0	0	3
R_r_0310_d+	r_0310	0	0	0	3
R_r_0311_d-	r_0311	0	0	0	3
R_r_0311_d+	r_0311	0	0	0	3
R_r_0312_d-	r_0312	0	0	0	3
R_r_0312_d+	r_0312	0	0	0	3
R_r_0313_d-	r_0313	0	0	0.000558094	3
R_r_0665_d+	r_0665	0.0162947	0	0.0162947	3
R_r_0314_d-	r_0314	0	0	0	5
R_r_0314_d+	r_0314	0	0	0	5
R_r_0315_d-	r_0315	0	0	0	6
R_r_0315_d+	r_0315	0	0	0	6
R_r_0317_d-	r_0317	0	0	0.00271473	8
R_r_0692_d+	r_0692	0.0162947	0	0.0162947	3
R_r_0318_d-	r_0318	0	0	0	4
R_r_0318_d+	r_0318	0	0	0	4
R_r_0319_d-	r_0319	0	0	0	7
R_r_0319_d+	r_0319	0	0	0	7
R_r_0320_d-	r_0320	0	0	0	6
R_r_0320_d+	r_0320	0	0	0	6
R_r_0321_d-	r_0321	0	0	0	6
R_r_0321_d+	r_0321	0	0	0	6
R_r_0322_d-	r_0322	0	0	0	4
R_r_0322_d+	r_0322	0	0	0	4
R_r_0323_d-	r_0323	0	0	0	4
R_r_0323_d+	r_0323	0	0	0	4
R_r_0326_d-	r_0326	0	0	0.000265014	#N/A
R_r_1585_d+	r_1585	0.0162947	0	0.0162947	3
R_r_0327_d-	r_0327	0	0	0	#N/A
R_r_0327_d+	r_0327	0	0	0	#N/A
R_r_0328_d-	r_0328	0	0	0	10000
R_r_0328_d+	r_0328	0	0	0	10000
R_r_0329_d-	r_0329	0	0	0	10000
R_r_0329_d+	r_0329	0	0	0	10000
R_r_0104_d+	r_0104	0.0162886	0	0.0162886	3
R_r_0330_d+	r_0330	0	0	-0.000176676	#N/A
R_r_0331_d-	r_0331	0	0	0	4
R_r_0331_d+	r_0331	0	0	0	4
R_r_0332_d-	r_0332	0	0	0	10000
R_r_0332_d+	r_0332	0	0	0	10000
R_r_0334_d-	r_0334	0	0	0	7
R_r_0334_d+	r_0334	0	0	0	7
R_r_0335_d-	r_0335	0	0	0	5
R_r_0335_d+	r_0335	0	0	0	5
R_r_0340_d-	r_0340	0	0	0	6
R_r_0340_d+	r_0340	0	0	0	6
R_r_0341_d-	r_0341	0	0	0	6
R_r_0341_d+	r_0341	0	0	0	6
R_r_0342_d-	r_0342	0	0	0	7
R_r_0342_d+	r_0342	0	0	0	7
R_r_0343_d-	r_0343	0	0	0	7
R_r_0343_d+	r_0343	0	0	0	7
R_r_0344_d-	r_0344	0	0	0.000269681	3
R_r_0560_d+	r_0560	0.0162886	0	0.0162886	3
R_r_0345_d-	r_0345	0	0	0	4
R_r_0345_d+	r_0345	0	0	0	4
R_r_0346_d-	r_0346	0	0	4.66719e-06	2
R_r_0499_d+	r_0499	0.0156827	0	0.0156827	3
R_r_0347_d-	r_0347	0	0	4.66719e-06	5
R_r_0855_d+	r_0855	0.0156827	0	0.0156827	3
R_r_0348_d-	r_0348	0	0	4.66719e-06	7
R_r_0914_d+	r_0914	0.0156827	0	0.0156827	3
R_r_0151_d+	r_0151	0.0156826	0	0.0156826	3
R_r_0349_d+	r_0349	0	0	-0.00789655	3
R_r_0350_d-	r_0350	0	0	4.66719e-06	4
R_r_0911_d+	r_0911	0.0156826	0	0.0156826	3
R_r_0351_d-	r_0351	0	0	0	4
R_r_0351_d+	r_0351	0	0	0	4
R_r_0352_d-	r_0352	0	0	0.047452	4
R_r_0995_d+	r_0995	0.0156774	0	0.0156774	3
R_r_0353_d-	r_0353	0	0	0.0162947	4
R_r_0727_d+	r_0727	0.0146022	0	0.0146022	3
R_r_0354_d-	r_0354	0	0	0	4
R_r_0354_d+	r_0354	0	0	0	4
R_r_0355_d-	r_0355	0	0	0.00542953	7
R_r_0473_d+	r_0473	0.013927	0	0.013927	3
R_r_0356_d-	r_0356	0	0	0	4
R_r_0356_d+	r_0356	0	0	0	4
R_r_0357_d-	r_0357	0	0	0	12
R_r_0357_d+	r_0357	0	0	0	12
R_r_0358_d-	r_0358	0	0	0	12
R_r_0358_d+	r_0358	0	0	0	12
R_r_0359_d-	r_0359	0	0	0	4
R_r_0359_d+	r_0359	0	0	0	4
R_r_0360_d-	r_0360	0	0	0	7
R_r_0360_d+	r_0360	0	0	0	7
R_r_0361_d-	r_0361	0	0	0.0523358	6
R_r_1887_d+	r_1887	0.013927	0	0.013927	3
R_r_0362_d-	r_0362	0	0	0.0523358	7
R_r_0118_d+	r_0118	0.0135887	0	0.0135887	3
R_r_0363_d-	r_0363	0	0	0	#N/A
R_r_0363_d+	r_0363	0	0	0	#N/A
R_r_0364_d-	r_0364	0	0	0	#N/A
R_r_0364_d+	r_0364	0	0	0	#N/A
R_r_0365_d-	r_0365	0	0	0	10000
R_r_0365_d+	r_0365	0	0	0	10000
R_r_0366_d-	r_0366	0.290387	1.66667	1.37628	2
R_r_0366_d+	r_0366	0	1.66667	1.37628	2
R_r_0368_d-	r_0368	0	0	0	9
R_r_0368_d+	r_0368	0	0	0	9
R_r_0369_d-	r_0369	0	0	0	3
R_r_0369_d+	r_0369	0	0	0	3
R_r_0370_d-	r_0370	0	0	0	6
R_r_0370_d+	r_0370	0	0	0	6
R_r_0373_d-	r_0373	0	0	0	7
R_r_0373_d+	r_0373	0	0	0	7
R_r_0399_d-	r_0399	0	0	0	4
R_r_0399_d+	r_0399	0	0	0	4
R_r_0400_d-	r_0400	0	0	0	4
R_r_0400_d+	r_0400	0	0	0	4
R_r_0402_d-	r_0402	0	0	0	4
R_r_0402_d+	r_0402	0	0	0	4
R_r_0410_d-	r_0410	0	0	0	4
R_r_0410_d+	r_0410	0	0	0	4
R_r_0412_d-	r_0412	0	0	0	4
R_r_0412_d+	r_0412	0	0	0	4
R_r_0436_d-	r_0436	0	0	7.36149e-08	7
R_r_0207_d+	r_0207	0.0135887	0	0.0135887	3
R_r_0437_d-	r_0437	0	0	0	3
R_r_0437_d+	r_0437	0	0	0	3
R_r_0438_d-	r_0438	0	5.12457	8.4244	3
R_r_0438_d+	r_0438	3.29983	5.12457	8.4244	3
R_r_0439_d-	r_0439	0	2.56229	4.2122	3
R_r_0439_d+	r_0439	1.64991	2.56229	4.2122	3
R_r_0440_d-	r_0440	0	0	7.36149e-07	#N/A
R_r_0816_d+	r_0816	0.0135887	0	0.0135887	3
R_r_0441_d-	r_0441	0	0	0	#N/A
R_r_0441_d+	r_0441	0	0	0	#N/A
R_r_0442_d-	r_0442	0	0	0.114221	#N/A
R_r_0818_d+	r_0818	0.0135887	0	0.0135887	3
R_r_0443_d-	r_0443	0	0	0	3
R_r_0443_d+	r_0443	0	0	0	3
R_r_0445_d-	r_0445	0	0	0	#N/A
R_r_0445_d+	r_0445	0	0	0	#N/A
R_r_0446_d-	r_0446	0	0	0	3
R_r_0446_d+	r_0446	0	0	0	3
R_r_0447_d-	r_0447	0	0	0	5
R_r_0447_d+	r_0447	0	0	0	5
R_r_0448_d-	r_0448	0	0	0	3
R_r_0448_d+	r_0448	0	0	0	3
R_r_0449_d-	r_0449	0	0	0	3
R_r_0449_d+	r_0449	0	0	0	3
R_r_0450_d-	r_0450	0	0.333333	0.366953	3
R_r_0450_d+	r_0450	0.0336194	0.333333	0.366953	3
R_r_0451_d-	r_0451	0	0	0.328219	3
R_r_1237_d+	r_1237	0.0135887	0	0.0135887	3
R_r_0452_d-	r_0452	0.0750904	0.318422	0.243331	2
R_r_0452_d+	r_0452	0	0.318422	0.243331	2
R_r_0453_d-	r_0453	0	0	0.00789655	3
R_r_1811_d+	r_1811	0.0115999	0	0.0115999	3
R_r_0454_d-	r_0454	0	0	0	4
R_r_0454_d+	r_0454	0	0	0	4
R_r_0455_d-	r_0455	0	0	0	3
R_r_0455_d+	r_0455	0	0	0	3
R_r_0457_d-	r_0457	0	0	0	3
R_r_0457_d+	r_0457	0	0	0	3
R_r_0458_d-	r_0458	0	0	0	6
R_r_0458_d+	r_0458	0	0	0	6
R_r_0459_d-	r_0459	0	0	0	6
R_r_0459_d+	r_0459	0	0	0	6
R_r_0460_d-	r_0460	0	0	0	2
R_r_0460_d+	r_0460	0	0	0	2
R_r_0461_d-	r_0461	0	0	0	7
R_r_0461_d+	r_0461	0	0	0	7
R_r_0462_d-	r_0462	0	0	0.00542953	7
R_r_0852_d+	r_0852	0.0113225	0	0.0113225	3
R_r_0463_d-	r_0463	0	0	0	5
R_r_0463_d+	r_0463	0	0	0	5
R_r_0464_d-	r_0464	0	0	0	6
R_r_0464_d+	r_0464	0	0	0	6
R_r_0465_d-	r_0465	0	0	0	3
R_r_0465_d+	r_0465	0	0	0	3
R_r_0466_d-	r_0466	0.749991	1	0.250009	4
R_r_0466_d+	r_0466	0	1	0.250009	4
R_r_0467_d-	r_0467	0	0	0.628884	3
R_r_0938_d+	r_0938	0.0113225	0	0.0113225	3
R_r_0468_d-	r_0468	0	0	0.013927	2
R_r_0202_d+	r_0202	0.0109925	0	0.0109925	3
R_r_0469_d-	r_0469	0.122117	0.318422	0.196305	2
R_r_0469_d+	r_0469	0	0.318422	0.196305	2
R_r_0470_d-	r_0470	0	0	0	2
R_r_0470_d+	r_0470	0	0	0	2
R_r_0471_d-	r_0471	0	0	0.446036	2
R_r_1055_d+	r_1055	0.0109925	0	0.0109925	3
R_r_0472_d-	r_0472	0	0	0	2
R_r_0472_d+	r_0472	0	0	0	2
R_r_0473_d-	r_0473	0	0	0.013927	3
R_r_0726_d+	r_0726	0.010329	0	0.010329	3
R_r_0475_d-	r_0475	0	0	0	2
R_r_0475_d+	r_0475	0	0	0	2
R_r_0476_d-	r_0476	0	0	0.0990909	2
R_r_0144_d+	r_0144	0.0103151	0	0.0103151	3
R_r_0477_d-	r_0477	0	0	0	2
R_r_0477_d+	r_0477	0	0	0	2
R_r_0478_d-	r_0478	0	0	0.00891259	3
R_r_2140_d+	r_2140	0.00918765	0	0.00918765	3
R_r_0479_d-	r_0479	0	0	0.0255201	2
R_r_0478_d+	r_0478	0.00891259	0	0.00891259	3
R_r_0480_d-	r_0480	0	0	0	3
R_r_0480_d+	r_0480	0	0	0	3
R_r_0481_d-	r_0481	0	0	0	3
R_r_0481_d+	r_0481	0	0	0	3
R_r_0482_d-	r_0482	0	0	0	4
R_r_0482_d+	r_0482	0	0	0	4
R_r_0483_d-	r_0483	0	0	0	3
R_r_0483_d+	r_0483	0	0	0	3
R_r_0484_d-	r_0484	0	0	0	4
R_r_0484_d+	r_0484	0	0	0	4
R_r_0485_d-	r_0485	0	0	0	3
R_r_0485_d+	r_0485	0	0	0	3
R_r_0486_d-	r_0486	0.154172	1.60702	1.45285	3
R_r_0486_d+	r_0486	0	1.60702	1.45285	3
R_r_0487_d-	r_0487	0	0	0	5
R_r_0487_d+	r_0487	0	0	0	5
R_r_0488_d-	r_0488	0	0	0	5
R_r_0488_d+	r_0488	0	0	0	5
R_r_0489_d-	r_0489	0	0	0	5
R_r_0489_d+	r_0489	0	0	0	5
R_r_0490_d-	r_0490	0	0	0	5
R_r_0490_d+	r_0490	0	0	0	5
R_r_0491_d-	r_0491	0	0	0.00298638	4
R_r_0939_d+	r_0939	0.00862509	0	0.00862509	3
R_r_0492_d-	r_0492	0	0	0	5
R_r_0492_d+	r_0492	0	0	0	5
R_r_0497_d-	r_0497	0	0	0	5
R_r_0497_d+	r_0497	0	0	0	5
R_r_0499_d-	r_0499	0	0	0.0156827	3
R_r_1066_d+	r_1066	0.00862509	0	0.00862509	3
R_r_0500_d-	r_0500	0	0	0	3
R_r_0500_d+	r_0500	0	0	0	3
R_r_0501_d-	r_0501	0	0	0.00580666	4
R_r_0212_d+	r_0212	0.00859972	0	0.00859972	3
R_r_0502_d-	r_0502	0	0	0.0518388	3
R_r_0045_d+	r_0045	0.00859103	0	0.00859103	3
R_r_0671_d+	r_0671	0.00859103	0	0.00859103	3
R_r_0503_d+	r_0503	0	0	-0.00579267	4
R_r_0504_d-	r_0504	0	0	0	4
R_r_0504_d+	r_0504	0	0	0	4
R_r_0505_d-	r_0505	0	0	0.32822	4
R_r_0694_d+	r_0694	0.00859103	0	0.00859103	3
R_r_0506_d-	r_0506	0	0	0	4
R_r_0506_d+	r_0506	0	0	0	4
R_r_0507_d-	r_0507	0	0	0	5
R_r_0507_d+	r_0507	0	0	0	5
R_r_0508_d-	r_0508	0	0	0	5
R_r_0508_d+	r_0508	0	0	0	5
R_r_0509_d-	r_0509	0	0	0	5
R_r_0509_d+	r_0509	0	0	0	5
R_r_0510_d-	r_0510	0	0	0.0266055	5
R_r_0762_d+	r_0762	0.00859103	0	0.00859103	3
R_r_0511_d-	r_0511	0	0	0	5
R_r_0511_d+	r_0511	0	0	0	5
R_r_0512_d-	r_0512	0	0	0.0245561	3
R_r_0785_d+	r_0785	0.00859103	0	0.00859103	3
R_r_0514_d-	r_0514	0	0	0.00353339	2
R_r_0786_d+	r_0786	0.00859103	0	0.00859103	3
R_r_0518_d-	r_0518	0	0	0	4
R_r_0518_d+	r_0518	0	0	0	4
R_r_0519_d-	r_0519	0	0	0	6
R_r_0519_d+	r_0519	0	0	0	6
R_r_0520_d-	r_0520	0	0	0	7
R_r_0520_d+	r_0520	0	0	0	7
R_r_0521_d-	r_0521	0	0	0	7
R_r_0521_d+	r_0521	0	0	0	7
R_r_0522_d-	r_0522	0	0	0	7
R_r_0522_d+	r_0522	0	0	0	7
R_r_0523_d-	r_0523	0	0	0	8
R_r_0523_d+	r_0523	0	0	0	8
R_r_0524_d-	r_0524	0	0	4.66719e-06	8
R_r_0453_d+	r_0453	0.00789655	0	0.00789655	3
R_r_0525_d-	r_0525	0	0	7.36149e-05	8
R_r_0007_d+	r_0007	0.00560631	0	0.00560631	3
R_r_0526_d-	r_0526	0	0	0	4
R_r_0526_d+	r_0526	0	0	0	4
R_r_0527_d-	r_0527	0	0	0	3
R_r_0527_d+	r_0527	0	0	0	3
R_r_0528_d-	r_0528	0	0	0	#N/A
R_r_0528_d+	r_0528	0	0	0	#N/A
R_r_0529_d-	r_0529	0	0	0.000254958	#N/A
R_r_0225_d+	r_0225	0.00560631	0	0.00560631	3
R_r_0530_d-	r_0530	0	0	7.36149e-08	5
R_r_0537_d+	r_0537	0.00560631	0	0.00560631	3
R_r_0531_d-	r_0531	0	0	7.36149e-08	6
R_r_0564_d+	r_0564	0.00560631	0	0.00560631	3
R_r_0532_d-	r_0532	0	0	0	4
R_r_0532_d+	r_0532	0	0	0	4
R_r_0533_d-	r_0533	0	0	0	3
R_r_0533_d+	r_0533	0	0	0	3
R_r_0534_d-	r_0534	0	1	1	4
R_r_0534_d+	r_0534	0	1	1	4
R_r_0535_d-	r_0535	0	0	0	4
R_r_0535_d+	r_0535	0	0	0	4
R_r_0536_d-	r_0536	0	0	0.00560631	4
R_r_1038_d+	r_1038	0.00517056	0	0.00517056	3
R_r_0537_d-	r_0537	0	0	0.00560631	3
R_r_0718_d+	r_0718	0.00501782	0	0.00501782	3
R_r_0538_d-	r_0538	0	0	0.00560631	2
R_r_0883_d+	r_0883	0.00485935	0	0.00485935	3
R_r_0539_d-	r_0539	0	0	0.00560631	4
R_r_0549_d+	r_0549	0.00428726	0	0.00428726	3
R_r_0540_d-	r_0540	0	0	0	6
R_r_0540_d+	r_0540	0	0	0	6
R_r_0541_d-	r_0541	0	0	0	4
R_r_0541_d+	r_0541	0	0	0	4
R_r_0542_d-	r_0542	0	0	0.024201	4
R_r_0729_d+	r_0729	0.00428718	0	0.00428718	3
R_r_0543_d-	r_0543	0	0	0	3
R_r_0543_d+	r_0543	0	0	0	3
R_r_0544_d-	r_0544	0	0	0	3
R_r_0544_d+	r_0544	0	0	0	3
R_r_0545_d-	r_0545	0	0	0.024201	3
R_r_0813_d+	r_0813	0.00428718	0	0.00428718	3
R_r_0546_d-	r_0546	0	0	0	4
R_r_0546_d+	r_0546	0	0	0	4
R_r_0547_d-	r_0547	0	0	0.0367666	4
R_r_3545_d+	r_3545	0.00385238	0	0.00385238	3
R_r_0548_d-	r_0548	0	0	0.0324794	4
R_r_0565_d+	r_0565	0.00353339	0	0.00353339	3
R_r_0549_d-	r_0549	0	0	0.00428726	3
R_r_2141_d+	r_2141	0.00285553	0	0.00285553	3
R_r_0550_d-	r_0550	0	0	0	3
R_r_0550_d+	r_0550	0	0	0	3
R_r_0551_d-	r_0551	0	0	0	10000
R_r_0551_d+	r_0551	0	0	0	10000
R_r_0552_d-	r_0552	0	0	0	4
R_r_0552_d+	r_0552	0	0	0	4
R_r_0553_d-	r_0553	0	0	0	3
R_r_0553_d+	r_0553	0	0	0	3
R_r_0554_d-	r_0554	0	0	0	3
R_r_0554_d+	r_0554	0	0	0	3
R_r_0555_d-	r_0555	0	0	0	4
R_r_0555_d+	r_0555	0	0	0	4
R_r_0556_d-	r_0556	0	0	0	3
R_r_0556_d+	r_0556	0	0	0	3
R_r_0557_d-	r_0557	0	0	7.36149e-08	6
R_r_1057_d+	r_1057	0.0024015	0	0.0024015	3
R_r_0558_d-	r_0558	0	0	0.0162886	4
R_r_0313_d+	r_0313	0.000558094	0	0.000558094	3
R_r_0559_d-	r_0559	0	0	0	3
R_r_0559_d+	r_0559	0	0	0	3
R_r_0560_d-	r_0560	0	0	0.0162886	3
R_r_0976_d+	r_0976	0.00044169	0	0.00044169	3
R_r_0561_d-	r_0561	0	0	8.83379e-08	5
R_r_0344_d+	r_0344	0.000269681	0	0.000269681	3
R_r_0562_d-	r_0562	0	0	0	3
R_r_0562_d+	r_0562	0	0	0	3
R_r_0563_d-	r_0563	0	0	0.00560631	2
R_r_1045_d+	r_1045	0.000265014	0	0.000265014	3
R_r_0564_d-	r_0564	0	0	0.00560631	3
R_r_0970_d+	r_0970	0.000254958	0	0.000254958	3
R_r_0565_d-	r_0565	0	0	0.00353339	3
R_r_0978_d+	r_0978	0.000176676	0	0.000176676	3
R_r_0566_d-	r_0566	0	0	0.0109925	4
R_r_0038_d+	r_0038	0.00014723	0	0.00014723	3
R_r_0567_d-	r_0567	0	0	0	3
R_r_0567_d+	r_0567	0	0	0	3
R_r_0568_d-	r_0568	0	0	0	#N/A
R_r_0568_d+	r_0568	0	0	0	#N/A
R_r_0569_d-	r_0569	0	0	0.323847	#N/A
R_r_0013_d+	r_0013	1.39868e-05	0	1.39868e-05	3
R_r_0570_d-	r_0570	0	0	0.0212889	4
R_r_0139_d+	r_0139	1.39868e-05	0	1.39868e-05	3
R_r_0571_d-	r_0571	0	0	0	11
R_r_0571_d+	r_0571	0	0	0	11
R_r_0572_d-	r_0572	0	0	0	10
R_r_0572_d+	r_0572	0	0	0	10
R_r_0573_d-	r_0573	0	0	0	10
R_r_0573_d+	r_0573	0	0	0	10
R_r_0574_d-	r_0574	0	0	0	9
R_r_0574_d+	r_0574	0	0	0	9
R_r_0575_d-	r_0575	0	0	0	9
R_r_0575_d+	r_0575	0	0	0	9
R_r_0596_d-	r_0596	0	0	0	7
R_r_0596_d+	r_0596	0	0	0	7
R_r_0597_d-	r_0597	0	0	0	7
R_r_0597_d+	r_0597	0	0	0	7
R_r_0598_d-	r_0598	0	0	0	7
R_r_0598_d+	r_0598	0	0	0	7
R_r_0599_d-	r_0599	0	0	0	7
R_r_0599_d+	r_0599	0	0	0	7
R_r_0600_d-	r_0600	0	0	0	7
R_r_0600_d+	r_0600	0	0	0	7
R_r_0601_d-	r_0601	0	0	0	7
R_r_0601_d+	r_0601	0	0	0	7
R_r_0602_d-	r_0602	0	0	0	7
R_r_0602_d+	r_0602	0	0	0	7
R_r_0603_d-	r_0603	0	0	0	7
R_r_0603_d+	r_0603	0	0	0	7
R_r_0604_d-	r_0604	0	0	0	7
R_r_0604_d+	r_0604	0	0	0	7
R_r_0605_d-	r_0605	0	0	0	7
R_r_0605_d+	r_0605	0	0	0	7
R_r_0606_d-	r_0606	0	0	0	7
R_r_0606_d+	r_0606	0	0	0	7
R_r_0607_d-	r_0607	0	0	0	7
R_r_0607_d+	r_0607	0	0	0	7
R_r_0608_d-	r_0608	0	0	0	7
R_r_0608_d+	r_0608	0	0	0	7
R_r_0609_d-	r_0609	0	0	0	7
R_r_0609_d+	r_0609	0	0	0	7
R_r_0610_d-	r_0610	0	0	0	7
R_r_0610_d+	r_0610	0	0	0	7
R_r_0611_d-	r_0611	0	0	0	7
R_r_0611_d+	r_0611	0	0	0	7
R_r_0612_d-	r_0612	0	0	0	7
R_r_0612_d+	r_0612	0	0	0	7
R_r_0613_d-	r_0613	0	0	0	7
R_r_0613_d+	r_0613	0	0	0	7
R_r_0614_d-	r_0614	0	0	0	7
R_r_0614_d+	r_0614	0	0	0	7
R_r_0615_d-	r_0615	0	0	0	7
R_r_0615_d+	r_0615	0	0	0	7
R_r_0616_d-	r_0616	0	0	0	10000
R_r_0616_d+	r_0616	0	0	0	10000
R_r_0617_d-	r_0617	0	0	0	10000
R_r_0617_d+	r_0617	0	0	0	10000
R_r_0618_d-	r_0618	0	0	0	10000
R_r_0618_d+	r_0618	0	0	0	10000
R_r_0619_d-	r_0619	0	0	0	10000
R_r_0619_d+	r_0619	0	0	0	10000
R_r_0620_d-	r_0620	0	0	0	10000
R_r_0620_d+	r_0620	0	0	0	10000
R_r_0621_d-	r_0621	0	0	0	10000
R_r_0621_d+	r_0621	0	0	0	10000
R_r_0622_d-	r_0622	0	0	0	10000
R_r_0622_d+	r_0622	0	0	0	10000
R_r_0623_d-	r_0623	0	0	0	10000
R_r_0623_d+	r_0623	0	0	0	10000
R_r_0624_d-	r_0624	0	0	0	10000
R_r_0624_d+	r_0624	0	0	0	10000
R_r_0625_d-	r_0625	0	0	0	10000
R_r_0625_d+	r_0625	0	0	0	10000
R_r_0626_d-	r_0626	0	0	0	10000
R_r_0626_d+	r_0626	0	0	0	10000
R_r_0627_d-	r_0627	0	0	0	10000
R_r_0627_d+	r_0627	0	0	0	10000
R_r_0628_d-	r_0628	0	0	0	10000
R_r_0628_d+	r_0628	0	0	0	10000
R_r_0629_d-	r_0629	0	0	0	10000
R_r_0629_d+	r_0629	0	0	0	10000
R_r_0630_d-	r_0630	0	0	0	10000
R_r_0630_d+	r_0630	0	0	0	10000
R_r_0631_d-	r_0631	0	0	0	10000
R_r_0631_d+	r_0631	0	0	0	10000
R_r_0632_d-	r_0632	0	0	0	10000
R_r_0632_d+	r_0632	0	0	0	10000
R_r_0633_d-	r_0633	0	0	0	10000
R_r_0633_d+	r_0633	0	0	0	10000
R_r_0634_d-	r_0634	0	0	0	10000
R_r_0634_d+	r_0634	0	0	0	10000
R_r_0635_d-	r_0635	0	0	0	10000
R_r_0635_d+	r_0635	0	0	0	10000
R_r_0636_d-	r_0636	0	0	0	10000
R_r_0636_d+	r_0636	0	0	0	10000
R_r_0637_d-	r_0637	0	0	0	10000
R_r_0637_d+	r_0637	0	0	0	10000
R_r_0638_d-	r_0638	0	0	0	10000
R_r_0638_d+	r_0638	0	0	0	10000
R_r_0639_d-	r_0639	0	0	0	10000
R_r_0639_d+	r_0639	0	0	0	10000
R_r_0640_d-	r_0640	0	0	0	10000
R_r_0640_d+	r_0640	0	0	0	10000
R_r_0641_d-	r_0641	0	0	0	10000
R_r_0641_d+	r_0641	0	0	0	10000
R_r_0642_d-	r_0642	0	0	0	10000
R_r_0642_d+	r_0642	0	0	0	10000
R_r_0643_d-	r_0643	0	0	0	10000
R_r_0643_d+	r_0643	0	0	0	10000
R_r_0644_d-	r_0644	0	0	0	10000
R_r_0644_d+	r_0644	0	0	0	10000
R_r_0645_d-	r_0645	0	0	0	10000
R_r_0645_d+	r_0645	0	0	0	10000
R_r_0646_d-	r_0646	0	0	0	6
R_r_0646_d+	r_0646	0	0	0	6
R_r_0647_d-	r_0647	0	0	0	6
R_r_0647_d+	r_0647	0	0	0	6
R_r_0648_d-	r_0648	0	0	0	6
R_r_0648_d+	r_0648	0	0	0	6
R_r_0649_d-	r_0649	0	0	0	6
R_r_0649_d+	r_0649	0	0	0	6
R_r_0650_d-	r_0650	0	0	0	6
R_r_0650_d+	r_0650	0	0	0	6
R_r_0651_d-	r_0651	0	0	0	6
R_r_0651_d+	r_0651	0	0	0	6
R_r_0652_d-	r_0652	0	0	0	6
R_r_0652_d+	r_0652	0	0	0	6
R_r_0653_d-	r_0653	0	0	0	6
R_r_0653_d+	r_0653	0	0	0	6
R_r_0654_d-	r_0654	0	0	0	6
R_r_0654_d+	r_0654	0	0	0	6
R_r_0655_d-	r_0655	0	0	0	6
R_r_0655_d+	r_0655	0	0	0	6
R_r_0656_d-	r_0656	0	0	0	3
R_r_0656_d+	r_0656	0	0	0	3
R_r_0657_d-	r_0657	0	0	0	3
R_r_0657_d+	r_0657	0	0	0	3
R_r_0658_d-	r_0658	0	0	0.214921	3
R_r_0172_d+	r_0172	1.39868e-05	0	1.39868e-05	3
R_r_0659_d-	r_0659	0	0.318422	0.318422	2
R_r_0659_d+	r_0659	0	0.318422	0.318422	2
R_r_0661_d-	r_0661	0	0	0	3
R_r_0661_d+	r_0661	0	0	0	3
R_r_0662_d-	r_0662	0	0	0	2
R_r_0662_d+	r_0662	0	0	0	2
R_r_0843_d+	r_0843	1.39868e-05	0	1.39868e-05	3
R_r_0663_d+	r_0663	0	0	-0.0162947	2
R_r_0664_d-	r_0664	0	0	0	3
R_r_0664_d+	r_0664	0	0	0	3
R_r_0665_d-	r_0665	0	0	0.0162947	3
R_r_0905_d+	r_0905	1.39868e-05	0	1.39868e-05	3
R_r_0666_d-	r_0666	0	0	0	4
R_r_0666_d+	r_0666	0	0	0	4
R_r_0667_d-	r_0667	0	0	0.00542953	7
R_r_0974_d+	r_0974	1.00558e-05	0	1.00558e-05	3
R_r_0668_d-	r_0668	0	0	0	10000
R_r_0668_d+	r_0668	0	0	0	10000
R_r_0669_d-	r_0669	0	0	0.0162947	4
R_r_1606_d+	r_1606	4.66719e-06	0	4.66719e-06	3
R_r_0670_d-	r_0670	0	0	0	3
R_r_0670_d+	r_0670	0	0	0	3
R_r_0671_d-	r_0671	0	0	0.00859103	3
R_r_1036_d+	r_1036	8.83379e-08	0	8.83379e-08	3
R_r_0672_d-	r_0672	0	0	0	4
R_r_0672_d+	r_0672	0	0	0	4
R_r_0673_d-	r_0673	0	0	0	4
R_r_0673_d+	r_0673	0	0	0	4
R_r_0674_d-	r_0674	0	0	0	3
R_r_0674_d+	r_0674	0	0	0	3
R_r_0675_d-	r_0675	0	0	0	3
R_r_0675_d+	r_0675	0	0	0	3
R_r_0676_d-	r_0676	0	0	0	4
R_r_0676_d+	r_0676	0	0	0	4
R_r_0678_d-	r_0678	0	0	0.024201	3
R_r_1745_d-	r_1745	4.66719e-06	0	-4.66719e-06	3
R_r_0679_d-	r_0679	0	0	0	2
R_r_0679_d+	r_0679	0	0	0	2
R_r_0680_d-	r_0680	0	0	0	3
R_r_0680_d+	r_0680	0	0	0	3
R_r_0681_d-	r_0681	0	0	0	2
R_r_0681_d+	r_0681	0	0	0	2
R_r_0682_d-	r_0682	0	0	0	3
R_r_0682_d+	r_0682	0	0	0	3
R_r_0683_d-	r_0683	0	0	0	3
R_r_0683_d+	r_0683	0	0	0	3
R_r_0687_d-	r_0687	0	0	0	10000
R_r_0687_d+	r_0687	0	0	0	10000
R_r_0688_d-	r_0688	0	0	0	4
R_r_0688_d+	r_0688	0	0	0	4
R_r_0689_d-	r_0689	0	0	0	2
R_r_0689_d+	r_0689	0	0	0	2
R_r_0690_d-	r_0690	0	0	0	3
R_r_0690_d+	r_0690	0	0	0	3
R_r_0691_d-	r_0691	0	0	0	10000
R_r_0691_d+	r_0691	0	0	0	10000
R_r_0692_d-	r_0692	0	0	0.0162947	3
R_r_2045_d-	r_2045	0.00579267	0	-0.00579267	3
R_r_0693_d-	r_0693	0	0	0	4
R_r_0693_d+	r_0693	0	0	0	4
R_r_0694_d-	r_0694	0	0	0.00859103	3
R_r_0349_d-	r_0349	0.00789655	0	-0.00789655	3
R_r_0695_d-	r_0695	0	0	0	3
R_r_0695_d+	r_0695	0	0	0	3
R_r_0696_d-	r_0696	0	0	0	3
R_r_0696_d+	r_0696	0	0	0	3
R_r_0697_d-	r_0697	0	0	0	3
R_r_0697_d+	r_0697	0	0	0	3
R_r_0698_d-	r_0698	0	0	0.00271473	8
R_r_0820_d-	r_0820	0.00789655	0	-0.00789655	3
R_r_1596_d-	r_1596	0.0162947	0	-0.0162947	3
R_r_0699_d+	r_0699	0	0	-0.0250635	2
R_r_0700_d-	r_0700	0	0	0	3
R_r_0700_d+	r_0700	0	0	0	3
R_r_0701_d-	r_0701	0	0	0.0250635	3
R_r_1088_d-	r_1088	0.0223745	0	-0.0223745	3
R_r_0702_d-	r_0702	0	0	0	4
R_r_0702_d+	r_0702	0	0	0	4
R_r_0703_d-	r_0703	0	0	0	10000
R_r_0703_d+	r_0703	0	0	0	10000
R_r_0704_d-	r_0704	0	0	0	10000
R_r_0704_d+	r_0704	0	0	0	10000
R_r_0705_d-	r_0705	0	0	0	10000
R_r_0705_d+	r_0705	0	0	0	10000
R_r_0706_d-	r_0706	0	0	0	10000
R_r_0706_d+	r_0706	0	0	0	10000
R_r_0707_d-	r_0707	0	0	0	10000
R_r_0707_d+	r_0707	0	0	0	10000
R_r_0708_d-	r_0708	0	0	0	10000
R_r_0708_d+	r_0708	0	0	0	10000
R_r_0711_d-	r_0711	0	0	0.024201	3
R_r_2093_d-	r_2093	0.0223745	0	-0.0223745	3
R_r_0712_d-	r_0712	0	0	0	4
R_r_0712_d+	r_0712	0	0	0	4
R_r_0713_d-	r_0713	0	0.318422	0.610678	2
R_r_0713_d+	r_0713	0.292257	0.318422	0.610678	2
R_r_1567_d-	r_1567	0.0309448	0	-0.0309448	3
R_r_0714_d+	r_0714	0	0	-0.0441456	1
R_r_0715_d-	r_0715	0	0	0	2
R_r_0715_d+	r_0715	0	0	0	2
R_r_0716_d-	r_0716	0	0	0	2
R_r_0716_d+	r_0716	0	0	0	2
R_r_0717_d-	r_0717	0	0	0	2
R_r_0717_d+	r_0717	0	0	0	2
R_r_0718_d-	r_0718	0	0	0.00501782	3
R_r_0723_d-	r_0723	0.0523358	0	-0.0523358	3
R_r_0719_d-	r_0719	0	0	0	3
R_r_0719_d+	r_0719	0	0	0	3
R_r_0721_d-	r_0721	0	0	0	4
R_r_0721_d+	r_0721	0	0	0	4
R_r_0722_d-	r_0722	0	0	0.0523358	5
R_r_1048_d-	r_1048	0.255992	0	-0.255992	3
R_r_0505_d+	r_0505	0.32822	0	0.32822	4
R_r_0723_d+	r_0723	0	0	-0.0523358	3
R_r_0724_d-	r_0724	0	0	0	6
R_r_0724_d+	r_0724	0	0	0	6
R_r_0725_d-	r_0725	0	0	0.0369716	4
R_r_0831_d+	r_0831	0.32822	0	0.32822	4
R_r_0726_d-	r_0726	0	0	0.010329	3
R_r_1022_d+	r_1022	0.328219	0	0.328219	4
R_r_0727_d-	r_0727	0	0	0.0146022	3
R_r_0888_d+	r_0888	0.110297	0	0.110297	4
R_r_0728_d-	r_0728	0	0	0	5
R_r_0728_d+	r_0728	0	0	0	5
R_r_0729_d-	r_0729	0	0	0.00428718	3
R_r_0096_d+	r_0096	0.047452	0	0.047452	4
R_r_0730_d-	r_0730	0	0	0	4
R_r_0730_d+	r_0730	0	0	0	4
R_r_0731_d-	r_0731	0	0	0.0369716	4
R_r_0352_d+	r_0352	0.047452	0	0.047452	4
R_r_0732_d-	r_0732	0	0	0	4
R_r_0732_d+	r_0732	0	0	0	4
R_r_0733_d-	r_0733	0	0	0	5
R_r_0733_d+	r_0733	0	0	0	5
R_r_0734_d-	r_0734	0	0	0	3
R_r_0734_d+	r_0734	0	0	0	3
R_r_0735_d-	r_0735	0	0	0.0162886	5
R_r_0725_d+	r_0725	0.0369716	0	0.0369716	4
R_r_0736_d-	r_0736	0	0	0	5
R_r_0736_d+	r_0736	0	0	0	5
R_r_0737_d-	r_0737	0	0	0	5
R_r_0737_d+	r_0737	0	0	0	5
R_r_0738_d-	r_0738	0	0	0	5
R_r_0738_d+	r_0738	0	0	0	5
R_r_0739_d-	r_0739	0	0	0.0162886	7
R_r_0731_d+	r_0731	0.0369716	0	0.0369716	4
R_r_0747_d-	r_0747	0	0	0	7
R_r_0747_d+	r_0747	0	0	0	7
R_r_0748_d-	r_0748	0	0	0	7
R_r_0748_d+	r_0748	0	0	0	7
R_r_0749_d-	r_0749	0	0	0	7
R_r_0749_d+	r_0749	0	0	0	7
R_r_0750_d-	r_0750	0	0	0	7
R_r_0750_d+	r_0750	0	0	0	7
R_r_0751_d-	r_0751	0	0	0	7
R_r_0751_d+	r_0751	0	0	0	7
R_r_0752_d-	r_0752	0	0	0	7
R_r_0752_d+	r_0752	0	0	0	7
R_r_0753_d-	r_0753	0	0	0	7
R_r_0753_d+	r_0753	0	0	0	7
R_r_0754_d-	r_0754	0	0	0	7
R_r_0754_d+	r_0754	0	0	0	7
R_r_0755_d-	r_0755	0	0	0	7
R_r_0755_d+	r_0755	0	0	0	7
R_r_0756_d-	r_0756	0	0	0	7
R_r_0756_d+	r_0756	0	0	0	7
R_r_0757_d-	r_0757	0	0	0.000630351	5
R_r_0547_d+	r_0547	0.0367666	0	0.0367666	4
R_r_0758_d-	r_0758	0	0	0.000630351	4
R_r_0548_d+	r_0548	0.0324794	0	0.0324794	4
R_r_0759_d-	r_0759	0	0	0.0135887	4
R_r_1041_d+	r_1041	0.0324794	0	0.0324794	4
R_r_0760_d-	r_0760	0	0	0	3
R_r_0760_d+	r_0760	0	0	0	3
R_r_0761_d-	r_0761	0	0	0	3
R_r_0761_d+	r_0761	0	0	0	3
R_r_0762_d-	r_0762	0	0	0.00859103	3
R_r_0039_d+	r_0039	0.0309448	0	0.0309448	4
R_r_0763_d-	r_0763	0	0	0	4
R_r_0763_d+	r_0763	0	0	0	4
R_r_0764_d-	r_0764	0	0	0	7
R_r_0764_d+	r_0764	0	0	0	7
R_r_0765_d-	r_0765	0	0	0.000240721	#N/A
R_r_0996_d+	r_0996	0.0309448	0	0.0309448	4
R_r_0766_d-	r_0766	0	0	0	#N/A
R_r_0766_d+	r_0766	0	0	0	#N/A
R_r_0767_d-	r_0767	0	0	0	5
R_r_0767_d+	r_0767	0	0	0	5
R_r_0768_d-	r_0768	0	0	0.00859103	2
R_r_0061_d+	r_0061	0.0250635	0	0.0250635	4
R_r_0769_d-	r_0769	0	0	0	3
R_r_0769_d+	r_0769	0	0	0	3
R_r_0770_d-	r_0770	0	1.60702	1.66791	4
R_r_0770_d+	r_0770	0.0608852	1.60702	1.66791	4
R_r_0771_d-	r_0771	0	0	0	#N/A
R_r_0771_d+	r_0771	0	0	0	#N/A
R_r_0772_d-	r_0772	0	0	0	#N/A
R_r_0772_d+	r_0772	0	0	0	#N/A
R_r_0773_d-	r_0773	0	0.636844	1.89765	4
R_r_0773_d+	r_0773	1.26081	0.636844	1.89765	4
R_r_0774_d-	r_0774	0	0	0	3
R_r_0774_d+	r_0774	0	0	0	3
R_r_0775_d-	r_0775	0	0	0	4
R_r_0775_d+	r_0775	0	0	0	4
R_r_0781_d-	r_0781	0	0	0	4
R_r_0781_d+	r_0781	0	0	0	4
R_r_0782_d-	r_0782	0	0	0	4
R_r_0782_d+	r_0782	0	0	0	4
R_r_0783_d-	r_0783	0	0	0	6
R_r_0783_d+	r_0783	0	0	0	6
R_r_0784_d-	r_0784	0	0	0	7
R_r_0784_d+	r_0784	0	0	0	7
R_r_0785_d-	r_0785	0	0	0.00859103	3
R_r_0027_d+	r_0027	0.024201	0	0.024201	4
R_r_0786_d-	r_0786	0	0	0.00859103	3
R_r_0542_d+	r_0542	0.024201	0	0.024201	4
R_r_0787_d-	r_0787	0	0	0	4
R_r_0787_d+	r_0787	0	0	0	4
R_r_0788_d-	r_0788	0	0	0	#N/A
R_r_0788_d+	r_0788	0	0	0	#N/A
R_r_0789_d-	r_0789	0	0	0	#N/A
R_r_0789_d+	r_0789	0	0	0	#N/A
R_r_0790_d-	r_0790	0	0	0	#N/A
R_r_0790_d+	r_0790	0	0	0	#N/A
R_r_0791_d-	r_0791	0	0	0	#N/A
R_r_0791_d+	r_0791	0	0	0	#N/A
R_r_0792_d-	r_0792	0	0	0	#N/A
R_r_0792_d+	r_0792	0	0	0	#N/A
R_r_0793_d-	r_0793	0	0	0	#N/A
R_r_0793_d+	r_0793	0	0	0	#N/A
R_r_0795_d-	r_0795	0	0	0.000869253	#N/A
R_r_0570_d+	r_0570	0.0212889	0	0.0212889	4
R_r_0796_d-	r_0796	0	0	0	#N/A
R_r_0796_d+	r_0796	0	0	0	#N/A
R_r_0797_d-	r_0797	0	0	0	#N/A
R_r_0797_d+	r_0797	0	0	0	#N/A
R_r_0798_d-	r_0798	0	0	0	#N/A
R_r_0798_d+	r_0798	0	0	0	#N/A
R_r_0799_d-	r_0799	0	0	0	#N/A
R_r_0799_d+	r_0799	0	0	0	#N/A
R_r_0800_d-	r_0800	0	0	0.0701696	#N/A
R_r_0353_d+	r_0353	0.0162947	0	0.0162947	4
R_r_0801_d-	r_0801	0	0	0	10000
R_r_0801_d+	r_0801	0	0	0	10000
R_r_0802_d-	r_0802	0	0	0	#N/A
R_r_0802_d+	r_0802	0	0	0	#N/A
R_r_0803_d-	r_0803	0	0	0	#N/A
R_r_0803_d+	r_0803	0	0	0	#N/A
R_r_0804_d-	r_0804	0	0	0	#N/A
R_r_0804_d+	r_0804	0	0	0	#N/A
R_r_0805_d-	r_0805	0	0	0	#N/A
R_r_0805_d+	r_0805	0	0	0	#N/A
R_r_0806_d-	r_0806	0	0	0	#N/A
R_r_0806_d+	r_0806	0	0	0	#N/A
R_r_0807_d-	r_0807	0	0	0	10000
R_r_0807_d+	r_0807	0	0	0	10000
R_r_0810_d-	r_0810	0	0	0	#N/A
R_r_0810_d+	r_0810	0	0	0	#N/A
R_r_0811_d-	r_0811	0	0	0.113924	#N/A
R_r_0669_d+	r_0669	0.0162947	0	0.0162947	4
R_r_0812_d-	r_0812	0	0	0	3
R_r_0812_d+	r_0812	0	0	0	3
R_r_0813_d-	r_0813	0	0	0.00428718	3
R_r_0558_d+	r_0558	0.0162886	0	0.0162886	4
R_r_0815_d-	r_0815	0	0	0	3
R_r_0815_d+	r_0815	0	0	0	3
R_r_0816_d-	r_0816	0	0	0.0135887	3
R_r_1042_d+	r_1042	0.0161847	0	0.0161847	4
R_r_0817_d-	r_0817	0	0	0	3
R_r_0817_d+	r_0817	0	0	0	3
R_r_0818_d-	r_0818	0	0	0.0135887	3
R_r_0080_d+	r_0080	0.0146022	0	0.0146022	4
R_r_0819_d-	r_0819	0	0	0	2
R_r_0819_d+	r_0819	0	0	0	2
R_r_0941_d+	r_0941	0.013927	0	0.013927	4
R_r_0820_d+	r_0820	0	0	-0.00789655	3
R_r_0821_d-	r_0821	0	0	0.00789655	4
R_r_0957_d+	r_0957	0.013927	0	0.013927	4
R_r_0831_d-	r_0831	0	0	0.32822	4
R_r_0115_d+	r_0115	0.0135887	0	0.0135887	4
R_r_0832_d-	r_0832	0	0	0.32822	3
R_r_0209_d+	r_0209	0.0135887	0	0.0135887	4
R_r_0841_d-	r_0841	0	0	1.39868e-05	5
R_r_0759_d+	r_0759	0.0135887	0	0.0135887	4
R_r_0842_d-	r_0842	0	0	1.39868e-05	4
R_r_0566_d+	r_0566	0.0109925	0	0.0109925	4
R_r_0843_d-	r_0843	0	0	1.39868e-05	3
R_r_0913_d+	r_0913	0.0109925	0	0.0109925	4
R_r_0844_d-	r_0844	0	0	0	4
R_r_0844_d+	r_0844	0	0	0	4
R_r_0845_d-	r_0845	0	0	0	4
R_r_0845_d+	r_0845	0	0	0	4
R_r_0847_d-	r_0847	0	0	0	4
R_r_0847_d+	r_0847	0	0	0	4
R_r_0848_d-	r_0848	0	0	0	4
R_r_0848_d+	r_0848	0	0	0	4
R_r_0849_d-	r_0849	0	0	0	4
R_r_0849_d+	r_0849	0	0	0	4
R_r_0850_d-	r_0850	0	0	0	4
R_r_0850_d+	r_0850	0	0	0	4
R_r_0142_d+	r_0142	0.0103151	0	0.0103151	4
R_r_0851_d+	r_0851	0	0	-0.0113225	2
R_r_0852_d-	r_0852	0	0	0.0113225	3
R_r_0195_d+	r_0195	0.0101792	0	0.0101792	4
R_r_0853_d-	r_0853	0	0	0	4
R_r_0853_d+	r_0853	0	0	0	4
R_r_0854_d-	r_0854	0	0	0	3
R_r_0854_d+	r_0854	0	0	0	3
R_r_0855_d-	r_0855	0	0	0.0156827	3
R_r_3517_d+	r_3517	0.00918765	0	0.00918765	4
R_r_0882_d-	r_0882	0	0	0	4
R_r_0882_d+	r_0882	0	0	0	4
R_r_0883_d-	r_0883	0	0	0.00485935	3
R_r_0058_d+	r_0058	0.00859103	0	0.00859103	4
R_r_0884_d-	r_0884	0	0	0	1
R_r_0884_d+	r_0884	0	0	0	1
R_r_0885_d-	r_0885	0	0	0	8
R_r_0885_d+	r_0885	0	0	0	8
R_r_0886_d-	r_0886	0	0.333333	0.366953	3
R_r_0886_d+	r_0886	0.0336194	0.333333	0.366953	3
R_r_0887_d-	r_0887	0	0.333333	0.333333	4
R_r_0887_d+	r_0887	0	0.333333	0.333333	4
R_r_0888_d-	r_0888	0	0	0.110297	4
R_r_2114_d+	r_2114	0.00859103	0	0.00859103	4
R_r_0889_d-	r_0889	0.749991	1	0.250009	3
R_r_0889_d+	r_0889	0	1	0.250009	3
R_r_0890_d-	r_0890	0	0	0	3
R_r_0890_d+	r_0890	0	0	0	3
R_r_0891_d-	r_0891	0	0	0.0765684	3
R_r_0821_d+	r_0821	0.00789655	0	0.00789655	4
R_r_0892_d-	r_0892	0.154172	1.60702	1.45285	4
R_r_0892_d+	r_0892	0	1.60702	1.45285	4
R_r_0893_d-	r_0893	0.290387	1.66667	1.37628	3
R_r_0893_d+	r_0893	0	1.66667	1.37628	3
R_r_3547_d+	r_3547	0.00760033	0	0.00760033	4
R_r_0902_d+	r_0902	0	0	-0.0523358	4
R_r_0903_d-	r_0903	0	0	8.83379e-08	4
R_r_0501_d+	r_0501	0.00580666	0	0.00580666	4
R_r_0904_d-	r_0904	0	0	0.0162886	6
R_r_0536_d+	r_0536	0.00560631	0	0.00560631	4
R_r_0905_d-	r_0905	0	0	1.39868e-05	3
R_r_0539_d+	r_0539	0.00560631	0	0.00560631	4
R_r_0906_d-	r_0906	0	0	1.39868e-05	4
R_r_0909_d+	r_0909	0.00560631	0	0.00560631	4
R_r_0907_d-	r_0907	0	0	0	3
R_r_0907_d+	r_0907	0	0	0	3
R_r_0908_d-	r_0908	0	0	0.0156826	2
R_r_0910_d+	r_0910	0.00560631	0	0.00560631	4
R_r_0909_d-	r_0909	0	0	0.00560631	4
R_r_0032_d+	r_0032	0.00485935	0	0.00485935	4
R_r_0910_d-	r_0910	0	0	0.00560631	4
R_r_0154_d+	r_0154	0.00485935	0	0.00485935	4
R_r_0911_d-	r_0911	0	0	0.0156826	3
R_r_0491_d+	r_0491	0.00298638	0	0.00298638	4
R_r_0912_d-	r_0912	0	0	0.0212889	3
R_r_3519_d+	r_3519	0.00285553	0	0.00285553	4
R_r_0913_d-	r_0913	0	0	0.0109925	4
R_r_1682_d+	r_1682	0.00271473	0	0.00271473	4
R_r_0914_d-	r_0914	0	0	0.0156827	3
R_r_3535_d+	r_3535	0.00212632	0	0.00212632	4
R_r_0915_d-	r_0915	0	0	0.0156827	2
R_r_2450_d+	r_2450	0.00151125	0	0.00151125	4
R_r_0916_d-	r_0916	0	0	0.0487831	3
R_r_2447_d+	r_2447	0.000944671	0	0.000944671	4
R_r_0917_d-	r_0917	0	0	0.0765684	3
R_r_2446_d+	r_2446	0.000810017	0	0.000810017	4
R_r_0918_d-	r_0918	0	0	0.0765684	2
R_r_0758_d+	r_0758	0.000630351	0	0.000630351	4
R_r_0919_d-	r_0919	0	0	0	7
R_r_0919_d+	r_0919	0	0	0	7
R_r_0920_d-	r_0920	0	0	0	7
R_r_0920_d+	r_0920	0	0	0	7
R_r_0921_d-	r_0921	0	0	0	7
R_r_0921_d+	r_0921	0	0	0	7
R_r_0922_d-	r_0922	0	0	0	6
R_r_0922_d+	r_0922	0	0	0	6
R_r_0929_d-	r_0929	0	0	0	4
R_r_0929_d+	r_0929	0	0	0	4
R_r_0935_d-	r_0935	0	0	2.9446e-07	6
R_r_2448_d+	r_2448	0.00058645	0	0.00058645	4
R_r_0936_d-	r_0936	0	0	0	4
R_r_0936_d+	r_0936	0	0	0	4
R_r_0937_d-	r_0937	0	0	1.39868e-05	4
R_r_0967_d+	r_0967	0.00014723	0	0.00014723	4
R_r_0938_d-	r_0938	0	0	0.0113225	3
R_r_0968_d+	r_0968	7.36149e-05	0	7.36149e-05	4
R_r_0939_d-	r_0939	0	0	0.00862509	3
R_r_0019_d+	r_0019	1.39868e-05	0	1.39868e-05	4
R_r_0940_d-	r_0940	0	0	0	4
R_r_0940_d+	r_0940	0	0	0	4
R_r_0941_d-	r_0941	0	0	0.013927	4
R_r_0063_d+	r_0063	1.39868e-05	0	1.39868e-05	4
R_r_0942_d-	r_0942	0	0	3.68075e-08	8
R_r_0075_d+	r_0075	1.39868e-05	0	1.39868e-05	4
R_r_0943_d-	r_0943	0	0	0	4
R_r_0943_d+	r_0943	0	0	0	4
R_r_0949_d-	r_0949	0	0	0	4
R_r_0949_d+	r_0949	0	0	0	4
R_r_0950_d-	r_0950	0	0	0	5
R_r_0950_d+	r_0950	0	0	0	5
R_r_0951_d-	r_0951	0	0	0	4
R_r_0951_d+	r_0951	0	0	0	4
R_r_0953_d-	r_0953	0	0	0	4
R_r_0953_d+	r_0953	0	0	0	4
R_r_0954_d-	r_0954	0	0	0	3
R_r_0954_d+	r_0954	0	0	0	3
R_r_0955_d-	r_0955	0	0	0	3
R_r_0955_d+	r_0955	0	0	0	3
R_r_0956_d-	r_0956	0	0	0	4
R_r_0956_d+	r_0956	0	0	0	4
R_r_0957_d-	r_0957	0	0	0.013927	4
R_r_0086_d+	r_0086	1.39868e-05	0	1.39868e-05	4
R_r_0958_d-	r_0958	1.17865	1.34824	0.169592	1
R_r_0958_d+	r_0958	0	1.34824	0.169592	1
R_r_0959_d-	r_0959	0	0	0.0992009	2
R_r_0145_d+	r_0145	1.39868e-05	0	1.39868e-05	4
R_r_0960_d-	r_0960	0	0	0	2
R_r_0960_d+	r_0960	0	0	0	2
R_r_0961_d-	r_0961	0	0.318422	0.708809	3
R_r_0961_d+	r_0961	0.390387	0.318422	0.708809	3
R_r_0962_d-	r_0962	0.352276	1.66667	1.31439	2
R_r_0962_d+	r_0962	0	1.66667	1.31439	2
R_r_0963_d-	r_0963	0	0	0	5
R_r_0963_d+	r_0963	0	0	0	5
R_r_0964_d-	r_0964	0	0	0	3
R_r_0964_d+	r_0964	0	0	0	3
R_r_0965_d-	r_0965	0	0	0	4
R_r_0965_d+	r_0965	0	0	0	4
R_r_0966_d-	r_0966	0	0	0	5
R_r_0966_d+	r_0966	0	0	0	5
R_r_0967_d-	r_0967	0	0	0.00014723	4
R_r_0842_d+	r_0842	1.39868e-05	0	1.39868e-05	4
R_r_0968_d-	r_0968	0	0	7.36149e-05	4
R_r_0906_d+	r_0906	1.39868e-05	0	1.39868e-05	4
R_r_0969_d-	r_0969	0	0	0	3
R_r_0969_d+	r_0969	0	0	0	3
R_r_0970_d-	r_0970	0	0	0.000254958	3
R_r_0937_d+	r_0937	1.39868e-05	0	1.39868e-05	4
R_r_0971_d-	r_0971	0	0	0	3
R_r_0971_d+	r_0971	0	0	0	3
R_r_0972_d-	r_0972	0	0	0	3
R_r_0972_d+	r_0972	0	0	0	3
R_r_0973_d-	r_0973	0	0	0	3
R_r_0973_d+	r_0973	0	0	0	3
R_r_0974_d-	r_0974	0	0	1.00558e-05	3
R_r_1002_d+	r_1002	1.39868e-05	0	1.39868e-05	4
R_r_0975_d-	r_0975	0	0	0	4
R_r_0975_d+	r_0975	0	0	0	4
R_r_0976_d-	r_0976	0	0	0.00044169	3
R_r_0350_d+	r_0350	4.66719e-06	0	4.66719e-06	4
R_r_0977_d-	r_0977	0	0	0	4
R_r_0977_d+	r_0977	0	0	0	4
R_r_0978_d-	r_0978	0	0	0.000176676	3
R_r_0081_d+	r_0081	5.88919e-07	0	5.88919e-07	4
R_r_0979_d-	r_0979	0	0	0	4
R_r_0979_d+	r_0979	0	0	0	4
R_r_0982_d-	r_0982	0.207209	0.333333	0.126124	3
R_r_0982_d+	r_0982	0	0.333333	0.126124	3
R_r_0983_d-	r_0983	0	0	0	5
R_r_0983_d+	r_0983	0	0	0	5
R_r_0984_d-	r_0984	0.542929	0.666667	0.123738	3
R_r_0984_d+	r_0984	0	0.666667	0.123738	3
R_r_0985_d-	r_0985	0	0	0	5
R_r_0985_d+	r_0985	0	0	0	5
R_r_0986_d-	r_0986	0	0	0	4
R_r_0986_d+	r_0986	0	0	0	4
R_r_0987_d-	r_0987	0	0	0	3
R_r_0987_d+	r_0987	0	0	0	3
R_r_0988_d-	r_0988	0	0	0.024201	2
R_r_0903_d+	r_0903	8.83379e-08	0	8.83379e-08	4
R_r_0989_d-	r_0989	0	0	0.024201	2
R_r_1603_d+	r_1603	8.83379e-08	0	8.83379e-08	4
R_r_0990_d-	r_0990	0	0.333333	0.333333	3
R_r_0990_d+	r_0990	0	0.333333	0.333333	3
R_r_0992_d-	r_0992	0	0	0	3
R_r_0992_d+	r_0992	0	0	0	3
R_r_0993_d-	r_0993	0	0	0	4
R_r_0993_d+	r_0993	0	0	0	4
R_r_0995_d-	r_0995	0	0	0.0156774	3
R_r_4040_d+	r_4040	7.36149e-08	0	7.36149e-08	4
R_r_0996_d-	r_0996	0	0	0.0309448	4
R_r_4216_d-	r_4216	7.36149e-07	0	-7.36149e-07	4
R_r_0997_d-	r_0997	0	0	0.0309448	3
R_r_0503_d-	r_0503	0.00579267	0	-0.00579267	4
R_r_0998_d-	r_0998	0	0	0	5
R_r_0998_d+	r_0998	0	0	0	5
R_r_0999_d-	r_0999	0	0	0	6
R_r_0999_d+	r_0999	0	0	0	6
R_r_1000_d-	r_1000	0	0	0.114221	3
R_r_3548_d-	r_3548	0.00760033	0	-0.00760033	4
R_r_1001_d-	r_1001	0	0	0	4
R_r_1001_d+	r_1001	0	0	0	4
R_r_1002_d-	r_1002	0	0	1.39868e-05	4
R_r_1840_d-	r_1840	0.0162886	0	-0.0162886	4
R_r_1003_d-	r_1003	0	0	0	7
R_r_1003_d+	r_1003	0	0	0	7
R_r_1004_d-	r_1004	0	0	0	7
R_r_1004_d+	r_1004	0	0	0	7
R_r_1005_d-	r_1005	0	0	0	6
R_r_1005_d+	r_1005	0	0	0	6
R_r_1006_d-	r_1006	0	0	0	7
R_r_1006_d+	r_1006	0	0	0	7
R_r_1007_d-	r_1007	0	0	0	6
R_r_1007_d+	r_1007	0	0	0	6
R_r_1008_d-	r_1008	0	0	0	4
R_r_1008_d+	r_1008	0	0	0	4
R_r_1009_d-	r_1009	0	0	0	4
R_r_1009_d+	r_1009	0	0	0	4
R_r_1010_d-	r_1010	0	0	0	10
R_r_1010_d+	r_1010	0	0	0	10
R_r_1011_d-	r_1011	0	0	0.00271473	10
R_r_0023_d-	r_0023	0.0250635	0	-0.0250635	4
R_r_1012_d-	r_1012	0	0	0.00271473	8
R_r_1574_d-	r_1574	0.0250635	0	-0.0250635	4
R_r_1021_d-	r_1021	0	0.318422	0.646641	4
R_r_1021_d+	r_1021	0.328219	0.318422	0.646641	4
R_r_1022_d-	r_1022	0	0	0.328219	4
R_r_0902_d-	r_0902	0.0523358	0	-0.0523358	4
R_r_1023_d-	r_1023	0.122117	0.318422	0.196305	3
R_r_1023_d+	r_1023	0	0.318422	0.196305	3
R_r_1024_d-	r_1024	0	0	0	5
R_r_1024_d+	r_1024	0	0	0	5
R_r_1025_d-	r_1025	0	0	0	5
R_r_1025_d+	r_1025	0	0	0	5
R_r_1026_d-	r_1026	0	0	0.00485935	5
R_r_1084_d+	r_1084	0.110297	0	0.110297	5
R_r_1027_d-	r_1027	0	0	0.00485935	#N/A
R_r_0005_d+	r_0005	0.0551019	0	0.0551019	5
R_r_1028_d-	r_1028	0	0	0	10000
R_r_1028_d+	r_1028	0	0	0	10000
R_r_1029_d-	r_1029	0	0	0	2
R_r_1029_d+	r_1029	0	0	0	2
R_r_1030_d-	r_1030	0	0	0	6
R_r_1030_d+	r_1030	0	0	0	6
R_r_1031_d-	r_1031	0	0	0	2
R_r_1031_d+	r_1031	0	0	0	2
R_r_1032_d-	r_1032	0	0	0	6
R_r_1032_d+	r_1032	0	0	0	6
R_r_1033_d-	r_1033	0	0	0	6
R_r_1033_d+	r_1033	0	0	0	6
R_r_1034_d-	r_1034	0	0	0	5
R_r_1034_d+	r_1034	0	0	0	5
R_r_1035_d-	r_1035	0	0	0	10000
R_r_1035_d+	r_1035	0	0	0	10000
R_r_1036_d-	r_1036	0	0	8.83379e-08	3
R_r_0722_d+	r_0722	0.0523358	0	0.0523358	5
R_r_1037_d-	r_1037	0	0	0	4
R_r_1037_d+	r_1037	0	0	0	4
R_r_1038_d-	r_1038	0	0	0.00517056	3
R_r_0510_d+	r_0510	0.0266055	0	0.0266055	5
R_r_1039_d-	r_1039	0	0	0	10000
R_r_1039_d+	r_1039	0	0	0	10000
R_r_1040_d-	r_1040	0	0	0	3
R_r_1040_d+	r_1040	0	0	0	3
R_r_1041_d-	r_1041	0	0	0.0324794	4
R_r_0006_d+	r_0006	0.0184105	0	0.0184105	5
R_r_1042_d-	r_1042	0	0	0.0161847	4
R_r_0735_d+	r_0735	0.0162886	0	0.0162886	5
R_r_1043_d-	r_1043	0	0	0	5
R_r_1043_d+	r_1043	0	0	0	5
R_r_1045_d-	r_1045	0	0	0.000265014	3
R_r_1051_d+	r_1051	0.0101792	0	0.0101792	5
R_r_1046_d-	r_1046	0	0	0	4
R_r_1046_d+	r_1046	0	0	0	4
R_r_1047_d-	r_1047	0	0	0	5
R_r_1047_d+	r_1047	0	0	0	5
R_r_2182_d+	r_2182	0.00686639	0	0.00686639	5
R_r_1048_d+	r_1048	0	0	-0.255992	3
R_r_1049_d-	r_1049	0.255992	0.333333	0.0773412	3
R_r_1049_d+	r_1049	0	0.333333	0.0773412	3
R_r_1050_d-	r_1050	0.286937	0.333333	0.0463963	3
R_r_1050_d+	r_1050	0	0.333333	0.0463963	3
R_r_1051_d-	r_1051	0	0	0.0101792	5
R_r_1026_d+	r_1026	0.00485935	0	0.00485935	5
R_r_1054_d-	r_1054	0	0.666667	0.695173	3
R_r_1054_d+	r_1054	0.0285067	0.666667	0.695173	3
R_r_1055_d-	r_1055	0	0	0.0109925	3
R_r_3534_d+	r_3534	0.00298638	0	0.00298638	5
R_r_1056_d-	r_1056	0	0	0	2
R_r_1056_d+	r_1056	0	0	0	2
R_r_1057_d-	r_1057	0	0	0.0024015	3
R_r_0237_d+	r_0237	0.00271473	0	0.00271473	5
R_r_1058_d-	r_1058	0	0	0	4
R_r_1058_d+	r_1058	0	0	0	4
R_r_1063_d-	r_1063	0	0	0.00862509	2
R_r_1754_d+	r_1754	0.00271473	0	0.00271473	5
R_r_1065_d-	r_1065	0	0	0	3
R_r_1065_d+	r_1065	0	0	0	3
R_r_1066_d-	r_1066	0	0	0.00862509	3
R_r_2308_d+	r_2308	0.00232126	0	0.00232126	5
R_r_1067_d-	r_1067	0	0	0	4
R_r_1067_d+	r_1067	0	0	0	4
R_r_1068_d-	r_1068	0	0	0	5
R_r_1068_d+	r_1068	0	0	0	5
R_r_1069_d-	r_1069	0	0	0	5
R_r_1069_d+	r_1069	0	0	0	5
R_r_1070_d-	r_1070	0	0	0	5
R_r_1070_d+	r_1070	0	0	0	5
R_r_1071_d-	r_1071	0	0	0	5
R_r_1071_d+	r_1071	0	0	0	5
R_r_1072_d-	r_1072	0	0	0.00362747	#N/A
R_r_2183_d+	r_2183	0.00226908	0	0.00226908	5
R_r_1073_d-	r_1073	0	0	0	#N/A
R_r_1073_d+	r_1073	0	0	0	#N/A
R_r_1074_d-	r_1074	0	0	0	3
R_r_1074_d+	r_1074	0	0	0	3
R_r_1075_d-	r_1075	0	0	0	4
R_r_1075_d+	r_1075	0	0	0	4
R_r_1076_d-	r_1076	0	0	0	2
R_r_1076_d+	r_1076	0	0	0	2
R_r_1077_d-	r_1077	0	0	0	5
R_r_1077_d+	r_1077	0	0	0	5
R_r_1078_d-	r_1078	0	0	0	5
R_r_1078_d+	r_1078	0	0	0	5
R_r_1079_d-	r_1079	0	0	0	#N/A
R_r_1079_d+	r_1079	0	0	0	#N/A
R_r_1080_d-	r_1080	0	0	0	#N/A
R_r_1080_d+	r_1080	0	0	0	#N/A
R_r_1081_d-	r_1081	0	0	7.36149e-08	5
R_r_2313_d+	r_2313	0.00212632	0	0.00212632	5
R_r_1082_d-	r_1082	0	0	0	4
R_r_1082_d+	r_1082	0	0	0	4
R_r_1083_d-	r_1083	0	0	7.36149e-08	5
R_r_2433_d+	r_2433	0.00157502	0	0.00157502	5
R_r_1084_d-	r_1084	0	0	0.110297	5
R_r_2436_d+	r_2436	0.00151125	0	0.00151125	5
R_r_1085_d-	r_1085	0	0	0	#N/A
R_r_1085_d+	r_1085	0	0	0	#N/A
R_r_1086_d-	r_1086	0	0	0	#N/A
R_r_1086_d+	r_1086	0	0	0	#N/A
R_r_1087_d-	r_1087	0	0	0	2
R_r_1087_d+	r_1087	0	0	0	2
R_r_2492_d+	r_2492	0.00151125	0	0.00151125	5
R_r_1088_d+	r_1088	0	0	-0.0223745	3
R_r_1089_d-	r_1089	0	0	0.0223745	3
R_r_2500_d+	r_2500	0.00151125	0	0.00151125	5
R_r_1090_d-	r_1090	0	0	0	4
R_r_1090_d+	r_1090	0	0	0	4
R_r_1091_d-	r_1091	0	0	0	3
R_r_1091_d+	r_1091	0	0	0	3
R_r_1092_d-	r_1092	0	0	0	4
R_r_1092_d+	r_1092	0	0	0	4
R_r_1093_d-	r_1093	0	0	0	5
R_r_1093_d+	r_1093	0	0	0	5
R_r_1094_d-	r_1094	0	0	0	3
R_r_1094_d+	r_1094	0	0	0	3
R_r_1095_d-	r_1095	0	0	0	3
R_r_1095_d+	r_1095	0	0	0	3
R_r_1096_d-	r_1096	0	0	0	5
R_r_1096_d+	r_1096	0	0	0	5
R_r_1097_d-	r_1097	0	0	0	4
R_r_1097_d+	r_1097	0	0	0	4
R_r_1098_d-	r_1098	0	0	0	4
R_r_1098_d+	r_1098	0	0	0	4
R_r_1099_d-	r_1099	0	0	0.024201	2
R_r_2508_d+	r_2508	0.00151125	0	0.00151125	5
R_r_1100_d-	r_1100	0	0	0	6
R_r_1100_d+	r_1100	0	0	0	6
R_r_1101_d-	r_1101	0	0	0	3
R_r_1101_d+	r_1101	0	0	0	3
R_r_1102_d-	r_1102	0	0	0	6
R_r_1102_d+	r_1102	0	0	0	6
R_r_1103_d-	r_1103	0	0	0	5
R_r_1103_d+	r_1103	0	0	0	5
R_r_1104_d-	r_1104	0	0	0	4
R_r_1104_d+	r_1104	0	0	0	4
R_r_1106_d-	r_1106	0	0	0	3
R_r_1106_d+	r_1106	0	0	0	3
R_r_1107_d-	r_1107	0	0	0	4
R_r_1107_d+	r_1107	0	0	0	4
R_r_1108_d-	r_1108	0	0	0	4
R_r_1108_d+	r_1108	0	0	0	4
R_r_1109_d-	r_1109	0	0	0	4
R_r_1109_d+	r_1109	0	0	0	4
R_r_1110_d-	r_1110	0	3.13771	5.63508	#N/A
R_r_1110_d+	r_1110	2.49736	3.13771	5.63508	#N/A
R_r_1111_d-	r_1111	0	0	0	#N/A
R_r_1111_d+	r_1111	0	0	0	#N/A
R_r_1112_d-	r_1112	0	0	0	2
R_r_1112_d+	r_1112	0	0	0	2
R_r_1113_d-	r_1113	0	0	0	4
R_r_1113_d+	r_1113	0	0	0	4
R_r_1114_d-	r_1114	0	0	0	5
R_r_1114_d+	r_1114	0	0	0	5
R_r_1115_d-	r_1115	0	0	0.526314	#N/A
R_r_3849_d+	r_3849	0.00151125	0	0.00151125	5
R_r_1116_d-	r_1116	0	0	0	#N/A
R_r_1116_d+	r_1116	0	0	0	#N/A
R_r_1118_d-	r_1118	0	0	0	2
R_r_1118_d+	r_1118	0	0	0	2
R_r_1119_d-	r_1119	0	0	0	7
R_r_1119_d+	r_1119	0	0	0	7
R_r_1120_d-	r_1120	0	0	0	4
R_r_1120_d+	r_1120	0	0	0	4
R_r_1121_d-	r_1121	0	0	0	7
R_r_1121_d+	r_1121	0	0	0	7
R_r_1122_d-	r_1122	0	0	0	7
R_r_1122_d+	r_1122	0	0	0	7
R_r_1123_d-	r_1123	0	0	0	7
R_r_1123_d+	r_1123	0	0	0	7
R_r_1124_d-	r_1124	0	0	0	7
R_r_1124_d+	r_1124	0	0	0	7
R_r_1125_d-	r_1125	0	0	0	6
R_r_1125_d+	r_1125	0	0	0	6
R_r_1126_d-	r_1126	0	-0.318422	-0.287477	2
R_r_1126_d+	r_1126	0.0309448	-0.318422	-0.287477	2
R_r_2432_d+	r_2432	0.000810017	0	0.000810017	5
R_r_1127_d+	r_1127	0	0	-0.0309448	2
R_r_1128_d-	r_1128	0	0	0	3
R_r_1128_d+	r_1128	0	0	0	3
R_r_1129_d-	r_1129	0	0	0.0162886	#N/A
R_r_2488_d+	r_2488	0.000810017	0	0.000810017	5
R_r_1130_d-	r_1130	0	0	0	#N/A
R_r_1130_d+	r_1130	0	0	0	#N/A
R_r_1131_d-	r_1131	0	0	0	#N/A
R_r_1131_d+	r_1131	0	0	0	#N/A
R_r_1132_d-	r_1132	0	0	0	6
R_r_1132_d+	r_1132	0	0	0	6
R_r_1133_d-	r_1133	0	0	0	4
R_r_1133_d+	r_1133	0	0	0	4
R_r_1134_d-	r_1134	0	0	0	4
R_r_1134_d+	r_1134	0	0	0	4
R_r_1135_d-	r_1135	0	0	0	7
R_r_1135_d+	r_1135	0	0	0	7
R_r_1136_d-	r_1136	0	0	0	3
R_r_1136_d+	r_1136	0	0	0	3
R_r_1137_d-	r_1137	0	0	0	3
R_r_1137_d+	r_1137	0	0	0	3
R_r_1138_d-	r_1138	0	0	0	2
R_r_1138_d+	r_1138	0	0	0	2
R_r_1139_d-	r_1139	0	0	0	5
R_r_1139_d+	r_1139	0	0	0	5
R_r_1146_d-	r_1146	0	0	0	6
R_r_1146_d+	r_1146	0	0	0	6
R_r_1147_d-	r_1147	0	0	0	6
R_r_1147_d+	r_1147	0	0	0	6
R_r_1148_d-	r_1148	0	0	0	6
R_r_1148_d+	r_1148	0	0	0	6
R_r_1149_d-	r_1149	0	0	0	10
R_r_1149_d+	r_1149	0	0	0	10
R_r_1151_d-	r_1151	0	0	0	#N/A
R_r_1151_d+	r_1151	0	0	0	#N/A
R_r_1161_d-	r_1161	0	0	0	5
R_r_1161_d+	r_1161	0	0	0	5
R_r_1162_d-	r_1162	0	0	0	5
R_r_1162_d+	r_1162	0	0	0	5
R_r_1164_d-	r_1164	0	0	0	10000
R_r_1164_d+	r_1164	0	0	0	10000
R_r_1165_d-	r_1165	0	0	0	6
R_r_1165_d+	r_1165	0	0	0	6
R_r_1166_d-	r_1166	0	1	1	5
R_r_1166_d+	r_1166	0	1	1	5
R_r_1167_d-	r_1167	0	0	0	3
R_r_1167_d+	r_1167	0	0	0	3
R_r_1168_d-	r_1168	0	0	0	3
R_r_1168_d+	r_1168	0	0	0	3
R_r_1169_d-	r_1169	0	0	0	9
R_r_1169_d+	r_1169	0	0	0	9
R_r_1170_d-	r_1170	0	0	0	6
R_r_1170_d+	r_1170	0	0	0	6
R_r_1171_d-	r_1171	0	0	0	6
R_r_1171_d+	r_1171	0	0	0	6
R_r_1172_d-	r_1172	0	0	0	6
R_r_1172_d+	r_1172	0	0	0	6
R_r_1173_d-	r_1173	0	0	0	3
R_r_1173_d+	r_1173	0	0	0	3
R_r_1174_d-	r_1174	0	0	0	6
R_r_1174_d+	r_1174	0	0	0	6
R_r_1175_d-	r_1175	0	0	0	#N/A
R_r_1175_d+	r_1175	0	0	0	#N/A
R_r_1176_d-	r_1176	0	0	0	4
R_r_1176_d+	r_1176	0	0	0	4
R_r_1177_d-	r_1177	0	0	0	6
R_r_1177_d+	r_1177	0	0	0	6
R_r_1178_d-	r_1178	0	0	2.31151e-06	#N/A
R_r_2496_d+	r_2496	0.000810017	0	0.000810017	5
R_r_1179_d-	r_1179	0	0	7.36149e-08	#N/A
R_r_2504_d+	r_2504	0.000810017	0	0.000810017	5
R_r_1180_d-	r_1180	0	0	0	4
R_r_1180_d+	r_1180	0	0	0	4
R_r_1181_d-	r_1181	0	0	0	4
R_r_1181_d+	r_1181	0	0	0	4
R_r_1182_d-	r_1182	0	0	0	6
R_r_1182_d+	r_1182	0	0	0	6
R_r_1183_d-	r_1183	0	0	0	3
R_r_1183_d+	r_1183	0	0	0	3
R_r_1184_d-	r_1184	0	0	0	4
R_r_1184_d+	r_1184	0	0	0	4
R_r_1185_d-	r_1185	0	0	0	4
R_r_1185_d+	r_1185	0	0	0	4
R_r_1186_d-	r_1186	0	0	0	3
R_r_1186_d+	r_1186	0	0	0	3
R_r_1187_d-	r_1187	0	0	0	3
R_r_1187_d+	r_1187	0	0	0	3
R_r_1188_d-	r_1188	0	0	0	3
R_r_1188_d+	r_1188	0	0	0	3
R_r_1189_d-	r_1189	0	0	0	2
R_r_1189_d+	r_1189	0	0	0	2
R_r_1190_d-	r_1190	0	0	0	2
R_r_1190_d+	r_1190	0	0	0	2
R_r_1191_d-	r_1191	0	0	0	4
R_r_1191_d+	r_1191	0	0	0	4
R_r_1192_d-	r_1192	0	0	0	3
R_r_1192_d+	r_1192	0	0	0	3
R_r_1193_d-	r_1193	0	0	0	10000
R_r_1193_d+	r_1193	0	0	0	10000
R_r_1194_d-	r_1194	0	0	0.049552	2
R_r_3845_d+	r_3845	0.000810017	0	0.000810017	5
R_r_1195_d-	r_1195	0	0	0	2
R_r_1195_d+	r_1195	0	0	0	2
R_r_1196_d-	r_1196	0	0	0	2
R_r_1196_d+	r_1196	0	0	0	2
R_r_1197_d-	r_1197	0	0	0	3
R_r_1197_d+	r_1197	0	0	0	3
R_r_1198_d-	r_1198	0	0	0	3
R_r_1198_d+	r_1198	0	0	0	3
R_r_1199_d-	r_1199	0	0	0	3
R_r_1199_d+	r_1199	0	0	0	3
R_r_1200_d-	r_1200	0	0	0	5
R_r_1200_d+	r_1200	0	0	0	5
R_r_1201_d-	r_1201	0	0	0	5
R_r_1201_d+	r_1201	0	0	0	5
R_r_1202_d-	r_1202	0	0	0	3
R_r_1202_d+	r_1202	0	0	0	3
R_r_1203_d-	r_1203	0	0	0	3
R_r_1203_d+	r_1203	0	0	0	3
R_r_1204_d-	r_1204	0	0	0	3
R_r_1204_d+	r_1204	0	0	0	3
R_r_1205_d-	r_1205	0	0	0	3
R_r_1205_d+	r_1205	0	0	0	3
R_r_1206_d-	r_1206	0	0	0	3
R_r_1206_d+	r_1206	0	0	0	3
R_r_1207_d-	r_1207	0	0	0	3
R_r_1207_d+	r_1207	0	0	0	3
R_r_1208_d-	r_1208	0	0	0	3
R_r_1208_d+	r_1208	0	0	0	3
R_r_1209_d-	r_1209	0	0	0	3
R_r_1209_d+	r_1209	0	0	0	3
R_r_1210_d-	r_1210	0	0	0	3
R_r_1210_d+	r_1210	0	0	0	3
R_r_1211_d-	r_1211	0	0	0	3
R_r_1211_d+	r_1211	0	0	0	3
R_r_1212_d-	r_1212	0	0	0	3
R_r_1212_d+	r_1212	0	0	0	3
R_r_1213_d-	r_1213	0	0	0	3
R_r_1213_d+	r_1213	0	0	0	3
R_r_1214_d-	r_1214	0	0	0	3
R_r_1214_d+	r_1214	0	0	0	3
R_r_1215_d-	r_1215	0	0	0	3
R_r_1215_d+	r_1215	0	0	0	3
R_r_1216_d-	r_1216	0	0	0	5
R_r_1216_d+	r_1216	0	0	0	5
R_r_1217_d-	r_1217	0	0	0	3
R_r_1217_d+	r_1217	0	0	0	3
R_r_1218_d-	r_1218	0	0	0	4
R_r_1218_d+	r_1218	0	0	0	4
R_r_1219_d-	r_1219	0	0	0	3
R_r_1219_d+	r_1219	0	0	0	3
R_r_1220_d-	r_1220	0	0	0	3
R_r_1220_d+	r_1220	0	0	0	3
R_r_1221_d-	r_1221	0	0	0	3
R_r_1221_d+	r_1221	0	0	0	3
R_r_1222_d-	r_1222	0	0	0	3
R_r_1222_d+	r_1222	0	0	0	3
R_r_1223_d-	r_1223	0	0	0	3
R_r_1223_d+	r_1223	0	0	0	3
R_r_1224_d-	r_1224	0	0	0	3
R_r_1224_d+	r_1224	0	0	0	3
R_r_1225_d-	r_1225	0	0	0	8
R_r_1225_d+	r_1225	0	0	0	8
R_r_1226_d-	r_1226	0	0	0	2
R_r_1226_d+	r_1226	0	0	0	2
R_r_1227_d-	r_1227	0	0	0	6
R_r_1227_d+	r_1227	0	0	0	6
R_r_1228_d-	r_1228	0	0	0	5
R_r_1228_d+	r_1228	0	0	0	5
R_r_1229_d-	r_1229	0	0	0	#N/A
R_r_1229_d+	r_1229	0	0	0	#N/A
R_r_1230_d-	r_1230	0	0	0	#N/A
R_r_1230_d+	r_1230	0	0	0	#N/A
R_r_1231_d-	r_1231	0	0	0	#N/A
R_r_1231_d+	r_1231	0	0	0	#N/A
R_r_1232_d-	r_1232	0	0	0	#N/A
R_r_1232_d+	r_1232	0	0	0	#N/A
R_r_1235_d-	r_1235	0	0	0	4
R_r_1235_d+	r_1235	0	0	0	4
R_r_1236_d-	r_1236	0	0	0	5
R_r_1236_d+	r_1236	0	0	0	5
R_r_1237_d-	r_1237	0	0	0.0135887	3
R_r_0757_d+	r_0757	0.000630351	0	0.000630351	5
R_r_1238_d-	r_1238	0	0	0	3
R_r_1238_d+	r_1238	0	0	0	3
R_r_1239_d-	r_1239	0	0	0	1
R_r_1239_d+	r_1239	0	0	0	1
R_r_1241_d-	r_1241	0	0	0	4
R_r_1241_d+	r_1241	0	0	0	4
R_r_1242_d-	r_1242	0	0	0	6
R_r_1242_d+	r_1242	0	0	0	6
R_r_1243_d-	r_1243	0	0	0	4
R_r_1243_d+	r_1243	0	0	0	4
R_r_1244_d-	r_1244	1.84722	2.69649	0.849271	#N/A
R_r_1244_d+	r_1244	0	2.69649	0.849271	#N/A
R_r_1245_d-	r_1245	0	3.13771	4.95644	#N/A
R_r_1245_d+	r_1245	1.81873	3.13771	4.95644	#N/A
R_r_1249_d-	r_1249	0	0	0.000267222	#N/A
R_r_2455_d+	r_2455	0.000630351	0	0.000630351	5
R_r_1250_d-	r_1250	0	0	0	4
R_r_1250_d+	r_1250	0	0	0	4
R_r_1251_d-	r_1251	0	0	0	4
R_r_1251_d+	r_1251	0	0	0	4
R_r_1252_d-	r_1252	0	0	0	4
R_r_1252_d+	r_1252	0	0	0	4
R_r_1253_d-	r_1253	0	0	0	5
R_r_1253_d+	r_1253	0	0	0	5
R_r_3980_d+	r_3980	0.000598496	0	0.000598496	5
R_r_1254_d+	r_1254	0	0	-0.210828	2
R_r_1255_d-	r_1255	0	0	0	4
R_r_1255_d+	r_1255	0	0	0	4
R_r_1256_d-	r_1256	0	0	0	4
R_r_1256_d+	r_1256	0	0	0	4
R_r_1257_d-	r_1257	0	0	0	10000
R_r_1257_d+	r_1257	0	0	0	10000
R_r_2310_d+	r_2310	0.00058645	0	0.00058645	5
R_r_1258_d+	r_1258	0	0	-0.000292251	#N/A
R_r_1259_d-	r_1259	0	0	0	4
R_r_1259_d+	r_1259	0	0	0	4
R_r_1260_d-	r_1260	0	0	0	4
R_r_1260_d+	r_1260	0	0	0	4
R_r_1261_d-	r_1261	0	0	0	4
R_r_1261_d+	r_1261	0	0	0	4
R_r_1262_d-	r_1262	0	0	0	4
R_r_1262_d+	r_1262	0	0	0	4
R_r_1263_d-	r_1263	0	0	0	4
R_r_1263_d+	r_1263	0	0	0	4
R_r_1264_d-	r_1264	0	0	0	3
R_r_1264_d+	r_1264	0	0	0	3
R_r_1265_d-	r_1265	0	0.318422	0.318422	3
R_r_1265_d+	r_1265	0	0.318422	0.318422	3
R_r_1266_d-	r_1266	0	0	0.00633164	#N/A
R_r_2434_d+	r_2434	0.00058645	0	0.00058645	5
R_r_1267_d-	r_1267	0	0	0	#N/A
R_r_1267_d+	r_1267	0	0	0	#N/A
R_r_1268_d-	r_1268	0	0	0	3
[truncated: 6,153 more rows]

## Sheet: pFBA_GA
rxns	pFBA
r_0438	5.12457
r_2100	3.30351
r_0226	3.13771
r_1110	3.13771
r_1245	3.13771
r_1244	2.69649
r_0439	2.56229
r_0366	1.66667
r_0893	1.66667
r_0962	1.66667
r_0486	1.60702
r_0770	1.60702
r_0892	1.60702
AnOXA	1.34824
AtGLYR	1.34824
EX_glycolic_acid	1.34824
glycolic_acid_transport	1.34824
MepanE2	1.34824
r_0148	1.34824
r_0958	1.34824
r_1667	1.34824
r_4527	1.34824
Scfat	1.34824
r_1978	1.28114
r_1979	1.28114
r_0091	1
r_0466	1
r_0534	1
r_0889	1
r_1166	1
r_4046	0.7
r_0984	0.666667
r_1054	0.666667
r_0773	0.636844
r_1672	0.607021
r_1697	0.607021
r_0450	0.333333
r_0886	0.333333
r_0887	0.333333
r_0982	0.333333
r_0990	0.333333
r_1049	0.333333
r_1050	0.333333
r_0068	0.318422
r_0300	0.318422
r_0303	0.318422
r_0452	0.318422
r_0469	0.318422
r_0659	0.318422
r_0713	0.318422
r_0961	0.318422
r_1021	0.318422
r_1023	0.318422
r_1265	0.318422
r_2034	0.318422
r_2305	0.318422
TaGAPN	0.059646
r_0001	0
r_0002	0
r_0003	0
r_0004	0
r_0005	0
r_0006	0
r_0007	0
r_0012	0
r_0013	0
r_0014	0
r_0015	0
r_0016	0
r_0017	0
r_0018	0
r_0019	0
r_0020	0
r_0021	0
r_0022	0
r_0023	0
r_0024	0
r_0025	0
r_0026	0
r_0027	0
r_0028	0
r_0029	0
r_0030	0
r_0032	0
r_0033	0
r_0034	0
r_0035	0
r_0036	0
r_0037	0
r_0038	0
r_0039	0
r_0040	0
r_0041	0
r_0042	0
r_0043	0
r_0044	0
r_0045	0
r_0057	0
r_0058	0
r_0059	0
r_0060	0
r_0061	0
r_0062	0
r_0063	0
r_0064	0
r_0065	0
r_0066	0
r_0067	0
r_0069	0
r_0070	0
r_0072	0
r_0073	0
r_0074	0
r_0075	0
r_0076	0
r_0077	0
r_0078	0
r_0079	0
r_0080	0
r_0081	0
r_0082	0
r_0083	0
r_0084	0
r_0085	0
r_0086	0
r_0087	0
r_0088	0
r_0089	0
r_0090	0
r_0092	0
r_0093	0
r_0094	0
r_0095	0
r_0096	0
r_0097	0
r_0099	0
r_0100	0
r_0101	0
r_0102	0
r_0103	0
r_0104	0
r_0105	0
r_0106	0
r_0107	0
r_0108	0
r_0109	0
r_0111	0
r_0112	0
r_0113	0
r_0114	0
r_0115	0
r_0116	0
r_0117	0
r_0118	0
r_0119	0
r_0120	0
r_0121	0
r_0122	0
r_0123	0
r_0124	0
r_0125	0
r_0126	0
r_0127	0
r_0128	0
r_0129	0
r_0130	0
r_0131	0
r_0132	0
r_0133	0
r_0134	0
r_0135	0
r_0137	0
r_0138	0
r_0139	0
r_0140	0
r_0142	0
r_0143	0
r_0144	0
r_0145	0
r_0146	0
r_0147	0
r_0149	0
r_0150	0
r_0151	0
r_0152	0
r_0153	0
r_0154	0
r_0155	0
r_0156	0
r_0157	0
r_0158	0
r_0159	0
r_0160	0
r_0161	0
r_0162	0
r_0163	0
r_0164	0
r_0165	0
r_0166	0
r_0167	0
r_0168	0
r_0169	0
r_0170	0
r_0171	0
r_0172	0
r_0173	0
r_0174	0
r_0175	0
r_0176	0
r_0177	0
r_0178	0
r_0179	0
r_0180	0
r_0181	0
r_0182	0
r_0183	0
r_0184	0
r_0185	0
r_0186	0
r_0187	0
r_0188	0
r_0189	0
r_0190	0
r_0191	0
r_0192	0
r_0193	0
r_0194	0
r_0195	0
r_0198	0
r_0199	0
r_0200	0
r_0201	0
r_0202	0
r_0203	0
r_0204	0
r_0205	0
r_0206	0
r_0207	0
r_0208	0
r_0209	0
r_0210	0
r_0211	0
r_0212	0
r_0213	0
r_0214	0
r_0215	0
r_0216	0
r_0217	0
r_0218	0
r_0219	0
r_0220	0
r_0221	0
r_0222	0
r_0223	0
r_0224	0
r_0225	0
r_0227	0
r_0228	0
r_0229	0
r_0230	0
r_0231	0
r_0233	0
r_0234	0
r_0235	0
r_0236	0
r_0237	0
r_0238	0
r_0239	0
r_0240	0
r_0241	0
r_0242	0
r_0243	0
r_0244	0
r_0249	0
r_0250	0
r_0252	0
r_0253	0
r_0254	0
r_0255	0
r_0256	0
r_0259	0
r_0260	0
r_0261	0
r_0262	0
r_0263	0
r_0264	0
r_0265	0
r_0266	0
r_0267	0
r_0268	0
r_0269	0
r_0270	0
r_0271	0
r_0272	0
r_0273	0
r_0274	0
r_0278	0
r_0279	0
r_0280	0
r_0281	0
r_0282	0
r_0283	0
r_0284	0
r_0285	0
r_0286	0
r_0287	0
r_0288	0
r_0289	0
r_0290	0
r_0291	0
r_0292	0
r_0293	0
r_0294	0
r_0295	0
r_0296	0
r_0297	0
r_0298	0
r_0299	0
r_0301	0
r_0302	0
r_0304	0
r_0306	0
r_0307	0
r_0308	0
r_0309	0
r_0310	0
r_0311	0
r_0312	0
r_0313	0
r_0314	0
r_0315	0
r_0317	0
r_0318	0
r_0319	0
r_0320	0
r_0321	0
r_0322	0
r_0323	0
r_0326	0
r_0327	0
r_0328	0
r_0329	0
r_0330	0
r_0331	0
r_0332	0
r_0334	0
r_0335	0
r_0340	0
r_0341	0
r_0342	0
r_0343	0
r_0344	0
r_0345	0
r_0346	0
r_0347	0
r_0348	0
r_0349	0
r_0350	0
r_0351	0
r_0352	0
r_0353	0
r_0354	0
r_0355	0
r_0356	0
r_0357	0
r_0358	0
r_0359	0
r_0360	0
r_0361	0
r_0362	0
r_0363	0
r_0364	0
r_0365	0
r_0368	0
r_0369	0
r_0370	0
r_0373	0
r_0399	0
r_0400	0
r_0402	0
r_0410	0
r_0412	0
r_0436	0
r_0437	0
r_0440	0
r_0441	0
r_0442	0
r_0443	0
r_0445	0
r_0446	0
r_0447	0
r_0448	0
r_0449	0
r_0451	0
r_0453	0
r_0454	0
r_0455	0
r_0457	0
r_0458	0
r_0459	0
r_0460	0
r_0461	0
r_0462	0
r_0463	0
r_0464	0
r_0465	0
r_0467	0
r_0468	0
r_0470	0
r_0471	0
r_0472	0
r_0473	0
r_0475	0
r_0476	0
r_0477	0
r_0478	0
r_0479	0
r_0480	0
r_0481	0
r_0482	0
r_0483	0
r_0484	0
r_0485	0
r_0487	0
r_0488	0
r_0489	0
r_0490	0
r_0491	0
r_0492	0
r_0497	0
r_0499	0
r_0500	0
r_0501	0
r_0502	0
r_0503	0
r_0504	0
r_0505	0
r_0506	0
r_0507	0
r_0508	0
r_0509	0
r_0510	0
r_0511	0
r_0512	0
r_0514	0
r_0518	0
r_0519	0
r_0520	0
r_0521	0
r_0522	0
r_0523	0
r_0524	0
r_0525	0
r_0526	0
r_0527	0
r_0528	0
r_0529	0
r_0530	0
r_0531	0
r_0532	0
r_0533	0
r_0535	0
r_0536	0
r_0537	0
r_0538	0
r_0539	0
r_0540	0
r_0541	0
r_0542	0
r_0543	0
r_0544	0
r_0545	0
r_0546	0
r_0547	0
r_0548	0
r_0549	0
r_0550	0
r_0551	0
r_0552	0
r_0553	0
r_0554	0
r_0555	0
r_0556	0
r_0557	0
r_0558	0
r_0559	0
r_0560	0
r_0561	0
r_0562	0
r_0563	0
r_0564	0
r_0565	0
r_0566	0
r_0567	0
r_0568	0
r_0569	0
r_0570	0
r_0571	0
r_0572	0
r_0573	0
r_0574	0
r_0575	0
r_0596	0
r_0597	0
r_0598	0
r_0599	0
r_0600	0
r_0601	0
r_0602	0
r_0603	0
r_0604	0
r_0605	0
r_0606	0
r_0607	0
r_0608	0
r_0609	0
r_0610	0
r_0611	0
r_0612	0
r_0613	0
r_0614	0
r_0615	0
r_0616	0
r_0617	0
r_0618	0
r_0619	0
r_0620	0
r_0621	0
r_0622	0
r_0623	0
r_0624	0
r_0625	0
r_0626	0
r_0627	0
r_0628	0
r_0629	0
r_0630	0
r_0631	0
r_0632	0
r_0633	0
r_0634	0
r_0635	0
r_0636	0
r_0637	0
r_0638	0
r_0639	0
r_0640	0
r_0641	0
r_0642	0
r_0643	0
r_0644	0
r_0645	0
r_0646	0
r_0647	0
r_0648	0
r_0649	0
r_0650	0
r_0651	0
r_0652	0
r_0653	0
r_0654	0
r_0655	0
r_0656	0
r_0657	0
r_0658	0
r_0661	0
r_0662	0
r_0663	0
r_0664	0
r_0665	0
r_0666	0
r_0667	0
r_0668	0
r_0669	0
r_0670	0
r_0671	0
r_0672	0
r_0673	0
r_0674	0
r_0675	0
r_0676	0
r_0678	0
r_0679	0
r_0680	0
r_0681	0
r_0682	0
r_0683	0
r_0687	0
r_0688	0
r_0689	0
r_0690	0
r_0691	0
r_0692	0
r_0693	0
r_0694	0
r_0695	0
r_0696	0
r_0697	0
r_0698	0
r_0699	0
r_0700	0
r_0701	0
r_0702	0
r_0703	0
r_0704	0
r_0705	0
r_0706	0
r_0707	0
r_0708	0
r_0711	0
r_0712	0
r_0714	0
r_0715	0
r_0716	0
r_0717	0
r_0718	0
r_0719	0
r_0721	0
r_0722	0
r_0723	0
r_0724	0
r_0725	0
r_0726	0
r_0727	0
r_0728	0
r_0729	0
r_0730	0
r_0731	0
r_0732	0
r_0733	0
r_0734	0
r_0735	0
r_0736	0
r_0737	0
r_0738	0
r_0739	0
r_0747	0
r_0748	0
r_0749	0
r_0750	0
r_0751	0
r_0752	0
r_0753	0
r_0754	0
r_0755	0
r_0756	0
r_0757	0
r_0758	0
r_0759	0
r_0760	0
r_0761	0
r_0762	0
r_0763	0
r_0764	0
r_0765	0
r_0766	0
r_0767	0
r_0768	0
r_0769	0
r_0771	0
r_0772	0
r_0774	0
r_0775	0
r_0781	0
r_0782	0
r_0783	0
r_0784	0
r_0785	0
r_0786	0
r_0787	0
r_0788	0
r_0789	0
r_0790	0
r_0791	0
r_0792	0
r_0793	0
r_0795	0
r_0796	0
r_0797	0
r_0798	0
r_0799	0
r_0800	0
r_0801	0
r_0802	0
r_0803	0
r_0804	0
r_0805	0
r_0806	0
r_0807	0
r_0810	0
r_0811	0
r_0812	0
r_0813	0
r_0815	0
r_0816	0
r_0817	0
r_0818	0
r_0819	0
r_0820	0
r_0821	0
r_0831	0
r_0832	0
r_0841	0
r_0842	0
r_0843	0
r_0844	0
r_0845	0
r_0847	0
r_0848	0
r_0849	0
r_0850	0
r_0851	0
r_0852	0
r_0853	0
r_0854	0
r_0855	0
r_0882	0
r_0883	0
r_0884	0
r_0885	0
r_0888	0
r_0890	0
r_0891	0
r_0902	0
r_0903	0
r_0904	0
r_0905	0
r_0906	0
r_0907	0
r_0908	0
r_0909	0
r_0910	0
r_0911	0
r_0912	0
r_0913	0
r_0914	0
r_0915	0
r_0916	0
r_0917	0
r_0918	0
r_0919	0
r_0920	0
r_0921	0
r_0922	0
r_0929	0
r_0935	0
r_0936	0
r_0937	0
r_0938	0
r_0939	0
r_0940	0
r_0941	0
r_0942	0
r_0943	0
r_0949	0
r_0950	0
r_0951	0
r_0953	0
r_0954	0
r_0955	0
r_0956	0
r_0957	0
r_0959	0
r_0960	0
r_0963	0
r_0964	0
r_0965	0
r_0966	0
r_0967	0
r_0968	0
r_0969	0
r_0970	0
r_0971	0
r_0972	0
r_0973	0
r_0974	0
r_0975	0
r_0976	0
r_0977	0
r_0978	0
r_0979	0
r_0983	0
r_0985	0
r_0986	0
r_0987	0
r_0988	0
r_0989	0
r_0992	0
r_0993	0
r_0995	0
r_0996	0
r_0997	0
r_0998	0
r_0999	0
r_1000	0
r_1001	0
r_1002	0
r_1003	0
r_1004	0
r_1005	0
r_1006	0
r_1007	0
r_1008	0
r_1009	0
r_1010	0
r_1011	0
r_1012	0
r_1022	0
r_1024	0
r_1025	0
r_1026	0
r_1027	0
r_1028	0
r_1029	0
r_1030	0
r_1031	0
r_1032	0
r_1033	0
r_1034	0
r_1035	0
r_1036	0
r_1037	0
r_1038	0
r_1039	0
r_1040	0
r_1041	0
r_1042	0
r_1043	0
r_1045	0
r_1046	0
r_1047	0
r_1048	0
r_1051	0
r_1055	0
r_1056	0
r_1057	0
r_1058	0
r_1063	0
r_1065	0
r_1066	0
r_1067	0
r_1068	0
r_1069	0
r_1070	0
r_1071	0
r_1072	0
r_1073	0
r_1074	0
r_1075	0
r_1076	0
r_1077	0
r_1078	0
r_1079	0
r_1080	0
r_1081	0
r_1082	0
r_1083	0
r_1084	0
r_1085	0
r_1086	0
r_1087	0
r_1088	0
r_1089	0
r_1090	0
r_1091	0
r_1092	0
r_1093	0
r_1094	0
r_1095	0
r_1096	0
r_1097	0
r_1098	0
r_1099	0
r_1100	0
r_1101	0
r_1102	0
r_1103	0
r_1104	0
r_1106	0
r_1107	0
r_1108	0
r_1109	0
r_1111	0
r_1112	0
r_1113	0
r_1114	0
r_1115	0
r_1116	0
r_1118	0
r_1119	0
r_1120	0
r_1121	0
r_1122	0
r_1123	0
r_1124	0
r_1125	0
r_1127	0
r_1128	0
r_1129	0
r_1130	0
r_1131	0
r_1132	0
r_1133	0
r_1134	0
r_1135	0
r_1136	0
r_1137	0
r_1138	0
r_1139	0
r_1146	0
r_1147	0
r_1148	0
r_1149	0
r_1151	0
r_1161	0
r_1162	0
r_1164	0
r_1165	0
r_1167	0
r_1168	0
r_1169	0
r_1170	0
r_1171	0
r_1172	0
r_1173	0
r_1174	0
r_1175	0
r_1176	0
r_1177	0
r_1178	0
r_1179	0
r_1180	0
r_1181	0
r_1182	0
r_1183	0
r_1184	0
r_1185	0
r_1186	0
r_1187	0
r_1188	0
r_1189	0
r_1190	0
r_1191	0
r_1192	0
r_1193	0
r_1194	0
r_1195	0
r_1196	0
r_1197	0
r_1198	0
r_1199	0
r_1200	0
r_1201	0
r_1202	0
r_1203	0
r_1204	0
r_1205	0
r_1206	0
r_1207	0
r_1208	0
r_1209	0
r_1210	0
r_1211	0
r_1212	0
r_1213	0
r_1214	0
r_1215	0
r_1216	0
r_1217	0
r_1218	0
r_1219	0
r_1220	0
r_1221	0
r_1222	0
r_1223	0
r_1224	0
r_1225	0
r_1226	0
r_1227	0
r_1228	0
r_1229	0
r_1230	0
r_1231	0
r_1232	0
r_1235	0
r_1236	0
r_1237	0
r_1238	0
r_1239	0
r_1241	0
r_1242	0
r_1243	0
r_1249	0
r_1250	0
r_1251	0
r_1252	0
r_1253	0
r_1254	0
r_1255	0
r_1256	0
r_1257	0
r_1258	0
r_1259	0
r_1260	0
r_1261	0
r_1262	0
r_1263	0
r_1264	0
r_1266	0
r_1267	0
r_1268	0
r_1269	0
r_1270	0
r_1271	0
r_1272	0
r_1273	0
r_1274	0
r_1275	0
r_1276	0
r_1278	0
r_1449	0
r_1450	0
r_1451	0
r_1452	0
r_1453	0
r_1454	0
r_1455	0
r_1456	0
r_1457	0
r_1458	0
r_1479	0
r_1480	0
r_1481	0
r_1482	0
r_1483	0
r_1484	0
r_1485	0
r_1486	0
r_1487	0
r_1488	0
r_1509	0
r_1510	0
r_1511	0
r_1512	0
r_1513	0
r_1514	0
r_1515	0
r_1516	0
r_1517	0
r_1518	0
r_1542	0
r_1543	0
r_1545	0
r_1546	0
r_1547	0
r_1548	0
r_1549	0
r_1550	0
r_1551	0
r_1552	0
r_1553	0
r_1554	0
r_1560	0
r_1562	0
r_1563	0
r_1564	0
r_1565	0
r_1566	0
r_1567	0
r_1568	0
r_1572	0
r_1573	0
r_1574	0
r_1575	0
r_1576	0
r_1577	0
r_1578	0
r_1579	0
r_1580	0
r_1581	0
r_1582	0
r_1583	0
r_1585	0
r_1586	0
r_1587	0
r_1588	0
r_1589	0
r_1590	0
r_1591	0
r_1595	0
r_1596	0
r_1597	0
r_1598	0
r_1599	0
r_1600	0
r_1601	0
r_1603	0
r_1604	0
r_1605	0
r_1606	0
r_1607	0
r_1608	0
r_1609	0
r_1610	0
r_1611	0
r_1613	0
r_1614	0
r_1615	0
r_1616	0
r_1617	0
r_1618	0
r_1619	0
r_1620	0
r_1621	0
r_1622	0
r_1623	0
r_1624	0
r_1625	0
r_1627	0
r_1628	0
r_1629	0
r_1630	0
r_1631	0
r_1632	0
r_1633	0
r_1634	0
r_1635	0
r_1637	0
r_1638	0
r_1639	0
r_1640	0
r_1641	0
r_1642	0
r_1643	0
r_1644	0
r_1645	0
r_1647	0
r_1648	0
r_1649	0
r_1650	0
r_1651	0
r_1652	0
r_1654	0
r_1656	0
r_1657	0
r_1658	0
r_1659	0
r_1660	0
r_1661	0
r_1663	0
r_1664	0
r_1665	0
r_1668	0
r_1669	0
r_1671	0
r_1673	0
r_1674	0
r_1675	0
r_1676	0
r_1677	0
r_1678	0
r_1679	0
r_1680	0
r_1681	0
r_1682	0
r_1683	0
r_1684	0
r_1685	0
r_1686	0
r_1687	0
r_1688	0
r_1689	0
r_1690	0
r_1691	0
r_1694	0
r_1695	0
r_1698	0
r_1699	0
r_1700	0
r_1702	0
r_1703	0
r_1704	0
r_1705	0
r_1706	0
r_1707	0
r_1708	0
r_1709	0
r_1710	0
r_1711	0
r_1712	0
r_1713	0
r_1715	0
r_1716	0
r_1717	0
r_1718	0
r_1719	0
r_1720	0
r_1721	0
r_1722	0
r_1723	0
r_1724	0
r_1725	0
r_1726	0
r_1727	0
r_1728	0
r_1729	0
r_1730	0
r_1731	0
r_1732	0
r_1733	0
r_1734	0
r_1735	0
r_1736	0
r_1737	0
r_1738	0
r_1739	0
r_1743	0
r_1744	0
r_1745	0
r_1746	0
r_1747	0
r_1748	0
r_1749	0
r_1750	0
r_1751	0
r_1752	0
r_1753	0
r_1754	0
r_1757	0
r_1758	0
r_1759	0
r_1761	0
r_1762	0
r_1763	0
r_1764	0
r_1765	0
r_1766	0
r_1770	0
r_1771	0
r_1772	0
r_1774	0
r_1775	0
r_1776	0
r_1777	0
r_1788	0
r_1790	0
r_1791	0
r_1792	0
r_1793	0
r_1794	0
r_1795	0
r_1796	0
r_1797	0
r_1798	0
r_1800	0
r_1801	0
r_1802	0
r_1803	0
r_1805	0
r_1806	0
r_1807	0
r_1808	0
r_1809	0
r_1810	0
r_1811	0
r_1812	0
r_1813	0
r_1814	0
r_1815	0
r_1816	0
r_1817	0
r_1818	0
r_1819	0
r_1820	0
r_1821	0
r_1822	0
r_1823	0
r_1824	0
r_1825	0
r_1826	0
r_1827	0
r_1829	0
r_1830	0
r_1831	0
r_1832	0
r_1833	0
r_1834	0
r_1835	0
r_1836	0
r_1837	0
r_1838	0
r_1839	0
r_1840	0
r_1841	0
r_1842	0
r_1843	0
r_1844	0
r_1845	0
r_1846	0
r_1847	0
r_1848	0
r_1849	0
r_1850	0
r_1851	0
r_1852	0
r_1853	0
r_1854	0
r_1855	0
r_1856	0
r_1857	0
r_1858	0
r_1859	0
r_1860	0
r_1861	0
r_1862	0
r_1863	0
r_1864	0
r_1865	0
r_1866	0
r_1867	0
r_1868	0
r_1869	0
r_1870	0
r_1871	0
r_1872	0
r_1873	0
r_1874	0
r_1875	0
r_1876	0
r_1877	0
r_1878	0
r_1879	0
r_1880	0
r_1881	0
r_1882	0
r_1883	0
r_1884	0
r_1885	0
r_1886	0
r_1887	0
r_1889	0
r_1890	0
r_1891	0
r_1892	0
r_1893	0
r_1895	0
r_1896	0
r_1897	0
r_1898	0
r_1899	0
r_1900	0
r_1901	0
r_1902	0
r_1903	0
r_1904	0
r_1905	0
r_1906	0
r_1907	0
r_1908	0
r_1909	0
r_1910	0
r_1911	0
r_1912	0
r_1913	0
r_1914	0
r_1915	0
r_1916	0
r_1919	0
r_1920	0
r_1921	0
r_1922	0
r_1923	0
r_1924	0
r_1925	0
r_1926	0
r_1927	0
r_1928	0
r_1929	0
r_1930	0
r_1931	0
r_1932	0
r_1935	0
r_1936	0
r_1937	0
r_1938	0
r_1939	0
r_1940	0
r_1941	0
r_1942	0
r_1943	0
r_1944	0
r_1945	0
r_1946	0
r_1947	0
r_1952	0
r_1963	0
r_1964	0
r_1965	0
r_1966	0
r_1967	0
r_1968	0
r_1970	0
r_1971	0
r_1972	0
r_1974	0
r_1975	0
r_1976	0
r_1977	0
r_1980	0
r_1981	0
r_1984	0
r_1987	0
r_1988	0
r_1989	0
r_1990	0
r_1991	0
r_1993	0
r_1994	0
r_1995	0
r_1996	0
r_1997	0
r_1998	0
r_1999	0
r_2000	0
r_2001	0
r_2002	0
r_2003	0
r_2004	0
r_2008	0
r_2020	0
r_2022	0
r_2023	0
r_2024	0
r_2025	0
r_2026	0
r_2027	0
r_2028	0
r_2029	0
r_2030	0
r_2031	0
r_2032	0
r_2033	0
r_2036	0
r_2037	0
r_2038	0
r_2039	0
r_2040	0
r_2041	0
r_2042	0
r_2043	0
r_2044	0
r_2045	0
r_2046	0
r_2049	0
r_2050	0
r_2051	0
r_2052	0
r_2053	0
r_2054	0
r_2055	0
r_2056	0
r_2057	0
r_2058	0
r_2060	0
r_2061	0
r_2062	0
r_2063	0
r_2064	0
r_2065	0
r_2066	0
r_2067	0
r_2068	0
r_2069	0
r_2070	0
r_2071	0
r_2072	0
r_2073	0
r_2074	0
r_2075	0
r_2079	0
r_2080	0
r_2082	0
r_2083	0
r_2084	0
r_2085	0
r_2086	0
r_2087	0
r_2089	0
r_2090	0
r_2091	0
r_2092	0
r_2093	0
r_2094	0
r_2095	0
r_2097	0
r_2098	0
r_2099	0
r_2101	0
r_2102	0
r_2103	0
r_2104	0
r_2105	0
r_2106	0
r_2107	0
r_2108	0
r_2111	0
r_2112	0
r_2113	0
r_2114	0
r_2115	0
r_2116	0
r_2117	0
r_2118	0
r_2119	0
r_2125	0
r_2126	0
r_2129	0
r_2131	0
r_2132	0
r_2134	0
r_2136	0
r_2137	0
r_2139	0
r_2140	0
r_2141	0
r_2142	0
r_2143	0
r_2144	0
r_2145	0
r_2146	0
r_2147	0
r_2148	0
r_2149	0
r_2150	0
r_2151	0
r_2152	0
r_2153	0
r_2154	0
r_2155	0
r_2156	0
r_2157	0
r_2158	0
r_2159	0
r_2160	0
r_2161	0
r_2162	0
r_2163	0
r_2164	0
r_2165	0
r_2166	0
r_2167	0
r_2168	0
r_2169	0
r_2170	0
r_2171	0
r_2172	0
r_2173	0
r_2174	0
r_2175	0
r_2176	0
r_2177	0
r_2178	0
r_2179	0
r_2180	0
r_2181	0
r_2182	0
r_2183	0
r_2184	0
r_2185	0
r_2186	0
r_2187	0
r_2188	0
r_2189	0
r_2190	0
r_2191	0
r_2192	0
r_2193	0
r_2194	0
r_2195	0
r_2196	0
r_2197	0
r_2198	0
r_2199	0
r_2200	0
r_2201	0
r_2202	0
r_2203	0
r_2204	0
r_2205	0
r_2206	0
r_2207	0
r_2208	0
r_2209	0
r_2210	0
r_2211	0
r_2212	0
r_2213	0
r_2214	0
r_2215	0
r_2216	0
r_2217	0
r_2218	0
r_2219	0
r_2220	0
r_2221	0
r_2222	0
r_2223	0
r_2224	0
r_2225	0
r_2226	0
r_2227	0
r_2228	0
r_2229	0
r_2230	0
r_2231	0
r_2232	0
r_2233	0
r_2234	0
r_2235	0
r_2236	0
r_2237	0
r_2238	0
r_2239	0
r_2240	0
r_2241	0
r_2242	0
r_2243	0
r_2244	0
r_2245	0
r_2246	0
r_2247	0
r_2248	0
r_2249	0
r_2250	0
r_2251	0
r_2252	0
r_2253	0
r_2254	0
r_2255	0
r_2256	0
r_2257	0
r_2258	0
r_2259	0
r_2260	0
r_2261	0
r_2262	0
r_2263	0
r_2264	0
r_2265	0
r_2266	0
r_2267	0
r_2268	0
r_2269	0
r_2270	0
r_2271	0
r_2272	0
r_2273	0
r_2274	0
r_2275	0
r_2276	0
r_2277	0
r_2278	0
r_2279	0
r_2280	0
r_2281	0
r_2282	0
r_2283	0
r_2284	0
r_2285	0
r_2286	0
r_2287	0
r_2288	0
r_2289	0
r_2290	0
r_2291	0
r_2292	0
r_2293	0
r_2294	0
r_2295	0
r_2296	0
r_2297	0
r_2298	0
r_2299	0
r_2300	0
r_2301	0
r_2302	0
r_2303	0
r_2304	0
r_2308	0
r_2309	0
r_2310	0
r_2311	0
r_2312	0
r_2313	0
r_2314	0
r_2315	0
r_2316	0
r_2317	0
r_2318	0
r_2319	0
r_2320	0
r_2321	0
r_2322	0
r_2323	0
r_2324	0
r_2325	0
r_2326	0
r_2327	0
r_2328	0
r_2329	0
r_2330	0
r_2331	0
r_2332	0
r_2333	0
r_2334	0
r_2335	0
r_2336	0
r_2337	0
r_2338	0
r_2339	0
r_2340	0
r_2341	0
r_2342	0
r_2343	0
r_2344	0
r_2345	0
r_2346	0
r_2347	0
r_2348	0
r_2349	0
r_2350	0
r_2351	0
r_2352	0
r_2353	0
r_2354	0
r_2355	0
r_2356	0
r_2357	0
r_2358	0
r_2359	0
r_2360	0
r_2361	0
r_2362	0
r_2363	0
r_2364	0
r_2365	0
r_2366	0
r_2367	0
r_2368	0
r_2369	0
r_2370	0
r_2371	0
r_2372	0
r_2373	0
r_2374	0
r_2375	0
r_2376	0
r_2377	0
r_2378	0
r_2379	0
r_2380	0
r_2381	0
r_2382	0
r_2383	0
r_2384	0
r_2385	0
r_2386	0
r_2387	0
r_2388	0
r_2389	0
r_2390	0
r_2391	0
r_2392	0
r_2393	0
r_2394	0
r_2395	0
r_2396	0
r_2397	0
r_2398	0
r_2399	0
r_2400	0
r_2401	0
r_2402	0
r_2403	0
r_2404	0
r_2405	0
r_2406	0
r_2407	0
r_2408	0
r_2409	0
r_2410	0
r_2411	0
r_2412	0
r_2413	0
r_2414	0
r_2415	0
r_2416	0
r_2417	0
r_2418	0
r_2419	0
r_2420	0
r_2421	0
r_2422	0
r_2423	0
r_2424	0
r_2425	0
r_2426	0
r_2427	0
r_2428	0
r_2429	0
r_2430	0
r_2431	0
r_2432	0
r_2433	0
r_2434	0
r_2435	0
r_2436	0
r_2437	0
r_2438	0
r_2439	0
r_2440	0
r_2441	0
r_2442	0
r_2443	0
r_2444	0
r_2445	0
r_2446	0
r_2447	0
r_2448	0
r_2449	0
r_2450	0
r_2451	0
r_2452	0
r_2453	0
r_2454	0
r_2455	0
r_2456	0
r_2457	0
r_2458	0
r_2459	0
r_2460	0
r_2461	0
r_2462	0
r_2463	0
r_2464	0
r_2465	0
r_2466	0
r_2467	0
r_2468	0
r_2469	0
r_2470	0
r_2471	0
r_2472	0
r_2473	0
r_2474	0
r_2475	0
r_2476	0
r_2477	0
r_2478	0
r_2479	0
r_2480	0
r_2481	0
r_2482	0
r_2483	0
r_2484	0
r_2485	0
r_2486	0
r_2487	0
r_2488	0
r_2489	0
r_2490	0
r_2491	0
r_2492	0
r_2493	0
r_2494	0
r_2495	0
r_2496	0
r_2497	0
r_2498	0
r_2499	0
r_2500	0
r_2501	0
r_2502	0
r_2503	0
r_2504	0
r_2505	0
r_2506	0
r_2507	0
r_2508	0
r_2509	0
r_2510	0
r_2511	0
r_2512	0
r_2513	0
r_2514	0
r_2515	0
r_2516	0
r_2517	0
r_2518	0
r_2519	0
r_2520	0
r_2521	0
r_2522	0
r_2523	0
r_2524	0
r_2525	0
r_2526	0
r_2527	0
r_2528	0
r_2529	0
r_2530	0
r_2531	0
r_2532	0
r_2533	0
r_2534	0
r_2535	0
r_2536	0
r_2537	0
r_2538	0
r_2539	0
r_2540	0
r_2541	0
r_2542	0
r_2543	0
r_2544	0
r_2545	0
r_2546	0
r_2547	0
r_2548	0
r_2549	0
r_2550	0
r_2551	0
r_2552	0
r_2553	0
r_2554	0
r_2555	0
r_2556	0
r_2557	0
r_2558	0
r_2559	0
r_2560	0
r_2561	0
r_2562	0
r_2563	0
r_2564	0
r_2565	0
r_2566	0
r_2567	0
r_2568	0
r_2569	0
r_2570	0
r_2571	0
r_2572	0
r_2573	0
r_2574	0
r_2575	0
r_2576	0
r_2577	0
r_2578	0
r_2579	0
r_2580	0
r_2581	0
r_2582	0
r_2583	0
r_2584	0
r_2585	0
r_2586	0
r_2587	0
r_2588	0
r_2589	0
r_2590	0
r_2591	0
r_2592	0
r_2593	0
r_2594	0
r_2595	0
r_2596	0
r_2597	0
r_2598	0
r_2599	0
r_2600	0
r_2601	0
r_2602	0
r_2603	0
r_2604	0
r_2605	0
r_2606	0
r_2607	0
r_2608	0
r_2609	0
r_2610	0
r_2611	0
r_2612	0
r_2613	0
r_2614	0
r_2615	0
r_2616	0
r_2617	0
r_2618	0
[truncated: 2,077 more rows]

## Sheet: lMoMA_newpoint_GA
rxns	lMoMA
AnOXA	0
AtGLYR	0
EX_glycolic_acid	0
glycolic_acid_transport	0
MepanE2	0
r_0001	0
r_0002	0
r_0003	0
r_0004	0
r_0005	0.0551019
r_0006	0.0184105
r_0007	0.00560631
r_0012	0
r_0013	1.39868e-05
r_0014	7.36149e-05
r_0015	7.36149e-05
r_0016	0.0162947
r_0017	0
r_0018	0.024201
r_0019	1.39868e-05
r_0020	0.0309448
r_0021	0
r_0022	0
r_0023	-0.0250635
r_0024	0
r_0025	0.0250635
r_0026	1.39868e-05
r_0027	0.024201
r_0028	0
r_0029	0.0250635
r_0030	0
r_0032	0.00485935
r_0033	0
r_0034	0
r_0035	0
r_0036	0
r_0037	0
r_0038	0.00014723
r_0039	0.0309448
r_0040	0.0309448
r_0041	0
r_0042	0
r_0043	0
r_0044	0
r_0045	0.00859103
r_0057	0
r_0058	0.00859103
r_0059	0
r_0060	-0.0250635
r_0061	0.0250635
r_0062	0
r_0063	1.39868e-05
r_0064	0
r_0065	0.0309448
r_0066	4.66719e-06
r_0067	4.66719e-06
r_0068	0.196305
r_0069	0
r_0070	0
r_0072	0
r_0073	0
r_0074	0
r_0075	1.39868e-05
r_0076	0
r_0077	0
r_0078	0
r_0079	0.0156827
r_0080	0.0146022
r_0081	5.88919e-07
r_0082	0
r_0083	0
r_0084	0
r_0085	0
r_0086	1.39868e-05
r_0087	1.39868e-05
r_0088	0
r_0089	0
r_0090	0
r_0091	0.250009
r_0092	0
r_0093	0
r_0094	0
r_0095	0
r_0096	0.047452
r_0097	0.047452
r_0099	0
r_0100	0
r_0101	0
r_0102	0
r_0103	0
r_0104	0.0162886
r_0105	0
r_0106	0
r_0107	0
r_0108	0
r_0109	0.0871577
r_0111	0
r_0112	0.103488
r_0113	0
r_0114	0
r_0115	0.0135887
r_0116	0
r_0117	0
r_0118	0.0135887
r_0119	0
r_0120	0
r_0121	0
r_0122	0
r_0123	0
r_0124	0
r_0125	0
r_0126	0
r_0127	0.000757831
r_0128	0
r_0129	0
r_0130	0
r_0131	0
r_0132	0
r_0133	0
r_0134	0
r_0135	0
r_0137	0
r_0138	0
r_0139	1.39868e-05
r_0140	0
r_0142	0.0103151
r_0143	0
r_0144	0.0103151
r_0145	1.39868e-05
r_0146	0
r_0147	0
r_0148	0.551688
r_0149	0
r_0150	0
r_0151	0.0156826
r_0152	0.0177555
r_0153	0.0177555
r_0154	0.00485935
r_0155	0
r_0156	0
r_0157	0.038796
r_0158	0
r_0159	0
r_0160	0
r_0161	0
r_0162	0
r_0163	0
r_0164	0
r_0165	0
r_0166	0
r_0167	0
r_0168	0
r_0169	0
r_0170	0
r_0171	0
r_0172	1.39868e-05
r_0173	0
r_0174	0
r_0175	0
r_0176	0
r_0177	0
r_0178	0
r_0179	0
r_0180	0
r_0181	0
r_0182	0
r_0183	0
r_0184	0
r_0185	0
r_0186	0
r_0187	0
r_0188	0
r_0189	0
r_0190	0
r_0191	0
r_0192	0
r_0193	0
r_0194	0
r_0195	0.0101792
r_0198	0
r_0199	0
r_0200	0
r_0201	0
r_0202	0.0109925
r_0203	0.0109925
r_0204	0
r_0205	0
r_0206	0
r_0207	0.0135887
r_0208	0.0135887
r_0209	0.0135887
r_0210	0
r_0211	0.00859972
r_0212	0.00859972
r_0213	0
r_0214	0.00789655
r_0215	0.0367666
r_0216	-0.125446
r_0217	0
r_0218	0
r_0219	0.0367666
r_0220	0.0251565
r_0221	0
r_0222	0
r_0223	0
r_0224	0
r_0225	0.00560631
r_0226	5.32045
r_0227	0
r_0228	0
r_0229	0
r_0230	0
r_0231	0.00271473
r_0233	0
r_0234	0.00271473
r_0235	0.00271473
r_0236	0.00271473
r_0237	0.00271473
r_0238	0.00271473
r_0239	0.00271473
r_0240	0.00271473
r_0241	0.00271473
r_0242	0
r_0243	0
r_0244	0.00271473
r_0249	0
r_0250	0.0214853
r_0252	0
r_0253	0
r_0254	0
r_0255	6.99342e-06
r_0256	0
r_0259	0
r_0260	0
r_0261	0
r_0262	0
r_0263	0
r_0264	0
r_0265	0
r_0266	0
r_0267	0
r_0268	0
r_0269	0
r_0270	0
r_0271	0
r_0272	0
r_0273	0
r_0274	0
r_0278	0.0199476
r_0279	0.0309448
r_0280	0
r_0281	0
r_0282	0
r_0283	0
r_0284	0
r_0285	0
r_0286	0
r_0287	0
r_0288	0
r_0289	0
r_0290	0
r_0291	0
r_0292	0
r_0293	0
r_0294	0
r_0295	0
r_0296	0
r_0297	0
r_0298	0
r_0299	0
r_0300	0.610678
r_0301	0
r_0302	0
r_0303	0.318422
r_0304	7.36149e-08
r_0306	0
r_0307	0.00362747
r_0308	0
r_0309	0
r_0310	0
r_0311	0
r_0312	0
r_0313	0.000558094
r_0314	0
r_0315	0
r_0317	0.00271473
r_0318	0
r_0319	0
r_0320	0
r_0321	0
r_0322	0
r_0323	0
r_0326	0.000265014
r_0327	0
r_0328	0
r_0329	0
r_0330	-0.000176676
r_0331	0
r_0332	0
r_0334	0
r_0335	0
r_0340	0
r_0341	0
r_0342	0
r_0343	0
r_0344	0.000269681
r_0345	0
r_0346	4.66719e-06
r_0347	4.66719e-06
r_0348	4.66719e-06
r_0349	-0.00789655
r_0350	4.66719e-06
r_0351	0
r_0352	0.047452
r_0353	0.0162947
r_0354	0
r_0355	0.00542953
r_0356	0
r_0357	0
r_0358	0
r_0359	0
r_0360	0
r_0361	0.0523358
r_0362	0.0523358
r_0363	0
r_0364	0
r_0365	0
r_0366	1.37628
r_0368	0
r_0369	0
r_0370	0
r_0373	0
r_0399	0
r_0400	0
r_0402	0
r_0410	0
r_0412	0
r_0436	7.36149e-08
r_0437	0
r_0438	8.4244
r_0439	4.2122
r_0440	7.36149e-07
r_0441	0
r_0442	0.114221
r_0443	0
r_0445	0
r_0446	0
r_0447	0
r_0448	0
r_0449	0
r_0450	0.366953
r_0451	0.328219
r_0452	0.243331
r_0453	0.00789655
r_0454	0
r_0455	0
r_0457	0
r_0458	0
r_0459	0
r_0460	0
r_0461	0
r_0462	0.00542953
r_0463	0
r_0464	0
r_0465	0
r_0466	0.250009
r_0467	0.628884
r_0468	0.013927
r_0469	0.196305
r_0470	0
r_0471	0.446036
r_0472	0
r_0473	0.013927
r_0475	0
r_0476	0.0990909
r_0477	0
r_0478	0.00891259
r_0479	0.0255201
r_0480	0
r_0481	0
r_0482	0
r_0483	0
r_0484	0
r_0485	0
r_0486	1.45285
r_0487	0
r_0488	0
r_0489	0
r_0490	0
r_0491	0.00298638
r_0492	0
r_0497	0
r_0499	0.0156827
r_0500	0
r_0501	0.00580666
r_0502	0.0518388
r_0503	-0.00579267
r_0504	0
r_0505	0.32822
r_0506	0
r_0507	0
r_0508	0
r_0509	0
r_0510	0.0266055
r_0511	0
r_0512	0.0245561
r_0514	0.00353339
r_0518	0
r_0519	0
r_0520	0
r_0521	0
r_0522	0
r_0523	0
r_0524	4.66719e-06
r_0525	7.36149e-05
r_0526	0
r_0527	0
r_0528	0
r_0529	0.000254958
r_0530	7.36149e-08
r_0531	7.36149e-08
r_0532	0
r_0533	0
r_0534	1
r_0535	0
r_0536	0.00560631
r_0537	0.00560631
r_0538	0.00560631
r_0539	0.00560631
r_0540	0
r_0541	0
r_0542	0.024201
r_0543	0
r_0544	0
r_0545	0.024201
r_0546	0
r_0547	0.0367666
r_0548	0.0324794
r_0549	0.00428726
r_0550	0
r_0551	0
r_0552	0
r_0553	0
r_0554	0
r_0555	0
r_0556	0
r_0557	7.36149e-08
r_0558	0.0162886
r_0559	0
r_0560	0.0162886
r_0561	8.83379e-08
r_0562	0
r_0563	0.00560631
r_0564	0.00560631
r_0565	0.00353339
r_0566	0.0109925
r_0567	0
r_0568	0
r_0569	0.323847
r_0570	0.0212889
r_0571	0
r_0572	0
r_0573	0
r_0574	0
r_0575	0
r_0596	0
r_0597	0
r_0598	0
r_0599	0
r_0600	0
r_0601	0
r_0602	0
r_0603	0
r_0604	0
r_0605	0
r_0606	0
r_0607	0
r_0608	0
r_0609	0
r_0610	0
r_0611	0
r_0612	0
r_0613	0
r_0614	0
r_0615	0
r_0616	0
r_0617	0
r_0618	0
r_0619	0
r_0620	0
r_0621	0
r_0622	0
r_0623	0
r_0624	0
r_0625	0
r_0626	0
r_0627	0
r_0628	0
r_0629	0
r_0630	0
r_0631	0
r_0632	0
r_0633	0
r_0634	0
r_0635	0
r_0636	0
r_0637	0
r_0638	0
r_0639	0
r_0640	0
r_0641	0
r_0642	0
r_0643	0
r_0644	0
r_0645	0
r_0646	0
r_0647	0
r_0648	0
r_0649	0
r_0650	0
r_0651	0
r_0652	0
r_0653	0
r_0654	0
r_0655	0
r_0656	0
r_0657	0
r_0658	0.214921
r_0659	0.318422
r_0661	0
r_0662	0
r_0663	-0.0162947
r_0664	0
r_0665	0.0162947
r_0666	0
r_0667	0.00542953
r_0668	0
r_0669	0.0162947
r_0670	0
r_0671	0.00859103
r_0672	0
r_0673	0
r_0674	0
r_0675	0
r_0676	0
r_0678	0.024201
r_0679	0
r_0680	0
r_0681	0
r_0682	0
r_0683	0
r_0687	0
r_0688	0
r_0689	0
r_0690	0
r_0691	0
r_0692	0.0162947
r_0693	0
r_0694	0.00859103
r_0695	0
r_0696	0
r_0697	0
r_0698	0.00271473
r_0699	-0.0250635
r_0700	0
r_0701	0.0250635
r_0702	0
r_0703	0
r_0704	0
r_0705	0
r_0706	0
r_0707	0
r_0708	0
r_0711	0.024201
r_0712	0
r_0713	0.610678
r_0714	-0.0441456
r_0715	0
r_0716	0
r_0717	0
r_0718	0.00501782
r_0719	0
r_0721	0
r_0722	0.0523358
r_0723	-0.0523358
r_0724	0
r_0725	0.0369716
r_0726	0.010329
r_0727	0.0146022
r_0728	0
r_0729	0.00428718
r_0730	0
r_0731	0.0369716
r_0732	0
r_0733	0
r_0734	0
r_0735	0.0162886
r_0736	0
r_0737	0
r_0738	0
r_0739	0.0162886
r_0747	0
r_0748	0
r_0749	0
r_0750	0
r_0751	0
r_0752	0
r_0753	0
r_0754	0
r_0755	0
r_0756	0
r_0757	0.000630351
r_0758	0.000630351
r_0759	0.0135887
r_0760	0
r_0761	0
r_0762	0.00859103
r_0763	0
r_0764	0
r_0765	0.000240721
r_0766	0
r_0767	0
r_0768	0.00859103
r_0769	0
r_0770	1.66791
r_0771	0
r_0772	0
r_0773	1.89765
r_0774	0
r_0775	0
r_0781	0
r_0782	0
r_0783	0
r_0784	0
r_0785	0.00859103
r_0786	0.00859103
r_0787	0
r_0788	0
r_0789	0
r_0790	0
r_0791	0
r_0792	0
r_0793	0
r_0795	0.000869253
r_0796	0
r_0797	0
r_0798	0
r_0799	0
r_0800	0.0701696
r_0801	0
r_0802	0
r_0803	0
r_0804	0
r_0805	0
r_0806	0
r_0807	0
r_0810	0
r_0811	0.113924
r_0812	0
r_0813	0.00428718
r_0815	0
r_0816	0.0135887
r_0817	0
r_0818	0.0135887
r_0819	0
r_0820	-0.00789655
r_0821	0.00789655
r_0831	0.32822
r_0832	0.32822
r_0841	1.39868e-05
r_0842	1.39868e-05
r_0843	1.39868e-05
r_0844	0
r_0845	0
r_0847	0
r_0848	0
r_0849	0
r_0850	0
r_0851	-0.0113225
r_0852	0.0113225
r_0853	0
r_0854	0
r_0855	0.0156827
r_0882	0
r_0883	0.00485935
r_0884	0
r_0885	0
r_0886	0.366953
r_0887	0.333333
r_0888	0.110297
r_0889	0.250009
r_0890	0
r_0891	0.0765684
r_0892	1.45285
r_0893	1.37628
r_0902	-0.0523358
r_0903	8.83379e-08
r_0904	0.0162886
r_0905	1.39868e-05
r_0906	1.39868e-05
r_0907	0
r_0908	0.0156826
r_0909	0.00560631
r_0910	0.00560631
r_0911	0.0156826
r_0912	0.0212889
r_0913	0.0109925
r_0914	0.0156827
r_0915	0.0156827
r_0916	0.0487831
r_0917	0.0765684
r_0918	0.0765684
r_0919	0
r_0920	0
r_0921	0
r_0922	0
r_0929	0
r_0935	2.9446e-07
r_0936	0
r_0937	1.39868e-05
r_0938	0.0113225
r_0939	0.00862509
r_0940	0
r_0941	0.013927
r_0942	3.68075e-08
r_0943	0
r_0949	0
r_0950	0
r_0951	0
r_0953	0
r_0954	0
r_0955	0
r_0956	0
r_0957	0.013927
r_0958	0.169592
r_0959	0.0992009
r_0960	0
r_0961	0.708809
r_0962	1.31439
r_0963	0
r_0964	0
r_0965	0
r_0966	0
r_0967	0.00014723
r_0968	7.36149e-05
r_0969	0
r_0970	0.000254958
r_0971	0
r_0972	0
r_0973	0
r_0974	1.00558e-05
r_0975	0
r_0976	0.00044169
r_0977	0
r_0978	0.000176676
r_0979	0
r_0982	0.126124
r_0983	0
r_0984	0.123738
r_0985	0
r_0986	0
r_0987	0
r_0988	0.024201
r_0989	0.024201
r_0990	0.333333
r_0992	0
r_0993	0
r_0995	0.0156774
r_0996	0.0309448
r_0997	0.0309448
r_0998	0
r_0999	0
r_1000	0.114221
r_1001	0
r_1002	1.39868e-05
r_1003	0
r_1004	0
r_1005	0
r_1006	0
r_1007	0
r_1008	0
r_1009	0
r_1010	0
r_1011	0.00271473
r_1012	0.00271473
r_1021	0.646641
r_1022	0.328219
r_1023	0.196305
r_1024	0
r_1025	0
r_1026	0.00485935
r_1027	0.00485935
r_1028	0
r_1029	0
r_1030	0
r_1031	0
r_1032	0
r_1033	0
r_1034	0
r_1035	0
r_1036	8.83379e-08
r_1037	0
r_1038	0.00517056
r_1039	0
r_1040	0
r_1041	0.0324794
r_1042	0.0161847
r_1043	0
r_1045	0.000265014
r_1046	0
r_1047	0
r_1048	-0.255992
r_1049	0.0773412
r_1050	0.0463963
r_1051	0.0101792
r_1054	0.695173
r_1055	0.0109925
r_1056	0
r_1057	0.0024015
r_1058	0
r_1063	0.00862509
r_1065	0
r_1066	0.00862509
r_1067	0
r_1068	0
r_1069	0
r_1070	0
r_1071	0
r_1072	0.00362747
r_1073	0
r_1074	0
r_1075	0
r_1076	0
r_1077	0
r_1078	0
r_1079	0
r_1080	0
r_1081	7.36149e-08
r_1082	0
r_1083	7.36149e-08
r_1084	0.110297
r_1085	0
r_1086	0
r_1087	0
r_1088	-0.0223745
r_1089	0.0223745
r_1090	0
r_1091	0
r_1092	0
r_1093	0
r_1094	0
r_1095	0
r_1096	0
r_1097	0
r_1098	0
r_1099	0.024201
r_1100	0
r_1101	0
r_1102	0
r_1103	0
r_1104	0
r_1106	0
r_1107	0
r_1108	0
r_1109	0
r_1110	5.63508
r_1111	0
r_1112	0
r_1113	0
r_1114	0
r_1115	0.526314
r_1116	0
r_1118	0
r_1119	0
r_1120	0
r_1121	0
r_1122	0
r_1123	0
r_1124	0
r_1125	0
r_1126	-0.287477
r_1127	-0.0309448
r_1128	0
r_1129	0.0162886
r_1130	0
r_1131	0
r_1132	0
r_1133	0
r_1134	0
r_1135	0
r_1136	0
r_1137	0
r_1138	0
r_1139	0
r_1146	0
r_1147	0
r_1148	0
r_1149	0
r_1151	0
r_1161	0
r_1162	0
r_1164	0
r_1165	0
r_1166	1
r_1167	0
r_1168	0
r_1169	0
r_1170	0
r_1171	0
r_1172	0
r_1173	0
r_1174	0
r_1175	0
r_1176	0
r_1177	0
r_1178	2.31151e-06
r_1179	7.36149e-08
r_1180	0
r_1181	0
r_1182	0
r_1183	0
r_1184	0
r_1185	0
r_1186	0
r_1187	0
r_1188	0
r_1189	0
r_1190	0
r_1191	0
r_1192	0
r_1193	0
r_1194	0.049552
r_1195	0
r_1196	0
r_1197	0
r_1198	0
r_1199	0
r_1200	0
r_1201	0
r_1202	0
r_1203	0
r_1204	0
r_1205	0
r_1206	0
r_1207	0
r_1208	0
r_1209	0
r_1210	0
r_1211	0
r_1212	0
r_1213	0
r_1214	0
r_1215	0
r_1216	0
r_1217	0
r_1218	0
r_1219	0
r_1220	0
r_1221	0
r_1222	0
r_1223	0
r_1224	0
r_1225	0
r_1226	0
r_1227	0
r_1228	0
r_1229	0
r_1230	0
r_1231	0
r_1232	0
r_1235	0
r_1236	0
r_1237	0.0135887
r_1238	0
r_1239	0
r_1241	0
r_1242	0
r_1243	0
r_1244	0.849271
r_1245	4.95644
r_1249	0.000267222
r_1250	0
r_1251	0
r_1252	0
r_1253	0
r_1254	-0.210828
r_1255	0
r_1256	0
r_1257	0
r_1258	-0.000292251
r_1259	0
r_1260	0
r_1261	0
r_1262	0
r_1263	0
r_1264	0
r_1265	0.318422
r_1266	0.00633164
r_1267	0
r_1268	0
r_1269	0
r_1270	0
r_1271	0
r_1272	0
r_1273	0
r_1274	0
r_1275	0
r_1276	0
r_1277	-4.25921
r_1278	0
r_1449	0
r_1450	0
r_1451	0
r_1452	0
r_1453	0
r_1454	0
r_1455	0
r_1456	0
r_1457	0
r_1458	0
r_1479	0
r_1480	0
r_1481	0
r_1482	0
r_1483	0
r_1484	0
r_1485	0
r_1486	0
r_1487	0
r_1488	0
r_1509	0
r_1510	0
r_1511	0
r_1512	0
r_1513	0
r_1514	0
r_1515	0
r_1516	0
r_1517	0
r_1518	0
r_1542	0
r_1543	0
r_1545	0
r_1546	0
r_1547	0
r_1548	0
r_1549	0
r_1550	0
r_1551	0
r_1552	0
r_1553	0
r_1554	0
r_1560	0
r_1562	0
r_1563	0
r_1564	0
r_1565	0
r_1566	0
r_1567	-0.0309448
r_1568	-1.39868e-05
r_1572	0
r_1573	0
r_1574	-0.0250635
r_1575	0
r_1576	0
r_1577	0
r_1578	0
r_1579	0
r_1580	0
r_1581	0
r_1582	0
r_1583	0
r_1585	0.0162947
r_1586	0
r_1587	0
r_1588	0
r_1589	0
r_1590	0
r_1591	0
r_1595	0
r_1596	-0.0162947
r_1597	0
r_1598	0
r_1599	0
r_1600	0
r_1601	0
r_1603	8.83379e-08
r_1604	0
r_1605	0
r_1606	4.66719e-06
r_1607	0
r_1608	0
r_1609	0
r_1610	0
r_1611	0
r_1613	0
r_1614	0
r_1615	0
r_1616	0
r_1617	0
r_1618	0
r_1619	0
r_1620	0
r_1621	0
r_1622	-5.88919e-07
r_1623	0
r_1624	0
r_1625	0
r_1627	0
r_1628	0
r_1629	0
r_1630	0
r_1631	0
r_1632	0
r_1633	0
r_1634	0
r_1635	0
r_1637	0
r_1638	0
r_1639	0
r_1640	0
r_1641	0
r_1642	0
r_1643	0
r_1644	0
r_1645	0
r_1647	0
r_1648	0
r_1649	0
r_1650	0
r_1651	0
r_1652	0
r_1654	-0.526314
r_1656	0
r_1657	0
r_1658	0
r_1659	0
r_1660	0
r_1661	0
r_1663	0
r_1664	0
r_1665	0
r_1667	0.278235
r_1668	0
r_1669	0
r_1671	0
r_1672	2.18273
r_1673	0
r_1674	0
r_1675	0
r_1676	0
r_1677	0
r_1678	0
r_1679	0
r_1680	0
r_1681	0
r_1682	0.00271473
r_1683	0
r_1684	0
r_1685	0
r_1686	0
r_1687	0
r_1688	0
r_1689	0
r_1690	0
r_1691	0
r_1694	0
r_1695	0
r_1696	-1.42806
r_1697	2.18273
r_1698	0
r_1699	0
r_1700	0
r_1702	0
r_1703	0.00131094
r_1704	-0.00044169
r_1705	0
r_1706	0
r_1707	0
r_1708	0.0309448
r_1709	0
r_1710	0
r_1711	0
r_1712	0
r_1713	0
r_1714	-1
r_1715	0
r_1716	0
r_1717	0
r_1718	0
r_1719	0
r_1720	0
r_1721	0
r_1722	0
r_1723	0
r_1724	0
r_1725	0
r_1726	0
r_1727	0
r_1728	0
r_1729	-0.000265014
r_1730	0
r_1731	0
r_1732	0
r_1733	0
r_1734	0
r_1735	0
r_1736	1.39868e-05
r_1737	0
r_1738	4.66719e-06
r_1739	0
r_1743	0
r_1744	4.66719e-06
r_1745	-4.66719e-06
r_1746	0
r_1747	0
r_1748	-0.0523358
r_1749	0
r_1750	0
r_1751	0
r_1752	0
r_1753	0
r_1754	0.00271473
r_1757	0
r_1758	0.0019569
r_1759	0
r_1761	0
r_1762	0
r_1763	0
r_1764	0
r_1765	0
r_1766	7.36149e-08
r_1770	0
r_1771	0
r_1772	0
r_1774	0
r_1775	0
r_1776	0
r_1777	0
r_1788	0
r_1790	0
r_1791	0
r_1792	0
r_1793	0.0115453
r_1794	0
r_1795	-0.0115453
r_1796	0
r_1797	0
r_1798	0
r_1800	0
r_1801	0
r_1802	0
r_1803	0
r_1805	0
r_1806	0
r_1807	0
r_1808	0
r_1809	0
r_1810	0
r_1811	0.0115999
r_1812	-4.66719e-06
r_1813	-4.75553e-06
r_1814	4.75553e-06
r_1815	0
r_1816	0
r_1817	0
r_1818	0
r_1819	0
r_1820	0
r_1821	0
r_1822	0
r_1823	0
r_1824	0.173597
r_1825	0.00542946
r_1826	0
r_1827	0
r_1829	0
r_1830	0
r_1831	0
r_1832	0
r_1833	0
r_1834	0
r_1835	0
r_1836	0
r_1837	0
r_1838	0.024201
r_1839	0
r_1840	-0.0162886
r_1841	0
r_1842	0
r_1843	0
r_1844	0
r_1845	0
r_1846	0
r_1847	0
r_1848	0
r_1849	0
r_1850	0
r_1851	0
r_1852	0
r_1853	0
r_1854	0
r_1855	0
r_1856	0
r_1857	0
r_1858	0
r_1859	0
r_1860	0
r_1861	-2.31151e-06
r_1862	0
r_1863	0
r_1864	0
r_1865	0
r_1866	0
r_1867	0
r_1868	0
r_1869	0
r_1870	0
r_1871	0
r_1872	0
r_1873	0
r_1874	0
r_1875	0
r_1876	0
r_1877	0
r_1878	0
r_1879	0
r_1880	0
r_1881	0
r_1882	0
r_1883	0
r_1884	0
r_1885	0
r_1886	0
r_1887	0.013927
r_1889	0
r_1890	0
r_1891	0
r_1892	0
r_1893	0
r_1895	0
r_1896	0
r_1897	0
r_1898	0
r_1899	0
r_1900	0
r_1901	0
r_1902	0
r_1903	0
r_1904	0
r_1905	0
r_1906	0
r_1907	0
r_1908	0
r_1909	0
r_1910	0
r_1911	0
r_1912	0
r_1913	0
r_1914	0
r_1915	0
r_1916	0
r_1919	0
r_1920	0
r_1921	0
r_1922	0
r_1923	0
r_1924	0
r_1925	0
r_1926	0
r_1927	0
r_1928	0
r_1929	0
r_1930	0
r_1931	0
r_1932	-0.0523358
r_1935	0
r_1936	0
r_1937	0
r_1938	0
r_1939	0
r_1940	0
r_1941	0
r_1942	0
r_1943	0
r_1944	0
r_1945	0
r_1946	0
r_1947	0
r_1952	0
r_1963	-0.00542946
r_1964	0.00542946
r_1965	-0.00580666
r_1966	0
r_1967	0
r_1968	0
r_1970	0
r_1971	0
r_1972	0
r_1974	0
r_1975	0
r_1976	0
r_1977	0.00271473
r_1978	2.1061
r_1979	2.17088
r_1980	0
r_1981	0
r_1984	0
r_1987	0
r_1988	0
r_1989	0
r_1990	0
r_1991	0
r_1992	-2.17088
r_1993	0
r_1994	0
r_1995	0
r_1996	0
r_1997	0
r_1998	0
r_1999	0
r_2000	0
r_2001	0
r_2002	0
r_2003	0
r_2004	0
r_2005	-0.849271
r_2008	0
r_2020	-0.000267222
r_2022	7.36149e-08
r_2023	0
r_2024	0
r_2025	0
r_2026	0
r_2027	0
r_2028	0
r_2029	0
r_2030	7.36149e-05
r_2031	0
r_2032	0.323846
r_2033	0.210828
r_2034	0.814989
r_2036	0
r_2037	0
r_2038	0
r_2039	0
r_2040	0
r_2041	0
r_2042	0
r_2043	0
r_2044	0
r_2045	-0.00579267
r_2046	0
r_2049	-0.000292251
r_2050	0
r_2051	0
r_2052	0
r_2053	0.00271473
r_2054	0.00271473
r_2055	0
r_2056	0
r_2057	0
r_2058	0
r_2060	-0.00633164
r_2061	0
r_2062	0
r_2063	0
r_2064	0
r_2065	0
r_2066	0
r_2067	0
r_2068	0
r_2069	8.83379e-08
r_2070	0
r_2071	8.83379e-08
r_2072	0
r_2073	0
r_2074	0
r_2075	0
r_2079	0
r_2080	0
r_2082	0
r_2083	0
r_2084	0
r_2085	0
r_2086	0
r_2087	0
r_2089	0
r_2090	0
r_2091	0
r_2092	0
r_2093	-0.0223745
r_2094	-0.00271473
r_2095	0
r_2096	-8.23135
r_2097	0
r_2098	0
r_2099	0
r_2100	4.25921
r_2101	0
r_2102	0
r_2103	0
r_2104	0
r_2105	0
r_2106	0
r_2107	0
r_2108	0.0736149
r_2111	0.0736149
r_2112	0
r_2113	0
r_2114	0.00859103
r_2115	0
r_2116	0.0992009
r_2117	0
r_2118	0
r_2119	0
r_2125	0
r_2126	0
r_2129	0
r_2131	0.0773354
r_2132	0
r_2134	0
r_2136	0
r_2137	0
r_2139	0
r_2140	0.00918765
r_2141	0.00285553
r_2142	0
r_2143	0
r_2144	0
r_2145	0
r_2146	0
r_2147	0
r_2148	0
r_2149	0
r_2150	0
r_2151	0
r_2152	0
r_2153	0
r_2154	0
r_2155	0
r_2156	0
r_2157	0
r_2158	0
r_2159	0
r_2160	0
r_2161	0
r_2162	0
r_2163	0
r_2164	0
r_2165	0
r_2166	0
r_2167	0
r_2168	0
r_2169	0
r_2170	0
r_2171	0
r_2172	0
r_2173	0
r_2174	0
r_2175	0
r_2176	0
r_2177	0
r_2178	0
r_2179	0
r_2180	0
r_2181	0
r_2182	0.00686639
r_2183	0.00226908
r_2184	0
r_2185	0
r_2186	0
r_2187	0
r_2188	0
r_2189	0
r_2190	0
r_2191	0
r_2192	0
r_2193	0
r_2194	0
r_2195	0
r_2196	0
r_2197	-0.000429974
r_2198	0
r_2199	0
r_2200	0
r_2201	0
r_2202	0
r_2203	0
r_2204	0
r_2205	0
r_2206	0
r_2207	0
r_2208	0
r_2209	0
r_2210	0
r_2211	0
r_2212	0
r_2213	0
r_2214	0
r_2215	0
r_2216	0
r_2217	0
r_2218	0
r_2219	0
r_2220	0
r_2221	0
r_2222	0
r_2223	0
r_2224	0
r_2225	0
r_2226	0
r_2227	0
r_2228	0
r_2229	0
r_2230	0
r_2231	0
r_2232	0
r_2233	0
r_2234	0
r_2235	0
r_2236	0
r_2237	0
r_2238	0
r_2239	0
r_2240	0
r_2241	0
r_2242	0
r_2243	0
r_2244	0
r_2245	0
r_2246	0
r_2247	0
r_2248	0
r_2249	0
r_2250	0
r_2251	0
r_2252	0
r_2253	0
r_2254	0
r_2255	0
r_2256	0
r_2257	0
r_2258	0
r_2259	0
r_2260	0
r_2261	0
r_2262	0
r_2263	0
r_2264	0
r_2265	0
r_2266	0
r_2267	0
r_2268	0
r_2269	0
r_2270	0
r_2271	0
r_2272	0
r_2273	0
r_2274	0
r_2275	0
r_2276	0
r_2277	0
r_2278	0
r_2279	0
r_2280	0
r_2281	0
r_2282	0
r_2283	0
r_2284	0
r_2285	0
r_2286	0
r_2287	0
r_2288	0
r_2289	0
r_2290	0
r_2291	0
r_2292	0
r_2293	0
r_2294	0
r_2295	0
r_2296	0
r_2297	0
r_2298	0
r_2299	0
r_2300	0
r_2301	0
r_2302	0
r_2303	0
r_2304	0
r_2305	0.318422
r_2308	0.00232126
r_2309	7.86668e-05
r_2310	0.00058645
r_2311	0
r_2312	0
r_2313	0.00212632
r_2314	0
r_2315	0
r_2316	0
r_2317	0
r_2318	0
r_2319	0
r_2320	0
r_2321	0
r_2322	0
r_2323	0
r_2324	0
r_2325	0.00212632
r_2326	0
r_2327	0
r_2328	0
r_2329	0
r_2330	0
r_2331	0
r_2332	0.000810017
r_2333	0.00151125
r_2334	0.00220499
r_2335	0
r_2336	0.00058645
r_2337	0
r_2338	0
r_2339	0
r_2340	0
r_2341	0
r_2342	0
r_2343	0
r_2344	0
r_2345	0
r_2346	0.000629967
r_2347	0
r_2348	0
r_2349	0
r_2350	0
r_2351	0
r_2352	0
r_2353	0
r_2354	0
r_2355	0
r_2356	0
r_2357	0
r_2358	0
r_2359	0
r_2360	0
r_2361	0
r_2362	0
r_2363	0
r_2364	0
r_2365	0
r_2366	0
r_2367	0
r_2368	0
r_2369	0
r_2370	0
r_2371	0
r_2372	0
r_2373	0
r_2374	0
r_2375	0
r_2376	0
r_2377	0
r_2378	0.000629967
r_2379	0
r_2380	0
r_2381	0
r_2382	0
r_2383	0
r_2384	0
r_2385	0
r_2386	0
r_2387	0
r_2388	0
r_2389	0
r_2390	0
r_2391	0
r_2392	0
r_2393	0
r_2394	0
r_2395	0
r_2396	0
r_2397	0
r_2398	0
r_2399	0
r_2400	0
r_2401	0
r_2402	0
r_2403	0
r_2404	0
r_2405	0
r_2406	0
r_2407	0
r_2408	0
r_2409	0
r_2410	0
r_2411	0
r_2412	0
r_2413	0
r_2414	0
r_2415	0
r_2416	0
r_2417	0
r_2418	0
r_2419	0
r_2420	0
r_2421	0
r_2422	0
r_2423	0
r_2424	0
r_2425	0
r_2426	0
r_2427	0
r_2428	0
r_2429	0
r_2430	0
r_2431	0
r_2432	0.000810017
r_2433	0.00157502
r_2434	0.00058645
r_2435	0
r_2436	0.00151125
r_2437	0
r_2438	0
r_2439	0
r_2440	0
r_2441	0
r_2442	0
r_2443	0
r_2444	0
r_2445	0
r_2446	0.000810017
r_2447	0.000944671
r_2448	0.00058645
r_2449	0
r_2450	0.00151125
r_2451	0
r_2452	0
r_2453	0
r_2454	0
r_2455	0.000630351
r_2456	0
r_2457	0
r_2458	0
r_2459	0
r_2460	0
r_2461	0
r_2462	0
r_2463	0
r_2464	0
r_2465	0
r_2466	0
r_2467	0
r_2468	0
r_2469	0
r_2470	0
r_2471	0
r_2472	0
r_2473	0
r_2474	0
r_2475	0
r_2476	0
r_2477	0
r_2478	0
r_2479	0
r_2480	0.000810017
r_2481	0.000346176
r_2482	0.00058645
r_2483	0
r_2484	0.00151125
r_2485	0
r_2486	0
r_2487	0
r_2488	0.000810017
r_2489	0.000107239
r_2490	0.000104942
r_2491	0
r_2492	0.00151125
r_2493	0
r_2494	0
r_2495	0
r_2496	0.000810017
r_2497	0.000107239
r_2498	0.000104942
r_2499	0
r_2500	0.00151125
r_2501	0
r_2502	0
r_2503	0
r_2504	0.000810017
r_2505	0.000107239
r_2506	0.000104942
r_2507	0
r_2508	0.00151125
r_2509	0
r_2510	0
r_2511	0
r_2512	0
r_2513	0
r_2514	0
r_2515	0
r_2516	0
r_2517	0
r_2518	0
r_2519	0
r_2520	0
r_2521	0
r_2522	0
r_2523	0
r_2524	0
r_2525	0
r_2526	0
r_2527	0
r_2528	0
r_2529	0
r_2530	0
r_2531	0
r_2532	0
r_2533	0
r_2534	0
r_2535	0
r_2536	0
r_2537	0
r_2538	0
r_2539	0
r_2540	0
r_2541	0
r_2542	0
r_2543	0
r_2544	0
r_2545	0
r_2546	0
r_2547	0
r_2548	0
r_2549	0
r_2550	0
r_2551	0
r_2552	0
r_2553	0
r_2554	0
r_2555	0
r_2556	0
r_2557	0
r_2558	0
r_2559	0
r_2560	0
r_2561	0
r_2562	0
r_2563	0
r_2564	0
r_2565	0
r_2566	0
r_2567	0
r_2568	0
r_2569	0
r_2570	0
r_2571	0
r_2572	0
r_2573	0
r_2574	0
r_2575	0
r_2576	0
r_2577	0
r_2578	0
r_2579	0
r_2580	0
r_2581	0
r_2582	0
r_2583	0
r_2584	0
r_2585	0
r_2586	0
r_2587	0
r_2588	0
r_2589	0
r_2590	0
r_2591	0
r_2592	0
r_2593	0
r_2594	0
r_2595	0
r_2596	0
r_2597	0
r_2598	0
r_2599	0
r_2600	0
r_2601	0
r_2602	0
r_2603	0
r_2604	0
r_2605	0
r_2606	0
r_2607	0
r_2608	0
r_2609	0
r_2610	0
r_2611	0
r_2612	0
r_2613	0
r_2614	0
r_2615	0
[truncated: 2,077 more rows]

## Sheet: distances_GA
rxns	distance
AnOXA	0
AtGLYR	2
EX_glycolic_acid	4
glycolic_acid_transport	3
MepanE2	2
r_0001	2
r_0002	3
r_0003	3
r_0004	2
r_0005	5
r_0006	5
r_0007	3
r_0012	3
r_0013	3
r_0014	6
r_0015	7
r_0016	3
r_0017	5
r_0018	2
r_0019	4
r_0020	3
r_0021	5
r_0022	6
r_0023	4
r_0024	3
r_0025	3
r_0026	2
r_0027	4
r_0028	2
r_0029	3
r_0030	4
r_0032	4
r_0033	10000
r_0034	10000
r_0035	10000
r_0036	10000
r_0037	10000
r_0038	3
r_0039	4
r_0040	3
r_0041	5
r_0042	2
r_0043	6
r_0044	6
r_0045	3
r_0057	4
r_0058	4
r_0059	4
r_0060	5
r_0061	4
r_0062	3
r_0063	4
r_0064	3
r_0065	2
r_0066	2
r_0067	2
r_0068	2
r_0069	10000
r_0070	4
r_0072	3
r_0073	13
r_0074	14
r_0075	4
r_0076	6
r_0077	5
r_0078	5
r_0079	2
r_0080	4
r_0081	4
r_0082	13
r_0083	13
r_0084	5
r_0085	3
r_0086	4
r_0087	5
r_0088	14
r_0089	13
r_0090	3
r_0091	4
r_0092	13
r_0093	13
r_0094	3
r_0095	3
r_0096	4
r_0097	3
r_0099	3
r_0100	3
r_0101	3
r_0102	3
r_0103	3
r_0104	3
r_0105	3
r_0106	3
r_0107	3
r_0108	3
r_0109	3
r_0111	3
r_0112	3
r_0113	3
r_0114	4
r_0115	4
r_0116	5
r_0117	3
r_0118	3
r_0119	5
r_0120	4
r_0121	4
r_0122	6
r_0123	4
r_0124	4
r_0125	4
r_0126	6
r_0127	6
r_0128	6
r_0129	6
r_0130	6
r_0131	6
r_0132	6
r_0133	6
r_0134	6
r_0135	6
r_0137	5
r_0138	4
r_0139	3
r_0140	4
r_0142	4
r_0144	3
r_0145	4
r_0146	4
r_0147	10000
r_0151	3
r_0152	3
r_0153	2
r_0154	4
r_0155	5
r_0156	2
r_0157	3
r_0158	3
r_0159	3
r_0160	3
r_0161	3
r_0162	3
r_0163	3
r_0164	5
r_0165	4
r_0166	4
r_0167	5
r_0168	4
r_0169	4
r_0170	5
r_0171	4
r_0172	3
r_0173	3
r_0174	4
r_0175	4
r_0176	5
r_0177	4
r_0178	5
r_0179	4
r_0180	5
r_0181	4
r_0182	4
r_0183	5
r_0184	4
r_0185	4
r_0186	4
r_0187	5
r_0188	7
r_0189	3
r_0190	4
r_0191	5
r_0192	7
r_0193	6
r_0194	5
r_0195	4
r_0198	5
r_0199	10000
r_0200	4
r_0201	4
r_0202	3
r_0203	2
r_0204	10000
r_0205	7
r_0206	3
r_0207	3
r_0208	2
r_0209	4
r_0210	5
r_0211	2
r_0212	3
r_0213	4
r_0214	2
r_0215	2
r_0216	1
r_0217	2
r_0218	2
r_0219	3
r_0220	2
r_0221	3
r_0222	10000
r_0223	10000
r_0224	10000
r_0225	3
r_0228	6
r_0229	6
r_0230	7
r_0231	9
r_0233	5
r_0234	6
r_0235	11
r_0236	10
r_0237	5
r_0238	9
r_0239	8
r_0240	7
r_0241	10
r_0242	6
r_0243	5
r_0244	6
r_0249	3
r_0250	2
r_0252	3
r_0253	3
r_0254	3
r_0259	7
r_0260	7
r_0261	7
r_0262	7
r_0263	6
r_0264	6
r_0265	6
r_0266	7
r_0267	7
r_0268	7
r_0269	7
r_0270	7
r_0271	3
r_0272	4
r_0273	6
r_0274	7
r_0278	3
r_0279	3
r_0280	4
r_0281	9
r_0282	11
r_0283	10
r_0284	10
r_0285	10
r_0286	10
r_0287	10
r_0288	10
r_0289	10
r_0290	10
r_0291	10
r_0292	10
r_0293	10
r_0294	10
r_0295	10
r_0296	10
r_0297	10
r_0298	10
r_0299	10
r_0300	2
r_0301	2
r_0302	3
r_0303	3
r_0304	6
r_0306	2
r_0308	2
r_0309	3
r_0310	3
r_0311	3
r_0312	3
r_0313	3
r_0314	5
r_0315	6
r_0317	8
r_0318	4
r_0319	7
r_0320	6
r_0321	6
r_0322	4
r_0323	4
r_0328	10000
r_0329	10000
r_0331	4
r_0332	10000
r_0334	7
r_0335	5
r_0340	6
r_0341	6
r_0342	7
r_0343	7
r_0344	3
r_0345	4
r_0346	2
r_0347	5
r_0348	7
r_0349	3
r_0350	4
r_0351	4
r_0352	4
r_0353	4
r_0354	4
r_0355	7
r_0356	4
r_0357	12
r_0358	12
r_0359	4
r_0360	7
r_0361	6
r_0362	7
r_0365	10000
r_0366	2
r_0368	9
r_0369	3
r_0370	6
r_0373	7
r_0399	4
r_0400	4
r_0402	4
r_0410	4
r_0412	4
r_0436	7
r_0437	3
r_0438	3
r_0439	3
r_0443	3
r_0446	3
r_0447	5
r_0448	3
r_0449	3
r_0450	3
r_0451	3
r_0452	2
r_0453	3
r_0454	4
r_0455	3
r_0457	3
r_0458	6
r_0459	6
r_0460	2
r_0461	7
r_0462	7
r_0463	5
r_0464	6
r_0465	3
r_0466	4
r_0467	3
r_0468	2
r_0469	2
r_0470	2
r_0471	2
r_0472	2
r_0473	3
r_0475	2
r_0476	2
r_0477	2
r_0478	3
r_0479	2
r_0480	3
r_0481	3
r_0482	4
r_0483	3
r_0484	4
r_0485	3
r_0486	3
r_0487	5
r_0488	5
r_0489	5
r_0490	5
r_0491	4
r_0492	5
r_0497	5
r_0499	3
r_0500	3
r_0501	4
r_0502	3
r_0503	4
r_0504	4
r_0505	4
r_0506	4
r_0507	5
r_0508	5
r_0509	5
r_0510	5
r_0511	5
r_0512	3
r_0514	2
r_0518	4
r_0519	6
r_0520	7
r_0521	7
r_0522	7
r_0523	8
r_0524	8
r_0525	8
r_0526	4
r_0527	3
r_0530	5
r_0531	6
r_0532	4
r_0533	3
r_0534	4
r_0535	4
r_0536	4
r_0537	3
r_0538	2
r_0539	4
r_0540	6
r_0541	4
r_0542	4
r_0543	3
r_0544	3
r_0545	3
r_0546	4
r_0547	4
r_0548	4
r_0549	3
r_0550	3
r_0551	10000
r_0552	4
r_0553	3
r_0554	3
r_0555	4
r_0556	3
r_0557	6
r_0558	4
r_0559	3
r_0560	3
r_0561	5
r_0562	3
r_0563	2
r_0564	3
r_0565	3
r_0566	4
r_0567	3
r_0570	4
r_0571	11
r_0572	10
r_0573	10
r_0574	9
r_0575	9
r_0596	7
r_0597	7
r_0598	7
r_0599	7
r_0600	7
r_0601	7
r_0602	7
r_0603	7
r_0604	7
r_0605	7
r_0606	7
r_0607	7
r_0608	7
r_0609	7
r_0610	7
r_0611	7
r_0612	7
r_0613	7
r_0614	7
r_0615	7
r_0616	10000
r_0617	10000
r_0618	10000
r_0619	10000
r_0620	10000
r_0621	10000
r_0622	10000
r_0623	10000
r_0624	10000
r_0625	10000
r_0626	10000
r_0627	10000
r_0628	10000
r_0629	10000
r_0630	10000
r_0631	10000
r_0632	10000
r_0633	10000
r_0634	10000
r_0635	10000
r_0636	10000
r_0637	10000
r_0638	10000
r_0639	10000
r_0640	10000
r_0641	10000
r_0642	10000
r_0643	10000
r_0644	10000
r_0645	10000
r_0646	6
r_0647	6
r_0648	6
r_0649	6
r_0650	6
r_0651	6
r_0652	6
r_0653	6
r_0654	6
r_0655	6
r_0656	3
r_0657	3
r_0658	3
r_0659	2
r_0661	3
r_0662	2
r_0663	2
r_0664	3
r_0665	3
r_0666	4
r_0667	7
r_0668	10000
r_0669	4
r_0670	3
r_0671	3
r_0672	4
r_0673	4
r_0674	3
r_0675	3
r_0676	4
r_0678	3
r_0679	2
r_0680	3
r_0681	2
r_0682	3
r_0683	3
r_0687	10000
r_0688	4
r_0689	2
r_0690	3
r_0691	10000
r_0692	3
r_0693	4
r_0694	3
r_0695	3
r_0696	3
r_0697	3
r_0698	8
r_0699	2
r_0700	3
r_0701	3
r_0702	4
r_0703	10000
r_0704	10000
r_0705	10000
r_0706	10000
r_0707	10000
r_0708	10000
r_0711	3
r_0712	4
r_0713	2
r_0714	1
r_0715	2
r_0716	2
r_0717	2
r_0718	3
r_0719	3
r_0721	4
r_0722	5
r_0723	3
r_0724	6
r_0725	4
r_0726	3
r_0727	3
r_0728	5
r_0729	3
r_0730	4
r_0731	4
r_0732	4
r_0733	5
r_0734	3
r_0735	5
r_0736	5
r_0737	5
r_0738	5
r_0739	7
r_0747	7
r_0748	7
r_0749	7
r_0750	7
r_0751	7
r_0752	7
r_0753	7
r_0754	7
r_0755	7
r_0756	7
r_0757	5
r_0758	4
r_0759	4
r_0760	3
r_0761	3
r_0762	3
r_0763	4
r_0764	7
r_0767	5
r_0768	2
r_0769	3
r_0770	4
r_0773	4
r_0774	3
r_0775	4
r_0781	4
r_0782	4
r_0783	6
r_0784	7
r_0785	3
r_0786	3
r_0787	4
r_0801	10000
r_0807	10000
r_0812	3
r_0813	3
r_0815	3
r_0816	3
r_0817	3
r_0818	3
r_0819	2
r_0820	3
r_0821	4
r_0831	4
r_0832	3
r_0841	5
r_0842	4
r_0843	3
r_0844	4
r_0845	4
r_0847	4
r_0848	4
r_0849	4
r_0850	4
r_0851	2
r_0852	3
r_0853	4
r_0854	3
r_0855	3
r_0882	4
r_0883	3
r_0884	1
r_0885	8
r_0886	3
r_0887	4
r_0888	4
r_0889	3
r_0890	3
r_0891	3
r_0892	4
r_0893	3
r_0902	4
r_0903	4
r_0904	6
r_0905	3
r_0906	4
r_0907	3
r_0908	2
r_0909	4
r_0910	4
r_0911	3
r_0912	3
r_0913	4
r_0914	3
r_0915	2
r_0916	3
r_0917	3
r_0918	2
r_0919	7
r_0920	7
r_0921	7
r_0922	6
r_0929	4
r_0935	6
r_0936	4
r_0937	4
r_0938	3
r_0939	3
r_0940	4
r_0941	4
r_0942	8
r_0943	4
r_0949	4
r_0950	5
r_0951	4
r_0953	4
r_0954	3
r_0955	3
r_0956	4
r_0957	4
r_0958	1
r_0959	2
r_0960	2
r_0961	3
r_0962	2
r_0963	5
r_0964	3
r_0965	4
r_0966	5
r_0967	4
r_0968	4
r_0969	3
r_0970	3
r_0971	3
r_0972	3
r_0973	3
r_0974	3
r_0975	4
r_0976	3
r_0977	4
r_0978	3
r_0979	4
r_0982	3
r_0983	5
r_0984	3
r_0985	5
r_0986	4
r_0987	3
r_0988	2
r_0989	2
r_0990	3
r_0992	3
r_0993	4
r_0995	3
r_0996	4
r_0997	3
r_0998	5
r_0999	6
r_1000	3
r_1001	4
r_1002	4
r_1003	7
r_1004	7
r_1005	6
r_1006	7
r_1007	6
r_1008	4
r_1009	4
r_1010	10
r_1011	10
r_1012	8
r_1021	4
r_1022	4
r_1023	3
r_1024	5
r_1025	5
r_1026	5
r_1028	10000
r_1029	2
r_1030	6
r_1031	2
r_1032	6
r_1033	6
r_1034	5
r_1035	10000
r_1036	3
r_1037	4
r_1038	3
r_1039	10000
r_1040	3
r_1041	4
r_1042	4
r_1043	5
r_1045	3
r_1046	4
r_1047	5
r_1048	3
r_1049	3
r_1050	3
r_1051	5
r_1054	3
r_1055	3
r_1056	2
r_1057	3
r_1058	4
r_1063	2
r_1065	3
r_1066	3
r_1067	4
r_1068	5
r_1069	5
r_1070	5
r_1071	5
r_1074	3
r_1075	4
r_1076	2
r_1077	5
r_1078	5
r_1081	5
r_1082	4
r_1083	5
r_1084	5
r_1087	2
r_1088	3
r_1089	3
r_1090	4
r_1091	3
r_1092	4
r_1093	5
r_1094	3
r_1095	3
r_1096	5
r_1097	4
r_1098	4
r_1099	2
r_1100	6
r_1101	3
r_1102	6
r_1103	5
r_1104	4
r_1106	3
r_1107	4
r_1108	4
r_1109	4
r_1112	2
r_1113	4
r_1114	5
r_1118	2
r_1119	7
r_1120	4
r_1121	7
r_1122	7
r_1123	7
r_1124	7
r_1125	6
r_1126	2
r_1127	2
r_1128	3
r_1132	6
r_1133	4
r_1134	4
r_1135	7
r_1136	3
r_1137	3
r_1138	2
r_1139	5
r_1146	6
r_1147	6
r_1148	6
r_1149	10
r_1161	5
r_1162	5
r_1164	10000
r_1165	6
r_1166	5
r_1167	3
r_1168	3
r_1169	9
r_1170	6
r_1171	6
r_1172	6
r_1173	3
r_1174	6
r_1176	4
r_1177	6
r_1180	4
r_1181	4
r_1182	6
r_1183	3
r_1184	4
r_1185	4
r_1186	3
r_1187	3
r_1188	3
r_1189	2
r_1190	2
r_1191	4
r_1192	3
r_1193	10000
r_1194	2
r_1195	2
r_1196	2
r_1197	3
r_1198	3
r_1199	3
r_1200	5
r_1201	5
r_1202	3
r_1203	3
r_1204	3
r_1205	3
r_1206	3
r_1207	3
r_1208	3
r_1209	3
r_1210	3
r_1211	3
r_1212	3
r_1213	3
r_1214	3
r_1215	3
r_1216	5
r_1217	3
r_1218	4
r_1219	3
r_1220	3
r_1221	3
r_1222	3
r_1223	3
r_1224	3
r_1225	8
r_1226	2
r_1227	6
r_1228	5
r_1235	4
r_1236	5
r_1237	3
r_1238	3
r_1239	1
r_1241	4
r_1242	6
r_1243	4
r_1250	4
r_1251	4
r_1252	4
r_1253	5
r_1254	2
r_1255	4
r_1256	4
r_1257	10000
r_1259	4
r_1260	4
r_1261	4
r_1262	4
r_1263	4
r_1264	3
r_1265	3
r_1268	3
r_1270	5
r_1271	6
r_1272	4
r_1273	4
r_1274	5
r_1278	6
r_1449	6
r_1450	6
r_1451	6
r_1452	6
r_1453	6
r_1454	6
r_1455	6
r_1456	6
r_1457	6
r_1458	6
r_1479	6
r_1480	6
r_1481	6
r_1482	6
r_1483	6
r_1484	6
r_1485	6
r_1486	6
r_1487	6
r_1488	6
r_1509	6
r_1510	6
r_1511	6
r_1512	6
r_1513	6
r_1514	6
r_1515	6
r_1516	6
r_1517	6
r_1518	6
r_1542	7
r_1543	6
r_1545	5
r_1546	4
r_1547	6
r_1548	5
r_1549	5
r_1550	4
r_1551	4
r_1552	3
r_1553	10
r_1554	10000
r_1560	11
r_1562	5
r_1563	10000
r_1564	10000
r_1565	10000
r_1566	10000
r_1567	3
r_1568	5
r_1572	5
r_1573	4
r_1574	4
r_1575	4
r_1576	4
r_1577	5
r_1578	4
r_1579	4
r_1580	5
r_1581	5
r_1582	4
r_1583	4
r_1585	3
r_1586	3
r_1587	2
r_1588	2
r_1589	5
r_1590	4
r_1591	4
r_1595	4
r_1596	3
r_1597	3
r_1598	5
r_1599	4
r_1600	4
r_1601	5
r_1603	4
r_1604	4
r_1605	3
r_1606	3
r_1607	4
r_1608	3
r_1609	3
r_1610	3
r_1611	3
r_1613	4
r_1614	10000
r_1615	10000
r_1616	10000
r_1617	10000
r_1618	10000
r_1619	5
r_1620	3
r_1621	7
r_1622	5
r_1623	6
r_1624	4
r_1625	6
r_1627	6
r_1628	5
r_1629	5
r_1630	5
r_1631	4
r_1632	3
r_1633	3
r_1634	4
r_1635	3
r_1637	3
r_1638	4
r_1639	5
r_1640	4
r_1641	5
r_1642	4
r_1643	5
r_1647	2
r_1648	5
r_1649	6
r_1650	7
r_1651	4
r_1652	2
r_1657	4
r_1658	3
r_1659	2
r_1671	8
r_1673	4
r_1674	4
r_1676	7
r_1677	7
r_1678	7
r_1679	7
r_1680	7
r_1681	7
r_1682	4
r_1683	7
r_1684	6
r_1685	2
r_1686	3
r_1687	4
r_1688	3
r_1689	2
r_1690	3
r_1702	7
r_1705	5
r_1706	7
r_1707	6
r_1708	3
r_1709	5
r_1710	8
r_1711	10000
r_1712	6
r_1713	3
r_1714	6
r_1715	6
r_1716	5
r_1717	5
r_1718	7
r_1719	6
r_1722	10000
r_1726	3
r_1727	7
r_1728	10000
r_1730	10000
r_1731	10000
r_1732	10000
r_1733	10000
r_1734	10000
r_1735	10000
r_1736	6
r_1738	6
r_1739	3
r_1743	3
r_1744	8
r_1745	3
r_1746	4
r_1748	7
r_1753	7
r_1754	5
r_1757	7
r_1758	6
r_1759	6
r_1761	5
r_1762	4
r_1763	4
r_1764	11
r_1765	5
r_1766	7
r_1770	5
r_1771	5
r_1772	5
r_1774	5
r_1775	7
r_1776	5
r_1777	6
r_1788	6
r_1792	10000
r_1796	3
r_1797	4
r_1798	4
r_1800	4
r_1803	6
r_1805	5
r_1806	5
r_1807	4
r_1808	7
r_1809	5
r_1810	4
r_1811	3
r_1812	5
r_1813	5
r_1814	6
r_1815	3
r_1816	2
r_1817	2
r_1818	5
r_1819	4
r_1820	6
r_1821	5
r_1822	5
r_1823	5
r_1833	7
r_1834	10000
r_1835	6
r_1836	7
r_1837	5
r_1838	3
r_1840	4
r_1841	5
r_1842	4
r_1843	5
r_1844	4
r_1845	4
r_1846	5
r_1847	6
r_1848	5
r_1849	12
r_1850	5
r_1851	7
r_1852	7
r_1853	7
r_1854	7
r_1855	7
r_1856	7
r_1857	7
r_1858	7
r_1859	7
r_1860	7
r_1862	5
r_1863	4
r_1864	4
r_1865	5
r_1866	5
r_1867	5
r_1868	4
r_1869	4
r_1870	5
r_1871	5
r_1872	4
r_1873	4
r_1874	3
r_1875	8
r_1876	7
r_1877	8
r_1878	9
r_1879	5
r_1880	4
r_1881	3
r_1882	4
r_1883	4
r_1884	3
r_1885	3
r_1886	10000
r_1887	3
r_1889	3
r_1890	2
r_1891	4
r_1892	3
r_1893	6
r_1895	4
r_1896	5
r_1897	4
r_1898	3
r_1899	4
r_1900	4
r_1901	2
r_1902	4
r_1903	4
r_1904	6
r_1905	5
r_1906	4
r_1907	3
r_1908	10000
r_1909	10000
r_1910	10000
r_1911	5
r_1912	4
r_1913	4
r_1914	4
r_1915	9
r_1916	7
r_1919	3
r_1920	7
r_1921	7
r_1922	7
r_1923	7
r_1924	7
r_1925	7
r_1926	7
r_1927	7
r_1928	7
r_1929	7
r_1930	1
r_1931	7
r_1932	7
r_1935	3
r_1936	4
r_1937	7
r_1938	7
r_1939	7
r_1940	7
r_1941	7
r_1942	7
r_1943	7
r_1944	7
r_1945	7
r_1946	7
r_1947	7
r_1952	6
r_1966	4
r_1967	5
r_1968	7
r_1970	6
r_1971	6
r_1972	6
r_1976	4
r_1981	6
r_1984	7
r_1987	4
r_1988	1
r_1989	2
r_1990	4
r_1991	3
r_1993	7
r_1994	8
r_1995	4
r_1996	5
r_1997	6
r_1998	4
r_1999	10000
r_2000	5
r_2001	5
r_2002	4
r_2003	4
r_2004	3
r_2022	7
r_2023	3
r_2024	5
r_2025	3
r_2026	4
r_2027	4
r_2028	6
r_2029	4
r_2030	5
r_2031	4
r_2033	3
r_2034	2
r_2036	4
r_2037	3
r_2038	5
r_2039	4
r_2040	4
r_2041	4
r_2042	4
r_2043	5
r_2044	10000
r_2045	3
r_2046	7
r_2050	3
r_2051	5
r_2052	5
r_2053	9
r_2054	9
r_2055	7
r_2056	4
r_2057	3
r_2058	6
r_2062	4
r_2063	5
r_2064	5
r_2065	4
r_2067	6
r_2070	2
r_2071	2
r_2072	4
r_2073	10000
r_2074	10000
r_2075	10000
r_2079	6
r_2080	6
r_2082	3
r_2083	6
r_2084	5
r_2085	5
r_2086	3
r_2087	3
r_2090	5
r_2091	5
r_2092	6
r_2093	3
r_2101	4
r_2102	5
r_2103	4
r_2104	6
r_2105	5
r_2106	7
r_2107	5
r_2108	7
r_2111	9
r_2112	2
r_2113	3
r_2114	4
r_2115	3
r_2116	3
r_2117	2
r_2118	3
r_2119	2
r_2126	4
r_2131	3
r_2132	2
r_2134	11
r_2136	10
r_2137	6
r_2139	5
r_2140	3
r_2141	3
r_2142	4
r_2143	4
r_2144	4
r_2145	5
r_2146	5
r_2147	5
r_2148	6
r_2149	6
r_2150	6
r_2151	5
r_2152	5
r_2153	5
r_2154	5
r_2155	5
r_2156	5
r_2157	5
r_2158	5
r_2159	5
r_2160	5
r_2161	6
r_2162	6
r_2163	6
r_2164	6
r_2165	6
r_2166	6
r_2167	6
r_2168	7
r_2169	6
r_2170	6
r_2171	7
r_2172	7
r_2173	7
r_2174	7
r_2175	6
r_2176	5
r_2177	5
r_2178	6
r_2179	6
r_2180	6
r_2181	8
r_2182	5
r_2183	5
r_2184	6
r_2185	6
r_2186	6
r_2187	7
r_2188	7
r_2189	8
r_2190	6
r_2191	6
r_2192	7
r_2193	7
r_2194	6
r_2195	6
r_2196	5
r_2197	6
r_2198	5
r_2199	6
r_2200	6
r_2201	6
r_2202	5
r_2203	6
r_2204	5
r_2205	6
r_2206	7
r_2207	4
r_2208	7
r_2209	6
r_2210	6
r_2211	6
r_2212	9
r_2213	6
r_2214	6
r_2215	8
r_2216	6
r_2217	6
r_2218	9
r_2219	4
r_2220	4
r_2221	4
r_2222	7
r_2223	4
r_2224	7
r_2225	4
r_2226	4
r_2227	4
r_2228	7
r_2229	5
r_2230	5
r_2231	7
r_2232	4
r_2233	4
r_2234	7
r_2235	7
r_2236	4
r_2237	4
r_2238	4
r_2239	4
r_2240	4
r_2241	4
r_2242	6
r_2243	4
r_2244	4
r_2245	6
r_2246	4
r_2247	4
r_2248	5
r_2249	5
r_2250	5
r_2251	5
r_2252	5
r_2253	5
r_2254	5
r_2255	5
r_2256	5
r_2257	5
r_2258	5
r_2259	5
r_2260	5
r_2261	5
r_2262	5
r_2263	5
r_2264	5
r_2265	5
r_2266	4
r_2267	4
r_2268	4
r_2269	4
r_2270	4
r_2271	4
r_2272	4
r_2273	4
r_2274	4
r_2275	4
r_2276	4
r_2277	4
r_2278	4
r_2279	4
r_2280	4
r_2281	4
r_2282	4
r_2283	3
r_2284	3
r_2285	3
r_2286	3
r_2287	3
r_2288	3
r_2289	3
r_2290	3
r_2291	3
r_2292	3
r_2293	3
r_2294	3
r_2295	4
r_2296	5
r_2297	5
r_2298	4
r_2299	5
r_2300	5
r_2301	6
r_2302	6
r_2303	6
r_2304	6
r_2305	3
r_2308	5
r_2309	6
r_2310	5
r_2311	6
r_2312	5
r_2313	5
r_2314	5
r_2315	5
r_2316	5
r_2317	6
r_2318	5
r_2319	6
r_2320	5
r_2321	5
r_2322	5
r_2323	5
r_2324	6
r_2325	6
r_2326	6
r_2327	6
r_2328	6
r_2329	6
r_2330	6
r_2331	6
r_2332	6
r_2333	6
r_2334	6
r_2335	6
r_2336	6
r_2337	6
r_2338	6
r_2339	6
r_2340	6
r_2341	6
r_2342	6
r_2343	6
r_2344	6
r_2345	6
r_2346	6
r_2347	6
r_2348	6
r_2349	6
r_2350	6
r_2351	6
r_2352	7
r_2353	7
r_2354	7
r_2355	7
r_2356	7
r_2357	7
r_2358	7
r_2359	7
r_2360	7
r_2361	7
r_2362	7
r_2363	7
r_2364	7
r_2365	7
r_2366	7
r_2367	7
r_2368	5
r_2369	5
r_2370	5
r_2371	5
r_2372	5
r_2373	5
r_2374	5
r_2375	5
r_2376	6
r_2377	6
r_2378	6
r_2379	6
r_2380	6
r_2381	6
r_2382	6
r_2383	6
r_2384	5
r_2385	5
r_2386	5
r_2387	5
r_2388	5
r_2389	5
r_2390	5
r_2391	5
r_2392	6
r_2393	6
r_2394	6
r_2395	6
r_2396	6
r_2397	6
r_2398	6
r_2399	6
r_2400	5
r_2401	5
r_2402	5
r_2403	5
r_2404	5
r_2405	5
r_2406	5
r_2407	5
r_2408	6
r_2409	6
r_2410	6
r_2411	6
r_2412	6
r_2413	6
r_2414	6
r_2415	6
r_2416	5
r_2417	5
r_2418	5
r_2419	5
r_2420	5
r_2421	5
r_2422	5
r_2423	5
r_2424	6
r_2425	6
r_2426	6
r_2427	6
r_2428	6
r_2429	6
r_2430	6
r_2431	6
r_2432	5
r_2433	5
r_2434	5
r_2435	5
r_2436	5
r_2437	5
r_2438	5
r_2439	5
r_2440	7
r_2441	7
r_2442	7
r_2443	7
r_2444	7
r_2445	7
r_2446	4
r_2447	4
r_2448	4
r_2449	4
r_2450	4
r_2451	4
r_2452	4
r_2453	4
r_2454	5
r_2455	5
r_2456	5
r_2457	5
r_2458	5
r_2459	5
r_2460	5
r_2461	5
r_2462	5
r_2463	5
r_2464	6
r_2465	6
r_2466	6
r_2467	6
r_2468	6
r_2469	6
r_2470	6
r_2471	6
r_2472	6
r_2473	6
r_2474	6
r_2475	6
r_2476	6
r_2477	6
r_2478	6
r_2479	6
r_2480	6
r_2481	6
r_2482	6
r_2483	6
r_2484	6
r_2485	6
r_2486	6
r_2487	6
r_2488	5
r_2489	5
r_2490	5
r_2491	5
r_2492	5
r_2493	5
r_2494	5
r_2495	5
r_2496	5
r_2497	5
r_2498	5
r_2499	5
r_2500	5
r_2501	5
r_2502	5
r_2503	5
r_2504	5
r_2505	5
r_2506	5
r_2507	5
r_2508	5
r_2509	5
r_2510	5
r_2511	5
r_2512	6
r_2513	6
r_2514	6
r_2515	6
r_2516	6
r_2517	6
r_2518	6
r_2519	6
r_2520	6
r_2521	6
r_2522	6
r_2523	6
r_2524	6
r_2525	6
r_2526	6
r_2527	6
r_2528	6
r_2529	6
r_2530	6
r_2531	6
r_2532	6
r_2533	6
r_2534	6
r_2535	6
r_2536	7
r_2537	7
r_2538	7
r_2539	7
r_2540	7
r_2541	7
r_2542	7
r_2543	7
r_2544	7
r_2545	7
r_2546	7
r_2547	7
r_2548	7
r_2549	7
r_2550	7
r_2551	7
r_2552	7
r_2553	7
r_2554	7
r_2555	7
r_2556	7
r_2557	7
r_2558	7
r_2559	7
r_2560	7
r_2561	7
r_2562	7
r_2563	7
r_2564	7
r_2565	7
r_2566	7
r_2567	7
r_2568	7
r_2569	7
r_2570	7
r_2571	7
r_2572	7
r_2573	7
r_2574	7
r_2575	7
r_2576	7
r_2577	7
r_2578	7
r_2579	7
r_2580	7
r_2581	7
r_2582	7
r_2583	7
r_2584	7
r_2585	7
r_2586	7
r_2587	7
r_2588	7
r_2589	7
r_2590	7
r_2591	7
r_2592	7
r_2593	7
r_2594	7
r_2595	7
r_2596	7
r_2597	7
r_2598	7
r_2599	7
r_2600	7
r_2601	7
r_2602	7
r_2603	7
r_2604	7
r_2605	7
r_2606	7
r_2607	7
r_2608	7
r_2609	7
r_2610	7
r_2611	7
r_2612	7
r_2613	7
r_2614	7
r_2615	7
r_2616	7
r_2617	7
r_2618	7
r_2619	7
r_2620	7
r_2621	7
r_2622	7
r_2623	7
r_2624	7
r_2625	7
r_2626	7
r_2627	7
r_2628	7
r_2629	7
r_2630	7
r_2631	7
r_2632	7
r_2633	7
r_2634	7
r_2635	7
r_2636	7
r_2637	7
r_2638	7
r_2639	7
r_2640	7
r_2641	7
r_2642	7
r_2643	7
r_2644	7
r_2645	7
r_2646	7
r_2647	7
r_2648	7
r_2649	7
r_2650	7
r_2651	7
r_2652	7
r_2653	7
r_2654	7
r_2655	7
r_2656	7
r_2657	7
r_2658	7
r_2659	7
r_2660	7
r_2661	7
r_2662	7
r_2663	7
r_2664	7
r_2665	7
r_2666	7
r_2667	7
r_2668	7
r_2669	7
r_2670	7
r_2671	7
r_2672	7
r_2673	7
r_2674	7
r_2675	7
r_2676	7
r_2677	7
r_2678	7
r_2679	7
r_2680	7
r_2681	7
r_2682	7
r_2683	7
r_2684	7
r_2685	7
r_2686	7
r_2687	7
r_2688	7
r_2689	7
r_2690	7
r_2691	7
r_2692	7
r_2693	7
r_2694	7
r_2695	7
r_2696	7
r_2697	7
r_2698	7
r_2699	7
r_2700	7
r_2701	7
r_2702	7
r_2703	7
r_2704	7
r_2705	7
r_2706	7
r_2707	7
r_2708	7
r_2709	7
r_2710	7
r_2711	7
r_2712	7
r_2713	7
r_2714	7
r_2715	7
r_2716	7
r_2717	7
r_2718	7
r_2719	7
r_2720	7
r_2721	7
r_2722	7
r_2723	7
r_2724	7
r_2725	7
r_2726	7
r_2727	7
r_2728	7
r_2729	7
r_2730	7
r_2731	7
r_2732	7
r_2733	7
r_2734	7
r_2735	7
r_2736	7
r_2737	7
r_2738	7
r_2739	7
r_2740	7
r_2741	7
r_2742	7
r_2743	7
r_2744	7
r_2745	7
r_2746	7
r_2747	7
r_2748	7
r_2749	7
r_2750	7
r_2751	7
r_2752	7
r_2753	7
r_2754	7
r_2755	7
r_2756	7
r_2757	7
r_2758	7
r_2759	7
r_2760	7
r_2761	7
r_2762	7
r_2763	7
r_2764	7
r_2765	7
r_2766	7
r_2767	7
r_2768	7
r_2769	7
r_2770	7
r_2771	7
r_2772	7
r_2773	7
r_2774	7
r_2775	7
[truncated: 1,802 more rows]

## Sheet: results_MA
lMoMA_variables	rxns	lMoMA_diff	pFBA	lMoMA_newpoint	distances
R_CaHqd2_d-	CaHqd2	0.848594	0.848594	0	2
R_CaHqd2_d+	CaHqd2	0	0.848594	0	2
R_EX_muconic_acid_d-	EX_muconic_acid	0.848594	0.848594	0	4
R_EX_muconic_acid_d+	EX_muconic_acid	0	0.848594	0	4
R_KpAroY_d-	KpAroY	0.848594	0.848594	0	1
R_KpAroY_d+	KpAroY	0	0.848594	0	1
R_Muconic_acid_transport_d-	Muconic_acid_transport	0.848594	0.848594	0	3
R_Muconic_acid_transport_d+	Muconic_acid_transport	0	0.848594	0	3
R_PaAroZ_d-	PaAroZ	0.848594	0.848594	0	0
R_PaAroZ_d+	PaAroZ	0	0.848594	0	0
R_r_0001_d-	r_0001	0	0	0	5
R_r_0001_d+	r_0001	0	0	0	5
R_r_0002_d-	r_0002	0	0	0	6
R_r_0002_d+	r_0002	0	0	0	6
R_r_0003_d-	r_0003	0	0	0	6
R_r_0003_d+	r_0003	0	0	0	6
R_r_0004_d-	r_0004	0	0	0	5
R_r_0004_d+	r_0004	0	0	0	5
R_r_0005_d-	r_0005	0	0	0.0551919	7
R_r_0996_d+	r_0996	0.0309954	0	0.0309954	1
R_r_0006_d-	r_0006	0	0	0.0184406	7
R_r_0997_d+	r_0997	0.0309954	0	0.0309954	2
R_r_0007_d-	r_0007	0	0	0.00561547	7
R_r_0065_d+	r_0065	0.0309954	0	0.0309954	3
R_r_0012_d-	r_0012	0	0	0	7
R_r_0012_d+	r_0012	0	0	0	7
R_r_0013_d-	r_0013	0	0	1.40097e-05	7
R_r_0279_d+	r_0279	0.0309954	0	0.0309954	4
R_r_0014_d-	r_0014	0	0	7.37353e-05	9
R_r_1048_d-	r_1048	0.12375	0	-0.12375	4
R_r_0015_d-	r_0015	0	0	7.37353e-05	10
R_r_0958_d+	r_0958	0.169869	0	0.169869	5
R_r_0016_d-	r_0016	0	0	0.0163213	6
R_r_0959_d+	r_0959	0.0993631	0	0.0993631	5
R_r_0017_d-	r_0017	0	0	0	8
R_r_0017_d+	r_0017	0	0	0	8
R_r_0018_d-	r_0018	0	0	0.0242405	6
R_r_0278_d+	r_0278	0.0199802	0	0.0199802	5
R_r_0019_d-	r_0019	0	0	1.40097e-05	8
R_r_0203_d+	r_0203	0.0110105	0	0.0110105	5
R_r_0020_d-	r_0020	0.817599	0.848594	0.0309954	4
R_r_0020_d+	r_0020	0	0.848594	0.0309954	4
R_r_0021_d-	r_0021	0	0	0	8
R_r_0021_d+	r_0021	0	0	0	8
R_r_0022_d-	r_0022	0	0	0	9
R_r_0022_d+	r_0022	0	0	0	9
R_r_1055_d+	r_1055	0.0110105	0	0.0110105	5
R_r_0023_d+	r_0023	0	0	-0.0251045	8
R_r_0024_d-	r_0024	0	0	0	7
R_r_0024_d+	r_0024	0	0	0	7
R_r_0025_d-	r_0025	0	0	0.0251045	6
R_r_0491_d+	r_0491	0.00512106	0	0.00512106	5
R_r_0026_d-	r_0026	0	0	1.40097e-05	6
R_r_0066_d+	r_0066	4.67482e-06	0	4.67482e-06	5
R_r_0027_d-	r_0027	0	0	0.0242405	7
R_r_0067_d+	r_0067	4.67482e-06	0	4.67482e-06	5
R_r_0028_d-	r_0028	0	0	0	6
R_r_0028_d+	r_0028	0	0	0	6
R_r_0029_d-	r_0029	0	0	0.0251045	7
R_r_2070_d+	r_2070	8.84823e-08	0	8.84823e-08	5
R_r_0030_d-	r_0030	0	0	0	7
R_r_0030_d+	r_0030	0	0	0	7
R_r_0032_d-	r_0032	0	0	0.00486729	7
R_r_4703_d-	r_4703	0.000573104	0	-0.000573104	5
R_r_0033_d-	r_0033	0	0	0	10000
R_r_0033_d+	r_0033	0	0	0	10000
R_r_0034_d-	r_0034	0	0	0	10000
R_r_0034_d+	r_0034	0	0	0	10000
R_r_0035_d-	r_0035	0	0	0	10000
R_r_0035_d+	r_0035	0	0	0	10000
R_r_0036_d-	r_0036	0	0	0	10000
R_r_0036_d+	r_0036	0	0	0	10000
R_r_0037_d-	r_0037	0	0	0	10000
R_r_0037_d+	r_0037	0	0	0	10000
R_r_0038_d-	r_0038	0	0	0.000147471	6
R_r_4226_d-	r_4226	0.0302543	0	-0.0302543	5
R_r_0039_d-	r_0039	0.817599	0.848594	0.0309954	1
R_r_0039_d+	r_0039	0	0.848594	0.0309954	1
R_r_0040_d-	r_0040	0.817599	0.848594	0.0309954	2
R_r_0040_d+	r_0040	0	0.848594	0.0309954	2
R_r_0041_d-	r_0041	0	0	0	8
R_r_0041_d+	r_0041	0	0	0	8
R_r_0042_d-	r_0042	0	0	0	3
R_r_0042_d+	r_0042	0	0	0	3
R_r_0043_d-	r_0043	0	0	0	9
R_r_0043_d+	r_0043	0	0	0	9
R_r_0044_d-	r_0044	0	0	0	9
R_r_0044_d+	r_0044	0	0	0	9
R_r_0045_d-	r_0045	0	0	0.00860507	6
R_r_0723_d-	r_0723	0.0524213	0	-0.0524213	5
R_r_0057_d-	r_0057	0	0	0	8
R_r_0057_d+	r_0057	0	0	0	8
R_r_0058_d-	r_0058	0	0	0.00860507	7
R_r_0714_d-	r_0714	0.060539	0	-0.060539	5
R_r_0059_d-	r_0059	0	0	0	7
R_r_0059_d+	r_0059	0	0	0	7
R_r_1126_d-	r_1126	0.107643	0	-0.107643	5
R_r_0060_d+	r_0060	0	0	-0.0251045	8
R_r_0061_d-	r_0061	0	0	0.0251045	8
R_r_0216_d-	r_0216	0.10933	0	-0.10933	5
R_r_0062_d-	r_0062	0	0	0	7
R_r_0062_d+	r_0062	0	0	0	7
R_r_0063_d-	r_0063	0	0	1.40097e-05	7
R_r_1254_d-	r_1254	0.252262	0	-0.252262	5
R_r_0064_d-	r_0064	0	0	0	7
R_r_0064_d+	r_0064	0	0	0	7
R_r_0065_d-	r_0065	0	0	0.0309954	3
R_r_0471_d+	r_0471	0.430444	0	0.430444	6
R_r_0066_d-	r_0066	0	0	4.67482e-06	5
R_r_0466_d+	r_0466	0.34688	0	0.34688	6
R_r_0067_d-	r_0067	0	0	4.67482e-06	5
R_r_0889_d+	r_0889	0.34688	0	0.34688	6
R_r_0068_d-	r_0068	0	0	8.84823e-08	6
R_r_2033_d+	r_2033	0.252262	0	0.252262	6
R_r_0069_d-	r_0069	0	0	0	10000
R_r_0069_d+	r_0069	0	0	0	10000
R_r_0070_d-	r_0070	0	0	0	7
R_r_0070_d+	r_0070	0	0	0	7
R_r_0072_d-	r_0072	0	0	0	7
R_r_0072_d+	r_0072	0	0	0	7
R_r_0073_d-	r_0073	0	0	0	15
R_r_0073_d+	r_0073	0	0	0	15
R_r_0074_d-	r_0074	0	0	0	16
R_r_0074_d+	r_0074	0	0	0	16
R_r_0075_d-	r_0075	0	0	1.40097e-05	8
R_r_0888_d+	r_0888	0.110477	0	0.110477	6
R_r_0076_d-	r_0076	0	0	0	9
R_r_0076_d+	r_0076	0	0	0	9
R_r_0077_d-	r_0077	0	0	0	8
R_r_0077_d+	r_0077	0	0	0	8
R_r_0078_d-	r_0078	0	0	0	8
R_r_0078_d+	r_0078	0	0	0	8
R_r_0079_d-	r_0079	0	0	0.0157083	6
R_r_0112_d+	r_0112	0.103657	0	0.103657	6
R_r_0080_d-	r_0080	0	0	0.0146261	7
R_r_0173_d+	r_0173	0.0993631	0	0.0993631	6
R_r_0081_d-	r_0081	0	0	5.89882e-07	7
R_r_0476_d+	r_0476	0.0992528	0	0.0992528	6
R_r_0082_d-	r_0082	0	0	0	15
R_r_0082_d+	r_0082	0	0	0	15
R_r_0083_d-	r_0083	0	0	0	15
R_r_0083_d+	r_0083	0	0	0	15
R_r_0084_d-	r_0084	0	0	0	8
R_r_0084_d+	r_0084	0	0	0	8
R_r_0085_d-	r_0085	0	0	0	6
R_r_0085_d+	r_0085	0	0	0	6
R_r_0086_d-	r_0086	0	0	1.40097e-05	8
R_r_2131_d+	r_2131	0.0774618	0	0.0774618	6
R_r_0087_d-	r_0087	0	0	1.40097e-05	9
R_r_0891_d+	r_0891	0.0766936	0	0.0766936	6
R_r_0088_d-	r_0088	0	0	0	16
R_r_0088_d+	r_0088	0	0	0	16
R_r_0089_d-	r_0089	0	0	0	15
R_r_0089_d+	r_0089	0	0	0	15
R_r_0090_d-	r_0090	0	0	0	5
R_r_0090_d+	r_0090	0	0	0	5
R_r_0091_d-	r_0091	0	0	0.34688	7
R_r_0917_d+	r_0917	0.0766936	0	0.0766936	6
R_r_0092_d-	r_0092	0	0	0	15
R_r_0092_d+	r_0092	0	0	0	15
R_r_0093_d-	r_0093	0	0	0	15
R_r_0093_d+	r_0093	0	0	0	15
R_r_0094_d-	r_0094	0	0	0	6
R_r_0094_d+	r_0094	0	0	0	6
R_r_0095_d-	r_0095	0	0	0	6
R_r_0095_d+	r_0095	0	0	0	6
R_r_0096_d-	r_0096	0	0	0.0475295	7
R_r_0918_d+	r_0918	0.0766936	0	0.0766936	6
R_r_0097_d-	r_0097	0	0	0.0475295	6
R_r_0502_d+	r_0502	0.0519235	0	0.0519235	6
R_r_0099_d-	r_0099	0	0	0	6
R_r_0099_d+	r_0099	0	0	0	6
R_r_0100_d-	r_0100	0	0	0	7
R_r_0100_d+	r_0100	0	0	0	7
R_r_0101_d-	r_0101	0	0	0	7
R_r_0101_d+	r_0101	0	0	0	7
R_r_0102_d-	r_0102	0	0	0	7
R_r_0102_d+	r_0102	0	0	0	7
R_r_0103_d-	r_0103	0	0	0	7
R_r_0103_d+	r_0103	0	0	0	7
R_r_0104_d-	r_0104	0	0	0.0163152	6
R_r_0916_d+	r_0916	0.0488628	0	0.0488628	6
R_r_0105_d-	r_0105	0	0	0	7
R_r_0105_d+	r_0105	0	0	0	7
R_r_0106_d-	r_0106	0	0	0	7
R_r_0106_d+	r_0106	0	0	0	7
R_r_0107_d-	r_0107	0	0	0	7
R_r_0107_d+	r_0107	0	0	0	7
R_r_0108_d-	r_0108	0	0	0	6
R_r_0108_d+	r_0108	0	0	0	6
R_r_0109_d-	r_0109	0	0	0.0873002	7
R_r_0097_d+	r_0097	0.0475295	0	0.0475295	6
R_r_0111_d-	r_0111	0	0	0	6
R_r_0111_d+	r_0111	0	0	0	6
R_r_0112_d-	r_0112	0	0	0.103657	6
R_r_0452_d+	r_0452	0.0471038	0	0.0471038	6
R_r_0113_d-	r_0113	0	0	0	6
R_r_0113_d+	r_0113	0	0	0	6
R_r_0114_d-	r_0114	0	0	0	7
R_r_0114_d+	r_0114	0	0	0	7
R_r_0115_d-	r_0115	0	0	0.013611	7
R_r_0157_d+	r_0157	0.0388594	0	0.0388594	6
R_r_0116_d-	r_0116	0	0	0	9
R_r_0116_d+	r_0116	0	0	0	9
R_r_0117_d-	r_0117	0	0	0	7
R_r_0117_d+	r_0117	0	0	0	7
R_r_0118_d-	r_0118	0	0	0.013611	6
R_r_0479_d+	r_0479	0.0255618	0	0.0255618	6
R_r_0119_d-	r_0119	0	0	0	8
R_r_0119_d+	r_0119	0	0	0	8
R_r_0120_d-	r_0120	0	0	0	8
R_r_0120_d+	r_0120	0	0	0	8
R_r_0121_d-	r_0121	0	0	0	8
R_r_0121_d+	r_0121	0	0	0	8
R_r_0122_d-	r_0122	0	0	0	10
R_r_0122_d+	r_0122	0	0	0	10
R_r_0123_d-	r_0123	0	0	0	8
R_r_0123_d+	r_0123	0	0	0	8
R_r_0124_d-	r_0124	0	0	0	8
R_r_0124_d+	r_0124	0	0	0	8
R_r_0125_d-	r_0125	0	0	0	8
R_r_0125_d+	r_0125	0	0	0	8
R_r_0126_d-	r_0126	0	0	0	7
R_r_0126_d+	r_0126	0	0	0	7
R_r_0127_d-	r_0127	0	0	0.00075907	7
R_r_0220_d+	r_0220	0.0251976	0	0.0251976	6
R_r_0128_d-	r_0128	0	0	0	7
R_r_0128_d+	r_0128	0	0	0	7
R_r_0129_d-	r_0129	0	0	0	7
R_r_0129_d+	r_0129	0	0	0	7
R_r_0130_d-	r_0130	0	0	0	7
R_r_0130_d+	r_0130	0	0	0	7
R_r_0131_d-	r_0131	0	0	0	7
R_r_0131_d+	r_0131	0	0	0	7
R_r_0132_d-	r_0132	0	0	0	7
R_r_0132_d+	r_0132	0	0	0	7
R_r_0133_d-	r_0133	0	0	0	7
R_r_0133_d+	r_0133	0	0	0	7
R_r_0134_d-	r_0134	0	0	0	7
R_r_0134_d+	r_0134	0	0	0	7
R_r_0135_d-	r_0135	0	0	0	7
R_r_0135_d+	r_0135	0	0	0	7
R_r_0137_d-	r_0137	0	0	0	8
R_r_0137_d+	r_0137	0	0	0	8
R_r_0138_d-	r_0138	0	0	0	8
R_r_0138_d+	r_0138	0	0	0	8
R_r_0139_d-	r_0139	0	0	1.40097e-05	7
R_r_0025_d+	r_0025	0.0251045	0	0.0251045	6
R_r_0140_d-	r_0140	0	0	0	7
R_r_0140_d+	r_0140	0	0	0	7
R_r_0142_d-	r_0142	0	0	0.0103319	7
R_r_0512_d+	r_0512	0.0245963	0	0.0245963	6
R_r_0143_d-	r_0143	0	0	0	#N/A
R_r_0143_d+	r_0143	0	0	0	#N/A
R_r_0144_d-	r_0144	0	0	0.0103319	6
R_r_0018_d+	r_0018	0.0242405	0	0.0242405	6
R_r_0145_d-	r_0145	0	0	1.40097e-05	7
R_r_0988_d+	r_0988	0.0242405	0	0.0242405	6
R_r_0146_d-	r_0146	0	0	0	7
R_r_0146_d+	r_0146	0	0	0	7
R_r_0147_d-	r_0147	0	0	0	10000
R_r_0147_d+	r_0147	0	0	0	10000
R_r_0148_d-	r_0148	0	0	0.55259	#N/A
R_r_0989_d+	r_0989	0.0242405	0	0.0242405	6
R_r_0149_d-	r_0149	0	0	0	#N/A
R_r_0149_d+	r_0149	0	0	0	#N/A
R_r_0150_d-	r_0150	0	0	0	#N/A
R_r_0150_d+	r_0150	0	0	0	#N/A
R_r_0151_d-	r_0151	0	0	0.0157082	7
R_r_1099_d+	r_1099	0.0242405	0	0.0242405	6
R_r_0152_d-	r_0152	0	0	0.0177845	7
R_r_1838_d+	r_1838	0.0242405	0	0.0242405	6
R_r_0153_d-	r_0153	0	0	0.0177845	6
R_r_0250_d+	r_0250	0.0215204	0	0.0215204	6
R_r_0154_d-	r_0154	0	0	0.00486729	7
R_r_0215_d+	r_0215	0.0205055	0	0.0205055	6
R_r_0155_d-	r_0155	0	0	0	8
R_r_0155_d+	r_0155	0	0	0	8
R_r_0156_d-	r_0156	0	0	0	5
R_r_0156_d+	r_0156	0	0	0	5
R_r_0157_d-	r_0157	0	0	0.0388594	6
R_r_0153_d+	r_0153	0.0177845	0	0.0177845	6
R_r_0158_d-	r_0158	0	0	0	7
R_r_0158_d+	r_0158	0	0	0	7
R_r_0159_d-	r_0159	0	0	0	7
R_r_0159_d+	r_0159	0	0	0	7
R_r_0160_d-	r_0160	0	0	0	7
R_r_0160_d+	r_0160	0	0	0	7
R_r_0161_d-	r_0161	0	0	0	7
R_r_0161_d+	r_0161	0	0	0	7
R_r_0162_d-	r_0162	0	0	0	7
R_r_0162_d+	r_0162	0	0	0	7
R_r_0163_d-	r_0163	0	0	0	6
R_r_0163_d+	r_0163	0	0	0	6
R_r_0164_d-	r_0164	0	0	0	6
R_r_0164_d+	r_0164	0	0	0	6
R_r_0165_d-	r_0165	0	0	0	7
R_r_0165_d+	r_0165	0	0	0	7
R_r_0166_d-	r_0166	0	0	0	8
R_r_0166_d+	r_0166	0	0	0	8
R_r_0167_d-	r_0167	0	0	0	9
R_r_0167_d+	r_0167	0	0	0	9
R_r_0168_d-	r_0168	0	0	0	8
R_r_0168_d+	r_0168	0	0	0	8
R_r_0169_d-	r_0169	0	0	0	7
R_r_0169_d+	r_0169	0	0	0	7
R_r_0170_d-	r_0170	0	0	0	8
R_r_0170_d+	r_0170	0	0	0	8
R_r_0171_d-	r_0171	0	0	0	7
R_r_0171_d+	r_0171	0	0	0	7
R_r_0172_d-	r_0172	0	0	1.40097e-05	7
R_r_0016_d+	r_0016	0.0163213	0	0.0163213	6
R_r_0173_d-	r_0173	0	0	0.0993631	6
R_r_4571_d+	r_4571	0.0163213	0	0.0163213	6
R_r_0174_d-	r_0174	0	0	0	7
R_r_0174_d+	r_0174	0	0	0	7
R_r_0175_d-	r_0175	0	0	0	7
R_r_0175_d+	r_0175	0	0	0	7
R_r_0176_d-	r_0176	0	0	0	9
R_r_0176_d+	r_0176	0	0	0	9
R_r_0177_d-	r_0177	0	0	0	8
R_r_0177_d+	r_0177	0	0	0	8
R_r_0178_d-	r_0178	0	0	0	9
R_r_0178_d+	r_0178	0	0	0	9
R_r_0179_d-	r_0179	0	0	0	7
R_r_0179_d+	r_0179	0	0	0	7
R_r_0180_d-	r_0180	0	0	0	8
R_r_0180_d+	r_0180	0	0	0	8
R_r_0181_d-	r_0181	0	0	0	7
R_r_0181_d+	r_0181	0	0	0	7
R_r_0182_d-	r_0182	0	0	0	7
R_r_0182_d+	r_0182	0	0	0	7
R_r_0183_d-	r_0183	0	0	0	8
R_r_0183_d+	r_0183	0	0	0	8
R_r_0184_d-	r_0184	0	0	0	7
R_r_0184_d+	r_0184	0	0	0	7
R_r_0185_d-	r_0185	0	0	0	7
R_r_0185_d+	r_0185	0	0	0	7
R_r_0186_d-	r_0186	0	0	0	8
R_r_0186_d+	r_0186	0	0	0	8
R_r_0187_d-	r_0187	0	0	0	9
R_r_0187_d+	r_0187	0	0	0	9
R_r_0188_d-	r_0188	0	0	0	10
R_r_0188_d+	r_0188	0	0	0	10
R_r_0189_d-	r_0189	0	0	0	7
R_r_0189_d+	r_0189	0	0	0	7
R_r_0190_d-	r_0190	0	0	0	8
R_r_0190_d+	r_0190	0	0	0	8
R_r_0191_d-	r_0191	0	0	0	9
R_r_0191_d+	r_0191	0	0	0	9
R_r_0192_d-	r_0192	0	0	0	9
R_r_0192_d+	r_0192	0	0	0	9
R_r_0193_d-	r_0193	0	0	0	8
R_r_0193_d+	r_0193	0	0	0	8
R_r_0194_d-	r_0194	0	0	0	7
R_r_0194_d+	r_0194	0	0	0	7
R_r_0195_d-	r_0195	0	0	0.0101958	6
R_r_4582_d+	r_4582	0.0163213	0	0.0163213	6
R_r_0198_d-	r_0198	0	0	0	7
R_r_0198_d+	r_0198	0	0	0	7
R_r_0199_d-	r_0199	0	0	0	10000
R_r_0199_d+	r_0199	0	0	0	10000
R_r_0200_d-	r_0200	0	0	0	6
R_r_0200_d+	r_0200	0	0	0	6
R_r_0201_d-	r_0201	0	0	0	7
R_r_0201_d+	r_0201	0	0	0	7
R_r_0202_d-	r_0202	0	0	0.0110105	6
R_r_0104_d+	r_0104	0.0163152	0	0.0163152	6
R_r_0203_d-	r_0203	0	0	0.0110105	5
R_r_0560_d+	r_0560	0.0163152	0	0.0163152	6
R_r_0204_d-	r_0204	0	0	0	10000
R_r_0204_d+	r_0204	0	0	0	10000
R_r_0205_d-	r_0205	0	0	0	9
R_r_0205_d+	r_0205	0	0	0	9
R_r_0206_d-	r_0206	0	0	0	7
R_r_0206_d+	r_0206	0	0	0	7
R_r_0207_d-	r_0207	0	0	0.013611	7
R_r_0079_d+	r_0079	0.0157083	0	0.0157083	6
R_r_0208_d-	r_0208	0	0	0.013611	6
R_r_0914_d+	r_0914	0.0157083	0	0.0157083	6
R_r_0209_d-	r_0209	0	0	0.013611	8
R_r_0915_d+	r_0915	0.0157083	0	0.0157083	6
R_r_0210_d-	r_0210	0	0	0	9
R_r_0210_d+	r_0210	0	0	0	9
R_r_0211_d-	r_0211	0	0	0.00861378	6
R_r_0908_d+	r_0908	0.0157082	0	0.0157082	6
R_r_0212_d-	r_0212	0	0	0.00861378	7
R_r_0995_d+	r_0995	0.015703	0	0.015703	6
R_r_0213_d-	r_0213	0	0	0	8
R_r_0213_d+	r_0213	0	0	0	8
R_r_0214_d-	r_0214	0	0	0.00790946	6
R_r_0727_d+	r_0727	0.0146261	0	0.0146261	6
R_r_0215_d-	r_0215	0	0	0.0205055	6
R_r_0468_d+	r_0468	0.0139497	0	0.0139497	6
R_r_0118_d+	r_0118	0.013611	0	0.013611	6
R_r_0216_d+	r_0216	0	0	-0.10933	5
R_r_0217_d-	r_0217	0	0	0	6
R_r_0217_d+	r_0217	0	0	0	6
R_r_0218_d-	r_0218	0	0	0	6
R_r_0218_d+	r_0218	0	0	0	6
R_r_0219_d-	r_0219	0	0	0.0205055	7
R_r_0208_d+	r_0208	0.013611	0	0.013611	6
R_r_0220_d-	r_0220	0	0	0.0251976	6
R_r_1811_d+	r_1811	0.0116189	0	0.0116189	6
R_r_0221_d-	r_0221	0	0	0	7
R_r_0221_d+	r_0221	0	0	0	7
R_r_0222_d-	r_0222	0	0	0	10000
R_r_0222_d+	r_0222	0	0	0	10000
R_r_0223_d-	r_0223	0	0	0	10000
R_r_0223_d+	r_0223	0	0	0	10000
R_r_0224_d-	r_0224	0	0	0	10000
R_r_0224_d+	r_0224	0	0	0	10000
R_r_0225_d-	r_0225	0	0	0.00561547	7
R_r_0852_d+	r_0852	0.011341	0	0.011341	6
R_r_0226_d-	r_0226	0	1.5087	5.22699	#N/A
R_r_0226_d+	r_0226	3.71829	1.5087	5.22699	#N/A
R_r_0227_d-	r_0227	0	0	0	#N/A
R_r_0227_d+	r_0227	0	0	0	#N/A
R_r_0228_d-	r_0228	0	0	0	8
R_r_0228_d+	r_0228	0	0	0	8
R_r_0229_d-	r_0229	0	0	0	9
R_r_0229_d+	r_0229	0	0	0	9
R_r_0230_d-	r_0230	0	0	0	10
R_r_0230_d+	r_0230	0	0	0	10
R_r_0231_d-	r_0231	0	0	0.00271917	10
R_r_0938_d+	r_0938	0.011341	0	0.011341	6
R_r_0233_d-	r_0233	0	0	0	8
R_r_0233_d+	r_0233	0	0	0	8
R_r_0234_d-	r_0234	0	0	0.00271917	9
R_r_0202_d+	r_0202	0.0110105	0	0.0110105	6
R_r_0235_d-	r_0235	0	0	0.00271917	12
R_r_0566_d+	r_0566	0.0110105	0	0.0110105	6
R_r_0236_d-	r_0236	0	0	0.00271917	13
R_r_0144_d+	r_0144	0.0103319	0	0.0103319	6
R_r_0237_d-	r_0237	0	0	0.00271917	8
R_r_0195_d+	r_0195	0.0101958	0	0.0101958	6
R_r_0238_d-	r_0238	0	0	0.00271917	12
R_r_0478_d+	r_0478	0.00892716	0	0.00892716	6
R_r_0239_d-	r_0239	0	0	0.00271917	11
R_r_0939_d+	r_0939	0.00863919	0	0.00863919	6
R_r_0240_d-	r_0240	0	0	0.00271917	10
R_r_1063_d+	r_1063	0.00863919	0	0.00863919	6
R_r_0241_d-	r_0241	0	0	0.00271917	11
R_r_1066_d+	r_1066	0.00863919	0	0.00863919	6
R_r_0242_d-	r_0242	0	0	0	9
R_r_0242_d+	r_0242	0	0	0	9
R_r_0243_d-	r_0243	0	0	0	8
R_r_0243_d+	r_0243	0	0	0	8
R_r_0244_d-	r_0244	0	0	0.00271917	9
R_r_0211_d+	r_0211	0.00861378	0	0.00861378	6
R_r_0249_d-	r_0249	0	0	0	6
R_r_0249_d+	r_0249	0	0	0	6
R_r_0250_d-	r_0250	0	0	0.0215204	6
R_r_0045_d+	r_0045	0.00860507	0	0.00860507	6
R_r_0252_d-	r_0252	0	0	0	7
R_r_0252_d+	r_0252	0	0	0	7
R_r_0253_d-	r_0253	0	0	0	7
R_r_0253_d+	r_0253	0	0	0	7
R_r_0254_d-	r_0254	0	0	0	6
R_r_0254_d+	r_0254	0	0	0	6
R_r_0255_d-	r_0255	0	0	7.00485e-06	#N/A
R_r_0671_d+	r_0671	0.00860507	0	0.00860507	6
R_r_0256_d-	r_0256	0	0	0	#N/A
R_r_0256_d+	r_0256	0	0	0	#N/A
R_r_0259_d-	r_0259	0	0	0	9
R_r_0259_d+	r_0259	0	0	0	9
R_r_0260_d-	r_0260	0	0	0	9
R_r_0260_d+	r_0260	0	0	0	9
R_r_0261_d-	r_0261	0	0	0	9
R_r_0261_d+	r_0261	0	0	0	9
R_r_0262_d-	r_0262	0	0	0	9
R_r_0262_d+	r_0262	0	0	0	9
R_r_0263_d-	r_0263	0	0	0	9
R_r_0263_d+	r_0263	0	0	0	9
R_r_0264_d-	r_0264	0	0	0	9
R_r_0264_d+	r_0264	0	0	0	9
R_r_0265_d-	r_0265	0	0	0	9
R_r_0265_d+	r_0265	0	0	0	9
R_r_0266_d-	r_0266	0	0	0	9
R_r_0266_d+	r_0266	0	0	0	9
R_r_0267_d-	r_0267	0	0	0	9
R_r_0267_d+	r_0267	0	0	0	9
R_r_0268_d-	r_0268	0	0	0	9
R_r_0268_d+	r_0268	0	0	0	9
R_r_0269_d-	r_0269	0	0	0	9
R_r_0269_d+	r_0269	0	0	0	9
R_r_0270_d-	r_0270	0	0	0	9
R_r_0270_d+	r_0270	0	0	0	9
R_r_0271_d-	r_0271	0	0	0	6
R_r_0271_d+	r_0271	0	0	0	6
R_r_0272_d-	r_0272	0	0	0	7
R_r_0272_d+	r_0272	0	0	0	7
R_r_0273_d-	r_0273	0	0	0	7
R_r_0273_d+	r_0273	0	0	0	7
R_r_0274_d-	r_0274	0	0	0	8
R_r_0274_d+	r_0274	0	0	0	8
R_r_0278_d-	r_0278	0	0	0.0199802	5
R_r_0694_d+	r_0694	0.00860507	0	0.00860507	6
R_r_0279_d-	r_0279	0	0	0.0309954	4
R_r_0762_d+	r_0762	0.00860507	0	0.00860507	6
R_r_0280_d-	r_0280	0	0	0	6
R_r_0280_d+	r_0280	0	0	0	6
R_r_0281_d-	r_0281	0	0	0	12
R_r_0281_d+	r_0281	0	0	0	12
R_r_0282_d-	r_0282	0	0	0	14
R_r_0282_d+	r_0282	0	0	0	14
R_r_0283_d-	r_0283	0	0	0	13
R_r_0283_d+	r_0283	0	0	0	13
R_r_0284_d-	r_0284	0	0	0	13
R_r_0284_d+	r_0284	0	0	0	13
R_r_0285_d-	r_0285	0	0	0	13
R_r_0285_d+	r_0285	0	0	0	13
R_r_0286_d-	r_0286	0	0	0	13
R_r_0286_d+	r_0286	0	0	0	13
R_r_0287_d-	r_0287	0	0	0	13
R_r_0287_d+	r_0287	0	0	0	13
R_r_0288_d-	r_0288	0	0	0	13
R_r_0288_d+	r_0288	0	0	0	13
R_r_0289_d-	r_0289	0	0	0	13
R_r_0289_d+	r_0289	0	0	0	13
R_r_0290_d-	r_0290	0	0	0	13
R_r_0290_d+	r_0290	0	0	0	13
R_r_0291_d-	r_0291	0	0	0	13
R_r_0291_d+	r_0291	0	0	0	13
R_r_0292_d-	r_0292	0	0	0	13
R_r_0292_d+	r_0292	0	0	0	13
R_r_0293_d-	r_0293	0	0	0	13
R_r_0293_d+	r_0293	0	0	0	13
R_r_0294_d-	r_0294	0	0	0	13
R_r_0294_d+	r_0294	0	0	0	13
R_r_0295_d-	r_0295	0	0	0	13
R_r_0295_d+	r_0295	0	0	0	13
R_r_0296_d-	r_0296	0	0	0	13
R_r_0296_d+	r_0296	0	0	0	13
R_r_0297_d-	r_0297	0	0	0	13
R_r_0297_d+	r_0297	0	0	0	13
R_r_0298_d-	r_0298	0	0	0	13
R_r_0298_d+	r_0298	0	0	0	13
R_r_0299_d-	r_0299	0	0	0	13
R_r_0299_d+	r_0299	0	0	0	13
R_r_0300_d-	r_0300	0	0.0199468	0.535164	5
R_r_0300_d+	r_0300	0.515218	0.0199468	0.535164	5
R_r_0301_d-	r_0301	0	0	0	6
R_r_0301_d+	r_0301	0	0	0	6
R_r_0302_d-	r_0302	0	0	0	5
R_r_0302_d+	r_0302	0	0	0	5
R_r_0303_d-	r_0303	0	0	0	5
R_r_0303_d+	r_0303	0	0	0	5
R_r_0304_d-	r_0304	0	0	7.37353e-08	9
R_r_0768_d+	r_0768	0.00860507	0	0.00860507	6
R_r_0306_d-	r_0306	0	0	0	6
R_r_0306_d+	r_0306	0	0	0	6
R_r_0307_d-	r_0307	0	0	0.0036334	#N/A
R_r_0214_d+	r_0214	0.00790946	0	0.00790946	6
R_r_0308_d-	r_0308	0	0	0	5
R_r_0308_d+	r_0308	0	0	0	5
R_r_0309_d-	r_0309	0	0	0	6
R_r_0309_d+	r_0309	0	0	0	6
R_r_0310_d-	r_0310	0	0	0	6
R_r_0310_d+	r_0310	0	0	0	6
R_r_0311_d-	r_0311	0	0	0	6
R_r_0311_d+	r_0311	0	0	0	6
R_r_0312_d-	r_0312	0	0	0	7
R_r_0312_d+	r_0312	0	0	0	7
R_r_0313_d-	r_0313	0	0	0.000559006	6
R_r_0538_d+	r_0538	0.00561547	0	0.00561547	6
R_r_0314_d-	r_0314	0	0	0	8
R_r_0314_d+	r_0314	0	0	0	8
R_r_0315_d-	r_0315	0	0	0	9
R_r_0315_d+	r_0315	0	0	0	9
R_r_0317_d-	r_0317	0	0	0.00271917	9
R_r_0563_d+	r_0563	0.00561547	0	0.00561547	6
R_r_0318_d-	r_0318	0	0	0	7
R_r_0318_d+	r_0318	0	0	0	7
R_r_0319_d-	r_0319	0	0	0	9
R_r_0319_d+	r_0319	0	0	0	9
R_r_0320_d-	r_0320	0	0	0	8
R_r_0320_d+	r_0320	0	0	0	8
R_r_0321_d-	r_0321	0	0	0	8
R_r_0321_d+	r_0321	0	0	0	8
R_r_0322_d-	r_0322	0	0	0	5
R_r_0322_d+	r_0322	0	0	0	5
R_r_0323_d-	r_0323	0	0	0	6
R_r_0323_d+	r_0323	0	0	0	6
R_r_0326_d-	r_0326	0	0	0.000265447	#N/A
R_r_1038_d+	r_1038	0.00517901	0	0.00517901	6
R_r_0327_d-	r_0327	0	0	0	#N/A
R_r_0327_d+	r_0327	0	0	0	#N/A
R_r_0328_d-	r_0328	0	0	0	10000
R_r_0328_d+	r_0328	0	0	0	10000
R_r_0329_d-	r_0329	0	0	0	10000
R_r_0329_d+	r_0329	0	0	0	10000
R_r_3534_d+	r_3534	0.00512106	0	0.00512106	6
R_r_0330_d+	r_0330	0	0	-0.000176965	#N/A
R_r_0331_d-	r_0331	0	0	0	7
R_r_0331_d+	r_0331	0	0	0	7
R_r_0332_d-	r_0332	0	0	0	10000
R_r_0332_d+	r_0332	0	0	0	10000
R_r_0334_d-	r_0334	0	0	0	10
R_r_0334_d+	r_0334	0	0	0	10
R_r_0335_d-	r_0335	0	0	0	8
R_r_0335_d+	r_0335	0	0	0	8
R_r_0340_d-	r_0340	0	0	0	9
R_r_0340_d+	r_0340	0	0	0	9
R_r_0341_d-	r_0341	0	0	0	9
R_r_0341_d+	r_0341	0	0	0	9
R_r_0342_d-	r_0342	0	0	0	9
R_r_0342_d+	r_0342	0	0	0	9
R_r_0343_d-	r_0343	0	0	0	9
R_r_0343_d+	r_0343	0	0	0	9
R_r_0344_d-	r_0344	0	0	0.000270122	7
R_r_0718_d+	r_0718	0.00502602	0	0.00502602	6
R_r_0345_d-	r_0345	0	0	0	8
R_r_0345_d+	r_0345	0	0	0	8
R_r_0346_d-	r_0346	0	0	4.67482e-06	6
R_r_0883_d+	r_0883	0.00486729	0	0.00486729	6
R_r_0347_d-	r_0347	0	0	4.67482e-06	8
R_r_0549_d+	r_0549	0.00429427	0	0.00429427	6
R_r_0348_d-	r_0348	0	0	4.67482e-06	10
R_r_0813_d+	r_0813	0.00429418	0	0.00429418	6
R_r_3545_d+	r_3545	0.00385868	0	0.00385868	6
R_r_0349_d+	r_0349	0	0	-0.00790946	7
R_r_0350_d-	r_0350	0	0	4.67482e-06	7
R_r_0514_d+	r_0514	0.00353916	0	0.00353916	6
R_r_0351_d-	r_0351	0	0	0	7
R_r_0351_d+	r_0351	0	0	0	7
R_r_0352_d-	r_0352	0	0	0.0475295	7
R_r_1057_d+	r_1057	0.00240542	0	0.00240542	6
R_r_0353_d-	r_0353	0	0	0.0163213	7
R_r_0758_d+	r_0758	0.000631382	0	0.000631382	6
R_r_0354_d-	r_0354	0	0	0	5
R_r_0354_d+	r_0354	0	0	0	5
R_r_0355_d-	r_0355	0	0	0.00543841	10
R_r_0313_d+	r_0313	0.000559006	0	0.000559006	6
R_r_0356_d-	r_0356	0	0	0	6
R_r_0356_d+	r_0356	0	0	0	6
R_r_0357_d-	r_0357	0	0	0	14
R_r_0357_d+	r_0357	0	0	0	14
R_r_0358_d-	r_0358	0	0	0	14
R_r_0358_d+	r_0358	0	0	0	14
R_r_0359_d-	r_0359	0	0	0	7
R_r_0359_d+	r_0359	0	0	0	7
R_r_0360_d-	r_0360	0	0	0	9
R_r_0360_d+	r_0360	0	0	0	9
R_r_0361_d-	r_0361	0	0	0.0524213	8
R_r_0976_d+	r_0976	0.000442412	0	0.000442412	6
R_r_0362_d-	r_0362	0	0	0.0524213	9
R_r_0970_d+	r_0970	0.000255375	0	0.000255375	6
R_r_0363_d-	r_0363	0	0	0	#N/A
R_r_0363_d+	r_0363	0	0	0	#N/A
R_r_0364_d-	r_0364	0	0	0	#N/A
R_r_0364_d+	r_0364	0	0	0	#N/A
R_r_0365_d-	r_0365	0	0	0	10000
R_r_0365_d+	r_0365	0	0	0	10000
R_r_0366_d-	r_0366	0	0.868541	1.34311	4
R_r_0366_d+	r_0366	0.474565	0.868541	1.34311	4
R_r_0368_d-	r_0368	0	0	0	11
R_r_0368_d+	r_0368	0	0	0	11
R_r_0369_d-	r_0369	0	0	0	6
R_r_0369_d+	r_0369	0	0	0	6
R_r_0370_d-	r_0370	0	0	0	8
R_r_0370_d+	r_0370	0	0	0	8
R_r_0373_d-	r_0373	0	0	0	10
R_r_0373_d+	r_0373	0	0	0	10
R_r_0399_d-	r_0399	0	0	0	8
R_r_0399_d+	r_0399	0	0	0	8
R_r_0400_d-	r_0400	0	0	0	8
R_r_0400_d+	r_0400	0	0	0	8
R_r_0402_d-	r_0402	0	0	0	8
R_r_0402_d+	r_0402	0	0	0	8
R_r_0410_d-	r_0410	0	0	0	8
R_r_0410_d+	r_0410	0	0	0	8
R_r_0412_d-	r_0412	0	0	0	8
R_r_0412_d+	r_0412	0	0	0	8
R_r_0436_d-	r_0436	0	0	7.37353e-08	11
R_r_0978_d+	r_0978	0.000176965	0	0.000176965	6
R_r_0437_d-	r_0437	0	0	0	6
R_r_0437_d+	r_0437	0	0	0	6
R_r_0438_d-	r_0438	0	1.93655	8.01118	6
R_r_0438_d+	r_0438	6.07463	1.93655	8.01118	6
R_r_0439_d-	r_0439	0	0.968275	4.00559	6
R_r_0439_d+	r_0439	3.03732	0.968275	4.00559	6
R_r_0440_d-	r_0440	0	0	7.37353e-07	#N/A
R_r_0038_d+	r_0038	0.000147471	0	0.000147471	6
R_r_0441_d-	r_0441	0	0	0	#N/A
R_r_0441_d+	r_0441	0	0	0	#N/A
R_r_0442_d-	r_0442	0	0	0	#N/A
R_r_0442_d+	r_0442	0	0	0	#N/A
R_r_0443_d-	r_0443	0	0	0	7
R_r_0443_d+	r_0443	0	0	0	7
R_r_0445_d-	r_0445	0	0	0.0115641	#N/A
R_r_0026_d+	r_0026	1.40097e-05	0	1.40097e-05	6
R_r_0446_d-	r_0446	0	0	0	7
R_r_0446_d+	r_0446	0	0	0	7
R_r_0447_d-	r_0447	0	0	0	8
R_r_0447_d+	r_0447	0	0	0	8
R_r_0448_d-	r_0448	0	0	0	5
R_r_0448_d+	r_0448	0	0	0	5
R_r_0449_d-	r_0449	0	0	0	5
R_r_0449_d+	r_0449	0	0	0	5
R_r_0450_d-	r_0450	0	0.434271	0.434271	5
R_r_0450_d+	r_0450	0	0.434271	0.434271	5
R_r_0451_d-	r_0451	0	0.0199468	0.432548	6
R_r_0451_d+	r_0451	0.412601	0.0199468	0.432548	6
R_r_0452_d-	r_0452	0	0	0.0471038	6
R_r_0905_d+	r_0905	1.40097e-05	0	1.40097e-05	6
R_r_0453_d-	r_0453	0	0	0.00790946	7
R_r_0974_d+	r_0974	1.00722e-05	0	1.00722e-05	6
R_r_0454_d-	r_0454	0	0	0	7
R_r_0454_d+	r_0454	0	0	0	7
R_r_0455_d-	r_0455	0	0	0	7
R_r_0455_d+	r_0455	0	0	0	7
R_r_0457_d-	r_0457	0	0	0	6
R_r_0457_d+	r_0457	0	0	0	6
R_r_0458_d-	r_0458	0	0	0	8
R_r_0458_d+	r_0458	0	0	0	8
R_r_0459_d-	r_0459	0	0	0	8
R_r_0459_d+	r_0459	0	0	0	8
R_r_0460_d-	r_0460	0	0	0	6
R_r_0460_d+	r_0460	0	0	0	6
R_r_0461_d-	r_0461	0	0	0	10
R_r_0461_d+	r_0461	0	0	0	10
R_r_0462_d-	r_0462	0	0	0.00543841	10
R_r_0346_d+	r_0346	4.67482e-06	0	4.67482e-06	6
R_r_0463_d-	r_0463	0	0	0	7
R_r_0463_d+	r_0463	0	0	0	7
R_r_0464_d-	r_0464	0	0	0	8
R_r_0464_d+	r_0464	0	0	0	8
R_r_0465_d-	r_0465	0	0	0	5
R_r_0465_d+	r_0465	0	0	0	5
R_r_0466_d-	r_0466	0	0	0.34688	6
R_r_1606_d+	r_1606	4.67482e-06	0	4.67482e-06	6
R_r_0467_d-	r_0467	0.468185	1	0.531815	5
R_r_0467_d+	r_0467	0	1	0.531815	5
R_r_0468_d-	r_0468	0	0	0.0139497	6
R_r_0068_d+	r_0068	8.84823e-08	0	8.84823e-08	6
R_r_0469_d-	r_0469	0	0	0	6
R_r_0469_d+	r_0469	0	0	0	6
R_r_0470_d-	r_0470	0	0	0	6
R_r_0470_d+	r_0470	0	0	0	6
R_r_0471_d-	r_0471	0	0	0.430444	6
R_r_1036_d+	r_1036	8.84823e-08	0	8.84823e-08	6
R_r_0472_d-	r_0472	0	0	0	6
R_r_0472_d+	r_0472	0	0	0	6
R_r_0473_d-	r_0473	0	0	0.0139497	7
R_r_4702_d-	r_4702	0.000573104	0	-0.000573104	6
R_r_0475_d-	r_0475	0	0	0	6
R_r_0475_d+	r_0475	0	0	0	6
R_r_0476_d-	r_0476	0	0	0.0992528	6
R_r_2045_d-	r_2045	0.00580214	0	-0.00580214	6
R_r_0477_d-	r_0477	0	0	0	5
R_r_0477_d+	r_0477	0	0	0	5
R_r_0478_d-	r_0478	0	0	0.00892716	6
R_r_0851_d-	r_0851	0.011341	0	-0.011341	6
R_r_0479_d-	r_0479	0	0	0.0255618	6
R_r_4570_d-	r_4570	0.0163213	0	-0.0163213	6
R_r_0480_d-	r_0480	0	0	0	7
R_r_0480_d+	r_0480	0	0	0	7
R_r_0481_d-	r_0481	0	0	0	7
R_r_0481_d+	r_0481	0	0	0	7
R_r_0482_d-	r_0482	0	0	0	7
R_r_0482_d+	r_0482	0	0	0	7
R_r_0483_d-	r_0483	0	0	0	7
R_r_0483_d+	r_0483	0	0	0	7
R_r_0484_d-	r_0484	0	0	0	7
R_r_0484_d+	r_0484	0	0	0	7
R_r_0485_d-	r_0485	0	0	0	6
R_r_0485_d+	r_0485	0	0	0	6
R_r_0486_d-	r_0486	0	0.868541	1.4198	5
R_r_0486_d+	r_0486	0.551259	0.868541	1.4198	5
R_r_0487_d-	r_0487	0	0	0	6
R_r_0487_d+	r_0487	0	0	0	6
R_r_0488_d-	r_0488	0	0	0	6
R_r_0488_d+	r_0488	0	0	0	6
R_r_0489_d-	r_0489	0	0	0	6
R_r_0489_d+	r_0489	0	0	0	6
R_r_0490_d-	r_0490	0	0	0	6
R_r_0490_d+	r_0490	0	0	0	6
R_r_0491_d-	r_0491	0	0	0.00512106	5
R_r_1088_d-	r_1088	0.0224111	0	-0.0224111	6
R_r_0492_d-	r_0492	0	0	0	6
R_r_0492_d+	r_0492	0	0	0	6
R_r_0497_d-	r_0497	0	0	0	6
R_r_0497_d+	r_0497	0	0	0	6
R_r_0499_d-	r_0499	0	0	0.0157083	7
R_r_0699_d-	r_0699	0.0251045	0	-0.0251045	6
R_r_0500_d-	r_0500	0	0	0	6
R_r_0500_d+	r_0500	0	0	0	6
R_r_0501_d-	r_0501	0	0	0.00581615	7
R_r_0902_d-	r_0902	0.0524213	0	-0.0524213	6
R_r_0502_d-	r_0502	0	0	0.0519235	6
R_r_0091_d+	r_0091	0.34688	0	0.34688	7
R_r_1084_d+	r_1084	0.110477	0	0.110477	7
R_r_0503_d+	r_0503	0	0	-0.00580214	7
R_r_0504_d-	r_0504	0	0	0	7
R_r_0504_d+	r_0504	0	0	0	7
R_r_0505_d-	r_0505	0	0.0199468	0.432548	7
R_r_0505_d+	r_0505	0.412601	0.0199468	0.432548	7
R_r_0506_d-	r_0506	0	0	0	7
R_r_0506_d+	r_0506	0	0	0	7
R_r_0507_d-	r_0507	0	0	0	8
R_r_0507_d+	r_0507	0	0	0	8
R_r_0508_d-	r_0508	0	0	0	8
R_r_0508_d+	r_0508	0	0	0	8
R_r_0509_d-	r_0509	0	0	0	8
R_r_0509_d+	r_0509	0	0	0	8
R_r_0510_d-	r_0510	0	0	0.026649	7
R_r_0109_d+	r_0109	0.0873002	0	0.0873002	7
R_r_0511_d-	r_0511	0	0	0	7
R_r_0511_d+	r_0511	0	0	0	7
R_r_0512_d-	r_0512	0	0	0.0245963	6
R_r_4047_d+	r_4047	0.0737353	0	0.0737353	7
R_r_0514_d-	r_0514	0	0	0.00353916	6
R_r_4598_d+	r_4598	0.0737353	0	0.0737353	7
R_r_0518_d-	r_0518	0	0	0	7
R_r_0518_d+	r_0518	0	0	0	7
R_r_0519_d-	r_0519	0	0	0	9
R_r_0519_d+	r_0519	0	0	0	9
R_r_0520_d-	r_0520	0	0	0	10
R_r_0520_d+	r_0520	0	0	0	10
R_r_0521_d-	r_0521	0	0	0	9
R_r_0521_d+	r_0521	0	0	0	9
R_r_0522_d-	r_0522	0	0	0	9
R_r_0522_d+	r_0522	0	0	0	9
R_r_0523_d-	r_0523	0	0	0	10
R_r_0523_d+	r_0523	0	0	0	10
R_r_0524_d-	r_0524	0	0	4.67482e-06	11
R_r_0005_d+	r_0005	0.0551919	0	0.0551919	7
R_r_0525_d-	r_0525	0	0	7.37353e-05	11
R_r_0722_d+	r_0722	0.0524213	0	0.0524213	7
R_r_0526_d-	r_0526	0	0	0	8
R_r_0526_d+	r_0526	0	0	0	8
R_r_0527_d-	r_0527	0	0	0	7
R_r_0527_d+	r_0527	0	0	0	7
R_r_0528_d-	r_0528	0	0	0	#N/A
R_r_0528_d+	r_0528	0	0	0	#N/A
R_r_0529_d-	r_0529	0	0	0.000255375	#N/A
R_r_0096_d+	r_0096	0.0475295	0	0.0475295	7
R_r_0530_d-	r_0530	0	0	7.37353e-08	9
R_r_0352_d+	r_0352	0.0475295	0	0.0475295	7
R_r_0531_d-	r_0531	0	0	7.37353e-08	10
R_r_0725_d+	r_0725	0.037032	0	0.037032	7
R_r_0532_d-	r_0532	0	0	0	7
R_r_0532_d+	r_0532	0	0	0	7
R_r_0533_d-	r_0533	0	0	0	5
R_r_0533_d+	r_0533	0	0	0	5
R_r_0534_d-	r_0534	0	1	1	6
R_r_0534_d+	r_0534	0	1	1	6
R_r_0535_d-	r_0535	0	0	0	6
R_r_0535_d+	r_0535	0	0	0	6
R_r_0536_d-	r_0536	0	0	0.00561547	8
R_r_0732_d+	r_0732	0.037032	0	0.037032	7
R_r_0537_d-	r_0537	0	0	0.00561547	7
R_r_0510_d+	r_0510	0.026649	0	0.026649	7
R_r_0538_d-	r_0538	0	0	0.00561547	6
R_r_0029_d+	r_0029	0.0251045	0	0.0251045	7
R_r_0539_d-	r_0539	0	0	0.00561547	8
R_r_0701_d+	r_0701	0.0251045	0	0.0251045	7
R_r_0540_d-	r_0540	0	0	0	9
R_r_0540_d+	r_0540	0	0	0	9
R_r_0541_d-	r_0541	0	0	0	7
R_r_0541_d+	r_0541	0	0	0	7
R_r_0542_d-	r_0542	0	0	0.0242405	8
R_r_0027_d+	r_0027	0.0242405	0	0.0242405	7
R_r_0543_d-	r_0543	0	0	0	7
R_r_0543_d+	r_0543	0	0	0	7
R_r_0544_d-	r_0544	0	0	0	6
R_r_0544_d+	r_0544	0	0	0	6
R_r_0545_d-	r_0545	0	0	0.0242405	7
R_r_0545_d+	r_0545	0.0242405	0	0.0242405	7
R_r_0546_d-	r_0546	0	0	0.0205055	7
R_r_0678_d+	r_0678	0.0242405	0	0.0242405	7
R_r_0547_d-	r_0547	0	0	0	7
R_r_0547_d+	r_0547	0	0	0	7
R_r_0548_d-	r_0548	0	0	0.0162112	7
R_r_0711_d+	r_0711	0.0242405	0	0.0242405	7
R_r_0549_d-	r_0549	0	0	0.00429427	6
R_r_1089_d+	r_1089	0.0224111	0	0.0224111	7
R_r_0550_d-	r_0550	0	0	0	6
R_r_0550_d+	r_0550	0	0	0	6
R_r_0551_d-	r_0551	0	0	0	10000
R_r_0551_d+	r_0551	0	0	0	10000
R_r_0552_d-	r_0552	0	0	0	7
R_r_0552_d+	r_0552	0	0	0	7
R_r_0553_d-	r_0553	0	0	0	6
R_r_0553_d+	r_0553	0	0	0	6
R_r_0554_d-	r_0554	0	0	0	6
R_r_0554_d+	r_0554	0	0	0	6
R_r_0555_d-	r_0555	0	0	0	7
R_r_0555_d+	r_0555	0	0	0	7
R_r_0556_d-	r_0556	0	0	0	6
R_r_0556_d+	r_0556	0	0	0	6
R_r_0557_d-	r_0557	0	0	7.37353e-08	9
R_r_0912_d+	r_0912	0.0213237	0	0.0213237	7
R_r_0558_d-	r_0558	0	0	0.0163152	8
R_r_0219_d+	r_0219	0.0205055	0	0.0205055	7
R_r_0559_d-	r_0559	0	0	0	7
R_r_0559_d+	r_0559	0	0	0	7
R_r_0560_d-	r_0560	0	0	0.0163152	6
R_r_0546_d+	r_0546	0.0205055	0	0.0205055	7
R_r_0561_d-	r_0561	0	0	8.84823e-08	8
R_r_0006_d+	r_0006	0.0184406	0	0.0184406	7
R_r_0562_d-	r_0562	0	0	0	7
R_r_0562_d+	r_0562	0	0	0	7
R_r_0563_d-	r_0563	0	0	0.00561547	6
R_r_0152_d+	r_0152	0.0177845	0	0.0177845	7
R_r_0564_d-	r_0564	0	0	0.00561547	7
R_r_0353_d+	r_0353	0.0163213	0	0.0163213	7
R_r_0565_d-	r_0565	0	0	0.00353916	7
R_r_0665_d+	r_0665	0.0163213	0	0.0163213	7
R_r_0566_d-	r_0566	0	0	0.0110105	6
R_r_0669_d+	r_0669	0.0163213	0	0.0163213	7
R_r_0567_d-	r_0567	0	0	0	7
R_r_0567_d+	r_0567	0	0	0	7
R_r_0568_d-	r_0568	0	0	0	#N/A
R_r_0568_d+	r_0568	0	0	0	#N/A
R_r_0569_d-	r_0569	0	0	0.509821	#N/A
R_r_1585_d+	r_1585	0.0163213	0	0.0163213	7
R_r_0570_d-	r_0570	0	0	0.0213237	8
R_r_4581_d+	r_4581	0.0163213	0	0.0163213	7
R_r_0571_d-	r_0571	0	0	0	13
R_r_0571_d+	r_0571	0	0	0	13
R_r_0572_d-	r_0572	0	0	0	12
R_r_0572_d+	r_0572	0	0	0	12
R_r_0573_d-	r_0573	0	0	0	12
R_r_0573_d+	r_0573	0	0	0	12
R_r_0574_d-	r_0574	0	0	0	11
R_r_0574_d+	r_0574	0	0	0	11
R_r_0575_d-	r_0575	0	0	0	11
R_r_0575_d+	r_0575	0	0	0	11
R_r_0596_d-	r_0596	0	0	0	9
R_r_0596_d+	r_0596	0	0	0	9
R_r_0597_d-	r_0597	0	0	0	9
R_r_0597_d+	r_0597	0	0	0	9
R_r_0598_d-	r_0598	0	0	0	9
R_r_0598_d+	r_0598	0	0	0	9
R_r_0599_d-	r_0599	0	0	0	9
R_r_0599_d+	r_0599	0	0	0	9
R_r_0600_d-	r_0600	0	0	0	9
R_r_0600_d+	r_0600	0	0	0	9
R_r_0601_d-	r_0601	0	0	0	9
R_r_0601_d+	r_0601	0	0	0	9
R_r_0602_d-	r_0602	0	0	0	9
R_r_0602_d+	r_0602	0	0	0	9
R_r_0603_d-	r_0603	0	0	0	9
R_r_0603_d+	r_0603	0	0	0	9
R_r_0604_d-	r_0604	0	0	0	9
R_r_0604_d+	r_0604	0	0	0	9
R_r_0605_d-	r_0605	0	0	0	9
R_r_0605_d+	r_0605	0	0	0	9
R_r_0606_d-	r_0606	0	0	0	9
R_r_0606_d+	r_0606	0	0	0	9
R_r_0607_d-	r_0607	0	0	0	9
R_r_0607_d+	r_0607	0	0	0	9
R_r_0608_d-	r_0608	0	0	0	9
R_r_0608_d+	r_0608	0	0	0	9
R_r_0609_d-	r_0609	0	0	0	9
R_r_0609_d+	r_0609	0	0	0	9
R_r_0610_d-	r_0610	0	0	0	9
R_r_0610_d+	r_0610	0	0	0	9
R_r_0611_d-	r_0611	0	0	0	9
R_r_0611_d+	r_0611	0	0	0	9
R_r_0612_d-	r_0612	0	0	0	9
R_r_0612_d+	r_0612	0	0	0	9
R_r_0613_d-	r_0613	0	0	0	9
R_r_0613_d+	r_0613	0	0	0	9
R_r_0614_d-	r_0614	0	0	0	9
R_r_0614_d+	r_0614	0	0	0	9
R_r_0615_d-	r_0615	0	0	0	9
R_r_0615_d+	r_0615	0	0	0	9
R_r_0616_d-	r_0616	0	0	0	10000
R_r_0616_d+	r_0616	0	0	0	10000
R_r_0617_d-	r_0617	0	0	0	10000
R_r_0617_d+	r_0617	0	0	0	10000
R_r_0618_d-	r_0618	0	0	0	10000
R_r_0618_d+	r_0618	0	0	0	10000
R_r_0619_d-	r_0619	0	0	0	10000
R_r_0619_d+	r_0619	0	0	0	10000
R_r_0620_d-	r_0620	0	0	0	10000
R_r_0620_d+	r_0620	0	0	0	10000
R_r_0621_d-	r_0621	0	0	0	10000
R_r_0621_d+	r_0621	0	0	0	10000
R_r_0622_d-	r_0622	0	0	0	10000
R_r_0622_d+	r_0622	0	0	0	10000
R_r_0623_d-	r_0623	0	0	0	10000
R_r_0623_d+	r_0623	0	0	0	10000
R_r_0624_d-	r_0624	0	0	0	10000
R_r_0624_d+	r_0624	0	0	0	10000
R_r_0625_d-	r_0625	0	0	0	10000
R_r_0625_d+	r_0625	0	0	0	10000
R_r_0626_d-	r_0626	0	0	0	10000
R_r_0626_d+	r_0626	0	0	0	10000
R_r_0627_d-	r_0627	0	0	0	10000
R_r_0627_d+	r_0627	0	0	0	10000
R_r_0628_d-	r_0628	0	0	0	10000
R_r_0628_d+	r_0628	0	0	0	10000
R_r_0629_d-	r_0629	0	0	0	10000
R_r_0629_d+	r_0629	0	0	0	10000
R_r_0630_d-	r_0630	0	0	0	10000
R_r_0630_d+	r_0630	0	0	0	10000
R_r_0631_d-	r_0631	0	0	0	10000
R_r_0631_d+	r_0631	0	0	0	10000
R_r_0632_d-	r_0632	0	0	0	10000
R_r_0632_d+	r_0632	0	0	0	10000
R_r_0633_d-	r_0633	0	0	0	10000
R_r_0633_d+	r_0633	0	0	0	10000
R_r_0634_d-	r_0634	0	0	0	10000
R_r_0634_d+	r_0634	0	0	0	10000
R_r_0635_d-	r_0635	0	0	0	10000
R_r_0635_d+	r_0635	0	0	0	10000
R_r_0636_d-	r_0636	0	0	0	10000
R_r_0636_d+	r_0636	0	0	0	10000
R_r_0637_d-	r_0637	0	0	0	10000
R_r_0637_d+	r_0637	0	0	0	10000
R_r_0638_d-	r_0638	0	0	0	10000
R_r_0638_d+	r_0638	0	0	0	10000
R_r_0639_d-	r_0639	0	0	0	10000
R_r_0639_d+	r_0639	0	0	0	10000
R_r_0640_d-	r_0640	0	0	0	10000
R_r_0640_d+	r_0640	0	0	0	10000
R_r_0641_d-	r_0641	0	0	0	10000
R_r_0641_d+	r_0641	0	0	0	10000
R_r_0642_d-	r_0642	0	0	0	10000
R_r_0642_d+	r_0642	0	0	0	10000
R_r_0643_d-	r_0643	0	0	0	10000
R_r_0643_d+	r_0643	0	0	0	10000
R_r_0644_d-	r_0644	0	0	0	10000
R_r_0644_d+	r_0644	0	0	0	10000
R_r_0645_d-	r_0645	0	0	0	10000
R_r_0645_d+	r_0645	0	0	0	10000
R_r_0646_d-	r_0646	0	0	0	8
R_r_0646_d+	r_0646	0	0	0	8
R_r_0647_d-	r_0647	0	0	0	8
R_r_0647_d+	r_0647	0	0	0	8
R_r_0648_d-	r_0648	0	0	0	8
R_r_0648_d+	r_0648	0	0	0	8
R_r_0649_d-	r_0649	0	0	0	8
R_r_0649_d+	r_0649	0	0	0	8
R_r_0650_d-	r_0650	0	0	0	8
R_r_0650_d+	r_0650	0	0	0	8
R_r_0651_d-	r_0651	0	0	0	8
R_r_0651_d+	r_0651	0	0	0	8
R_r_0652_d-	r_0652	0	0	0	8
R_r_0652_d+	r_0652	0	0	0	8
R_r_0653_d-	r_0653	0	0	0	8
R_r_0653_d+	r_0653	0	0	0	8
R_r_0654_d-	r_0654	0	0	0	8
R_r_0654_d+	r_0654	0	0	0	8
R_r_0655_d-	r_0655	0	0	0	8
R_r_0655_d+	r_0655	0	0	0	8
R_r_0656_d-	r_0656	0	0	0	6
R_r_0656_d+	r_0656	0	0	0	6
R_r_0657_d-	r_0657	0	0	0	6
R_r_0657_d+	r_0657	0	0	0	6
R_r_0658_d-	r_0658	0	0.0199468	0.457703	6
R_r_0658_d+	r_0658	0.437756	0.0199468	0.457703	6
R_r_0659_d-	r_0659	0	0	0	6
R_r_0659_d+	r_0659	0	0	0	6
R_r_0661_d-	r_0661	0	0	0	6
R_r_0661_d+	r_0661	0	0	0	6
R_r_0662_d-	r_0662	0	0	0	6
R_r_0662_d+	r_0662	0	0	0	6
R_r_0663_d-	r_0663	0.864916	0.848594	-0.0163213	6
R_r_0663_d+	r_0663	0	0.848594	-0.0163213	6
R_r_0664_d-	r_0664	0	-0.848594	0	6
R_r_0664_d+	r_0664	0.848594	-0.848594	0	6
R_r_0665_d-	r_0665	0	0	0.0163213	7
R_r_0548_d+	r_0548	0.0162112	0	0.0162112	7
R_r_0666_d-	r_0666	0	0	0	7
R_r_0666_d+	r_0666	0	0	0	7
R_r_0667_d-	r_0667	0	0	0.00543841	10
R_r_1041_d+	r_1041	0.0162112	0	0.0162112	7
R_r_0668_d-	r_0668	0	0	0	10000
R_r_0668_d+	r_0668	0	0	0	10000
R_r_0669_d-	r_0669	0	0	0.0163213	7
R_r_1042_d+	r_1042	0.0162112	0	0.0162112	7
R_r_0670_d-	r_0670	0	0	0	6
R_r_0670_d+	r_0670	0	0	0	6
R_r_0671_d-	r_0671	0	0	0.00860507	6
R_r_0499_d+	r_0499	0.0157083	0	0.0157083	7
R_r_0672_d-	r_0672	0	0	0	7
R_r_0672_d+	r_0672	0	0	0	7
R_r_0673_d-	r_0673	0	0	0	7
R_r_0673_d+	r_0673	0	0	0	7
R_r_0674_d-	r_0674	0	0	0	6
R_r_0674_d+	r_0674	0	0	0	6
R_r_0675_d-	r_0675	0	0	0	6
R_r_0675_d+	r_0675	0	0	0	6
R_r_0676_d-	r_0676	0	0	0	7
R_r_0676_d+	r_0676	0	0	0	7
R_r_0678_d-	r_0678	0	0	0.0242405	7
R_r_0855_d+	r_0855	0.0157083	0	0.0157083	7
R_r_0679_d-	r_0679	0	0	0	6
R_r_0679_d+	r_0679	0	0	0	6
R_r_0680_d-	r_0680	0	0	0	7
R_r_0680_d+	r_0680	0	0	0	7
R_r_0681_d-	r_0681	0	0	0	6
R_r_0681_d+	r_0681	0	0	0	6
R_r_0682_d-	r_0682	0	0	0	6
R_r_0682_d+	r_0682	0	0	0	6
R_r_0683_d-	r_0683	0	0	0	7
R_r_0683_d+	r_0683	0	0	0	7
R_r_0687_d-	r_0687	0	0	0	10000
R_r_0687_d+	r_0687	0	0	0	10000
R_r_0688_d-	r_0688	0	0	0	6
R_r_0688_d+	r_0688	0	0	0	6
R_r_0689_d-	r_0689	0	0	0	5
R_r_0689_d+	r_0689	0	0	0	5
R_r_0690_d-	r_0690	0	0	0	6
R_r_0690_d+	r_0690	0	0	0	6
R_r_0691_d-	r_0691	0	0	0	10000
R_r_0691_d+	r_0691	0	0	0	10000
R_r_0692_d-	r_0692	0	0	0	7
R_r_0692_d+	r_0692	0	0	0	7
R_r_0693_d-	r_0693	0	0	0	7
R_r_0693_d+	r_0693	0	0	0	7
R_r_0694_d-	r_0694	0	0	0.00860507	6
R_r_0151_d+	r_0151	0.0157082	0	0.0157082	7
R_r_0695_d-	r_0695	0	0	0	6
R_r_0695_d+	r_0695	0	0	0	6
R_r_0696_d-	r_0696	0	0	0	6
R_r_0696_d+	r_0696	0	0	0	6
R_r_0697_d-	r_0697	0	0	0	6
R_r_0697_d+	r_0697	0	0	0	6
R_r_0698_d-	r_0698	0	0	0.00271917	9
R_r_0911_d+	r_0911	0.0157082	0	0.0157082	7
R_r_0080_d+	r_0080	0.0146261	0	0.0146261	7
R_r_0699_d+	r_0699	0	0	-0.0251045	6
R_r_0700_d-	r_0700	0	0	0	6
R_r_0700_d+	r_0700	0	0	0	6
R_r_0701_d-	r_0701	0	0	0.0251045	7
R_r_0473_d+	r_0473	0.0139497	0	0.0139497	7
R_r_0702_d-	r_0702	0	0	0	7
R_r_0702_d+	r_0702	0	0	0	7
R_r_0703_d-	r_0703	0	0	0	10000
R_r_0703_d+	r_0703	0	0	0	10000
R_r_0704_d-	r_0704	0	0	0	10000
R_r_0704_d+	r_0704	0	0	0	10000
R_r_0705_d-	r_0705	0	0	0	10000
R_r_0705_d+	r_0705	0	0	0	10000
R_r_0706_d-	r_0706	0	0	0	10000
R_r_0706_d+	r_0706	0	0	0	10000
R_r_0707_d-	r_0707	0	0	0	10000
R_r_0707_d+	r_0707	0	0	0	10000
R_r_0708_d-	r_0708	0	0	0	10000
R_r_0708_d+	r_0708	0	0	0	10000
R_r_0711_d-	r_0711	0	0	0.0242405	7
R_r_1887_d+	r_1887	0.0139497	0	0.0139497	7
R_r_0712_d-	r_0712	0	0	0	8
R_r_0712_d+	r_0712	0	0	0	8
R_r_0713_d-	r_0713	0	0.0199468	0.535164	6
R_r_0713_d+	r_0713	0.515218	0.0199468	0.535164	6
R_r_0115_d+	r_0115	0.013611	0	0.013611	7
R_r_0714_d+	r_0714	0	0	-0.060539	5
R_r_0715_d-	r_0715	0	0	0	6
R_r_0715_d+	r_0715	0	0	0	6
R_r_0716_d-	r_0716	0	0	0	6
R_r_0716_d+	r_0716	0	0	0	6
R_r_0717_d-	r_0717	0	0	0	6
R_r_0717_d+	r_0717	0	0	0	6
R_r_0718_d-	r_0718	0	0	0.00502602	6
R_r_0207_d+	r_0207	0.013611	0	0.013611	7
R_r_0719_d-	r_0719	0	0	0	6
R_r_0719_d+	r_0719	0	0	0	6
R_r_0721_d-	r_0721	0	0	0	7
R_r_0721_d+	r_0721	0	0	0	7
R_r_0722_d-	r_0722	0	0	0.0524213	7
R_r_0759_d+	r_0759	0.013611	0	0.013611	7
R_r_0816_d+	r_0816	0.013611	0	0.013611	7
R_r_0723_d+	r_0723	0	0	-0.0524213	5
R_r_0724_d-	r_0724	0	0	0	9
R_r_0724_d+	r_0724	0	0	0	9
R_r_0725_d-	r_0725	0	0	0.037032	7
R_r_0818_d+	r_0818	0.013611	0	0.013611	7
R_r_0726_d-	r_0726	0	0	0.0103459	7
R_r_1237_d+	r_1237	0.013611	0	0.013611	7
R_r_0727_d-	r_0727	0	0	0.0146261	6
R_r_0913_d+	r_0913	0.0110105	0	0.0110105	7
R_r_0728_d-	r_0728	0	0	0	8
R_r_0728_d+	r_0728	0	0	0	8
R_r_0729_d-	r_0729	0	0	0.00429418	7
R_r_0726_d+	r_0726	0.0103459	0	0.0103459	7
R_r_0730_d-	r_0730	0	0	0	8
R_r_0730_d+	r_0730	0	0	0	8
R_r_0731_d-	r_0731	0	0	0	7
R_r_0731_d+	r_0731	0	0	0	7
R_r_0732_d-	r_0732	0	0	0.037032	7
R_r_0142_d+	r_0142	0.0103319	0	0.0103319	7
R_r_0733_d-	r_0733	0	0	0	8
R_r_0733_d+	r_0733	0	0	0	8
R_r_0734_d-	r_0734	0	0	0	6
R_r_0734_d+	r_0734	0	0	0	6
R_r_0735_d-	r_0735	0	0	0.0163152	9
R_r_1051_d+	r_1051	0.0101958	0	0.0101958	7
R_r_0736_d-	r_0736	0	0	0	9
R_r_0736_d+	r_0736	0	0	0	9
R_r_0737_d-	r_0737	0	0	0	9
R_r_0737_d+	r_0737	0	0	0	9
R_r_0738_d-	r_0738	0	0	0	9
R_r_0738_d+	r_0738	0	0	0	9
R_r_0739_d-	r_0739	0	0	0.0163152	10
R_r_2140_d+	r_2140	0.00920266	0	0.00920266	7
R_r_0747_d-	r_0747	0	0	0	9
R_r_0747_d+	r_0747	0	0	0	9
R_r_0748_d-	r_0748	0	0	0	9
R_r_0748_d+	r_0748	0	0	0	9
R_r_0749_d-	r_0749	0	0	0	9
R_r_0749_d+	r_0749	0	0	0	9
R_r_0750_d-	r_0750	0	0	0	9
R_r_0750_d+	r_0750	0	0	0	9
R_r_0751_d-	r_0751	0	0	0	9
R_r_0751_d+	r_0751	0	0	0	9
R_r_0752_d-	r_0752	0	0	0	9
R_r_0752_d+	r_0752	0	0	0	9
R_r_0753_d-	r_0753	0	0	0	9
R_r_0753_d+	r_0753	0	0	0	9
R_r_0754_d-	r_0754	0	0	0	9
R_r_0754_d+	r_0754	0	0	0	9
R_r_0755_d-	r_0755	0	0	0	9
R_r_0755_d+	r_0755	0	0	0	9
R_r_0756_d-	r_0756	0	0	0	9
R_r_0756_d+	r_0756	0	0	0	9
R_r_0757_d-	r_0757	0	0	0.000631382	7
R_r_3517_d+	r_3517	0.00920266	0	0.00920266	7
R_r_0758_d-	r_0758	0	0	0.000631382	6
R_r_0212_d+	r_0212	0.00861378	0	0.00861378	7
R_r_0759_d-	r_0759	0	0	0.013611	7
R_r_0058_d+	r_0058	0.00860507	0	0.00860507	7
R_r_0760_d-	r_0760	0	0	0	6
R_r_0760_d+	r_0760	0	0	0	6
R_r_0761_d-	r_0761	0	0	0	6
R_r_0761_d+	r_0761	0	0	0	6
R_r_0762_d-	r_0762	0	0	0.00860507	6
R_r_0785_d+	r_0785	0.00860507	0	0.00860507	7
R_r_0763_d-	r_0763	0	0	0	7
R_r_0763_d+	r_0763	0	0	0	7
R_r_0764_d-	r_0764	0	0	0	10
R_r_0764_d+	r_0764	0	0	0	10
R_r_0765_d-	r_0765	0	0	0	#N/A
R_r_0765_d+	r_0765	0	0	0	#N/A
R_r_0766_d-	r_0766	0	0	0	#N/A
R_r_0766_d+	r_0766	0	0	0	#N/A
R_r_0767_d-	r_0767	0	0	0	8
R_r_0767_d+	r_0767	0	0	0	8
R_r_0768_d-	r_0768	0	0	0.00860507	6
R_r_0786_d+	r_0786	0.00860507	0	0.00860507	7
R_r_0769_d-	r_0769	0	0	0	7
R_r_0769_d+	r_0769	0	0	0	7
R_r_0770_d-	r_0770	0	0.868541	1.47118	7
R_r_0770_d+	r_0770	0.602639	0.868541	1.47118	7
R_r_0771_d-	r_0771	0	0	0.000241114	#N/A
R_r_1265_d+	r_1265	0.00790955	0	0.00790955	7
R_r_0772_d-	r_0772	0	0	0	#N/A
R_r_0772_d+	r_0772	0	0	0	#N/A
R_r_0773_d-	r_0773	0	0.0797871	2.09395	7
R_r_0773_d+	r_0773	2.01417	0.0797871	2.09395	7
R_r_0774_d-	r_0774	0	0	0	7
R_r_0774_d+	r_0774	0	0	0	7
R_r_0775_d-	r_0775	0	0	0	8
R_r_0775_d+	r_0775	0	0	0	8
R_r_0781_d-	r_0781	0	0	0	7
R_r_0781_d+	r_0781	0	0	0	7
R_r_0782_d-	r_0782	0	0	0	7
R_r_0782_d+	r_0782	0	0	0	7
R_r_0783_d-	r_0783	0	0	0	9
R_r_0783_d+	r_0783	0	0	0	9
R_r_0784_d-	r_0784	0	0	0	10
R_r_0784_d+	r_0784	0	0	0	10
R_r_0785_d-	r_0785	0	0	0.00860507	7
R_r_0453_d+	r_0453	0.00790946	0	0.00790946	7
R_r_0786_d-	r_0786	0	0	0.00860507	7
R_r_3547_d+	r_3547	0.00761275	0	0.00761275	7
R_r_0787_d-	r_0787	0	0	0	8
R_r_0787_d+	r_0787	0	0	0	8
R_r_0788_d-	r_0788	0	0	0	#N/A
R_r_0788_d+	r_0788	0	0	0	#N/A
R_r_0789_d-	r_0789	0	0	0	#N/A
R_r_0789_d+	r_0789	0	0	0	#N/A
R_r_0790_d-	r_0790	0	0	0	#N/A
R_r_0790_d+	r_0790	0	0	0	#N/A
R_r_0791_d-	r_0791	0	0	0	#N/A
R_r_0791_d+	r_0791	0	0	0	#N/A
R_r_0792_d-	r_0792	0	0	0	#N/A
R_r_0792_d+	r_0792	0	0	0	#N/A
R_r_0793_d-	r_0793	0	0	0	#N/A
R_r_0793_d+	r_0793	0	0	0	#N/A
R_r_0795_d-	r_0795	0	0	0.000870674	#N/A
R_r_2182_d+	r_2182	0.00687761	0	0.00687761	7
R_r_0796_d-	r_0796	0	0	0	#N/A
R_r_0796_d+	r_0796	0	0	0	#N/A
R_r_0797_d-	r_0797	0	0	0	#N/A
R_r_0797_d+	r_0797	0	0	0	#N/A
R_r_0798_d-	r_0798	0	0	0	#N/A
R_r_0798_d+	r_0798	0	0	0	#N/A
R_r_0799_d-	r_0799	0	0	0	#N/A
R_r_0799_d+	r_0799	0	0	0	#N/A
R_r_0800_d-	r_0800	0	0	0.0702843	#N/A
R_r_0501_d+	r_0501	0.00581615	0	0.00581615	7
R_r_0801_d-	r_0801	0	0	0	10000
R_r_0801_d+	r_0801	0	0	0	10000
R_r_0802_d-	r_0802	0	0	0	#N/A
R_r_0802_d+	r_0802	0	0	0	#N/A
R_r_0803_d-	r_0803	0	0	0	#N/A
R_r_0803_d+	r_0803	0	0	0	#N/A
R_r_0804_d-	r_0804	0	0	0	#N/A
R_r_0804_d+	r_0804	0	0	0	#N/A
R_r_0805_d-	r_0805	0	0	0	#N/A
R_r_0805_d+	r_0805	0	0	0	#N/A
R_r_0806_d-	r_0806	0	0	0	#N/A
R_r_0806_d+	r_0806	0	0	0	#N/A
R_r_0807_d-	r_0807	0	0	0	10000
R_r_0807_d+	r_0807	0	0	0	10000
R_r_0810_d-	r_0810	0	0	0	#N/A
R_r_0810_d+	r_0810	0	0	0	#N/A
R_r_0811_d-	r_0811	0	0	0.114111	#N/A
R_r_0007_d+	r_0007	0.00561547	0	0.00561547	7
R_r_0812_d-	r_0812	0	0	0	6
R_r_0812_d+	r_0812	0	0	0	6
R_r_0813_d-	r_0813	0	0	0.00429418	6
R_r_0225_d+	r_0225	0.00561547	0	0.00561547	7
R_r_0815_d-	r_0815	0	0	0	6
R_r_0815_d+	r_0815	0	0	0	6
R_r_0816_d-	r_0816	0	0	0.013611	7
R_r_0537_d+	r_0537	0.00561547	0	0.00561547	7
R_r_0817_d-	r_0817	0	0	0	7
R_r_0817_d+	r_0817	0	0	0	7
R_r_0818_d-	r_0818	0	0	0.013611	7
R_r_0564_d+	r_0564	0.00561547	0	0.00561547	7
R_r_0819_d-	r_0819	0	0	0	6
R_r_0819_d+	r_0819	0	0	0	6
R_r_0032_d+	r_0032	0.00486729	0	0.00486729	7
R_r_0820_d+	r_0820	0	0	-0.00790946	7
R_r_0821_d-	r_0821	0	0	0.00790946	8
R_r_0154_d+	r_0154	0.00486729	0	0.00486729	7
R_r_0831_d-	r_0831	0	0.0199468	0.432548	7
R_r_0831_d+	r_0831	0.412601	0.0199468	0.432548	7
R_r_0832_d-	r_0832	0	0.0199468	0.432548	6
R_r_0832_d+	r_0832	0.412601	0.0199468	0.432548	6
R_r_0841_d-	r_0841	0	0	1.40097e-05	8
R_r_0729_d+	r_0729	0.00429418	0	0.00429418	7
R_r_0842_d-	r_0842	0	0	1.40097e-05	7
R_r_0565_d+	r_0565	0.00353916	0	0.00353916	7
R_r_0843_d-	r_0843	0	0	1.40097e-05	7
R_r_2141_d+	r_2141	0.00286019	0	0.00286019	7
R_r_0844_d-	r_0844	0	0	0	8
R_r_0844_d+	r_0844	0	0	0	8
R_r_0845_d-	r_0845	0	0	0	8
R_r_0845_d+	r_0845	0	0	0	8
R_r_0847_d-	r_0847	0	0	0	8
R_r_0847_d+	r_0847	0	0	0	8
R_r_0848_d-	r_0848	0	0	0	8
R_r_0848_d+	r_0848	0	0	0	8
R_r_0849_d-	r_0849	0	0	0	8
R_r_0849_d+	r_0849	0	0	0	8
R_r_0850_d-	r_0850	0	0	0	8
R_r_0850_d+	r_0850	0	0	0	8
R_r_3519_d+	r_3519	0.00286019	0	0.00286019	7
R_r_0851_d+	r_0851	0	0	-0.011341	6
R_r_0852_d-	r_0852	0	0	0.011341	6
R_r_1682_d+	r_1682	0.00271917	0	0.00271917	7
R_r_0853_d-	r_0853	0	0	0	7
R_r_0853_d+	r_0853	0	0	0	7
R_r_0854_d-	r_0854	0	0	0	6
R_r_0854_d+	r_0854	0	0	0	6
R_r_0855_d-	r_0855	0	0	0.0157083	7
R_r_2308_d+	r_2308	0.00232506	0	0.00232506	7
R_r_0882_d-	r_0882	0	0	0	7
R_r_0882_d+	r_0882	0	0	0	7
R_r_0883_d-	r_0883	0	0	0.00486729	6
R_r_2183_d+	r_2183	0.00227279	0	0.00227279	7
R_r_0884_d-	r_0884	0	0	0	4
R_r_0884_d+	r_0884	0	0	0	4
R_r_0885_d-	r_0885	0	0	0	10
R_r_0885_d+	r_0885	0	0	0	10
R_r_0886_d-	r_0886	0	0.434271	0.434271	5
R_r_0886_d+	r_0886	0	0.434271	0.434271	5
R_r_0887_d-	r_0887	0.0494932	0.282865	0.233372	5
R_r_0887_d+	r_0887	0	0.282865	0.233372	5
R_r_0888_d-	r_0888	0	0	0.110477	6
R_r_2309_d+	r_2309	0.00220859	0	0.00220859	7
R_r_0889_d-	r_0889	0	0	0.34688	6
R_r_2334_d+	r_2334	0.00210118	0	0.00210118	7
R_r_0890_d-	r_0890	0	0	0	6
R_r_0890_d+	r_0890	0	0	0	6
R_r_0891_d-	r_0891	0	0	0.0766936	6
R_r_2333_d+	r_2333	0.00130119	0	0.00130119	7
R_r_0892_d-	r_0892	0	0.868541	1.4198	6
R_r_0892_d+	r_0892	0.551259	0.868541	1.4198	6
R_r_0893_d-	r_0893	0	0.868541	1.34311	5
R_r_0893_d+	r_0893	0.474565	0.868541	1.34311	5
R_r_2450_d+	r_2450	0.00130119	0	0.00130119	7
R_r_0902_d+	r_0902	0	0	-0.0524213	6
R_r_0903_d-	r_0903	0	0	8.84823e-08	7
R_r_2332_d+	r_2332	0.00102387	0	0.00102387	7
R_r_0904_d-	r_0904	0	0	0.0163152	10
R_r_2446_d+	r_2446	0.00102387	0	0.00102387	7
R_r_0905_d-	r_0905	0	0	1.40097e-05	6
R_r_2447_d+	r_2447	0.0008388	0	0.0008388	7
R_r_0906_d-	r_0906	0	0	1.40097e-05	7
R_r_0127_d+	r_0127	0.00075907	0	0.00075907	7
R_r_0907_d-	r_0907	0	0	0	6
R_r_0907_d+	r_0907	0	0	0	6
R_r_0908_d-	r_0908	0	0	0.0157082	6
R_r_0757_d+	r_0757	0.000631382	0	0.000631382	7
R_r_0909_d-	r_0909	0	0	0.00561547	8
R_r_2378_d+	r_2378	0.000630997	0	0.000630997	7
R_r_0910_d-	r_0910	0	0	0.00561547	8
R_r_2310_d+	r_2310	0.000587408	0	0.000587408	7
R_r_0911_d-	r_0911	0	0	0.0157082	7
R_r_2336_d+	r_2336	0.000482295	0	0.000482295	7
R_r_0912_d-	r_0912	0	0	0.0213237	7
R_r_2448_d+	r_2448	0.000482295	0	0.000482295	7
R_r_0913_d-	r_0913	0	0	0.0110105	7
R_r_0344_d+	r_0344	0.000270122	0	0.000270122	7
R_r_0914_d-	r_0914	0	0	0.0157083	6
R_r_1045_d+	r_1045	0.000265447	0	0.000265447	7
R_r_0915_d-	r_0915	0	0	0.0157083	6
R_r_0967_d+	r_0967	0.000147471	0	0.000147471	7
R_r_0916_d-	r_0916	0	0	0.0488628	6
R_r_2335_d+	r_2335	0.000107415	0	0.000107415	7
R_r_0917_d-	r_0917	0	0	0.0766936	6
R_r_2451_d+	r_2451	0.000107415	0	0.000107415	7
R_r_0918_d-	r_0918	0	0	0.0766936	6
R_r_2337_d+	r_2337	0.000105113	0	0.000105113	7
R_r_0919_d-	r_0919	0	0	0	9
R_r_0919_d+	r_0919	0	0	0	9
R_r_0920_d-	r_0920	0	0	0	9
R_r_0920_d+	r_0920	0	0	0	9
R_r_0921_d-	r_0921	0	0	0	10
R_r_0921_d+	r_0921	0	0	0	10
R_r_0922_d-	r_0922	0	0	0	9
R_r_0922_d+	r_0922	0	0	0	9
R_r_0929_d-	r_0929	0	0	0	8
R_r_0929_d+	r_0929	0	0	0	8
R_r_0935_d-	r_0935	0	0	2.94941e-07	9
R_r_2452_d+	r_2452	0.000105113	0	0.000105113	7
R_r_0936_d-	r_0936	0	0	0	8
R_r_0936_d+	r_0936	0	0	0	8
R_r_0937_d-	r_0937	0	0	1.40097e-05	8
R_r_0013_d+	r_0013	1.40097e-05	0	1.40097e-05	7
R_r_0938_d-	r_0938	0	0	0.011341	6
R_r_0139_d+	r_0139	1.40097e-05	0	1.40097e-05	7
R_r_0939_d-	r_0939	0	0	0.00863919	6
R_r_0145_d+	r_0145	1.40097e-05	0	1.40097e-05	7
R_r_0940_d-	r_0940	0	0	0	8
R_r_0940_d+	r_0940	0	0	0	8
R_r_0941_d-	r_0941	0	0	0.0139497	8
R_r_0172_d+	r_0172	1.40097e-05	0	1.40097e-05	7
R_r_0942_d-	r_0942	0	0	3.68676e-08	11
R_r_0842_d+	r_0842	1.40097e-05	0	1.40097e-05	7
R_r_0943_d-	r_0943	0	0	0	7
R_r_0943_d+	r_0943	0	0	0	7
R_r_0949_d-	r_0949	0	0	0	7
R_r_0949_d+	r_0949	0	0	0	7
R_r_0950_d-	r_0950	0	0	0	9
R_r_0950_d+	r_0950	0	0	0	9
R_r_0951_d-	r_0951	0	0	0	7
R_r_0951_d+	r_0951	0	0	0	7
R_r_0953_d-	r_0953	0	0	0	7
R_r_0953_d+	r_0953	0	0	0	7
R_r_0954_d-	r_0954	0	0	0	6
R_r_0954_d+	r_0954	0	0	0	6
R_r_0955_d-	r_0955	0	0	0	6
R_r_0955_d+	r_0955	0	0	0	6
R_r_0956_d-	r_0956	0	0	0	7
R_r_0956_d+	r_0956	0	0	0	7
R_r_0957_d-	r_0957	0	0	0.0139497	8
R_r_0843_d+	r_0843	1.40097e-05	0	1.40097e-05	7
R_r_0958_d-	r_0958	0	0	0.169869	5
R_r_0906_d+	r_0906	1.40097e-05	0	1.40097e-05	7
R_r_0959_d-	r_0959	0	0	0.0993631	5
R_r_0063_d+	r_0063	1.40097e-05	0	1.40097e-05	7
R_r_0960_d-	r_0960	0	0	0	5
R_r_0960_d+	r_0960	0	0	0	5
R_r_0961_d-	r_0961	0	0.0199468	0.633455	6
R_r_0961_d+	r_0961	0.613508	0.0199468	0.633455	6
R_r_0962_d-	r_0962	0	0.0199468	1.28112	4
R_r_0962_d+	r_0962	1.26117	0.0199468	1.28112	4
R_r_0963_d-	r_0963	0	0	0	8
R_r_0963_d+	r_0963	0	0	0	8
R_r_0964_d-	r_0964	0	0	0	7
R_r_0964_d+	r_0964	0	0	0	7
R_r_0965_d-	r_0965	0	0	0	8
R_r_0965_d+	r_0965	0	0	0	8
R_r_0966_d-	r_0966	0	0	0	9
R_r_0966_d+	r_0966	0	0	0	9
R_r_0967_d-	r_0967	0	0	0.000147471	7
R_r_0350_d+	r_0350	4.67482e-06	0	4.67482e-06	7
R_r_0968_d-	r_0968	0	0	7.37353e-05	8
R_r_0081_d+	r_0081	5.89882e-07	0	5.89882e-07	7
R_r_0969_d-	r_0969	0	0	0	6
R_r_0969_d+	r_0969	0	0	0	6
R_r_0970_d-	r_0970	0	0	0.000255375	6
R_r_0903_d+	r_0903	8.84823e-08	0	8.84823e-08	7
R_r_0971_d-	r_0971	0	0	0	6
R_r_0971_d+	r_0971	0	0	0	6
R_r_0972_d-	r_0972	0	0	0	6
R_r_0972_d+	r_0972	0	0	0	6
R_r_0973_d-	r_0973	0	0	0	6
R_r_0973_d+	r_0973	0	0	0	6
R_r_0974_d-	r_0974	0	0	1.00722e-05	6
R_r_1023_d+	r_1023	8.84823e-08	0	8.84823e-08	7
R_r_0975_d-	r_0975	0	0	0	7
R_r_0975_d+	r_0975	0	0	0	7
R_r_0976_d-	r_0976	0	0	0.000442412	6
R_r_1745_d-	r_1745	4.67482e-06	0	-4.67482e-06	7
R_r_0977_d-	r_0977	0	0	0	7
R_r_0977_d+	r_0977	0	0	0	7
R_r_0978_d-	r_0978	0	0	0.000176965	6
R_r_2197_d-	r_2197	0.000430676	0	-0.000430676	7
R_r_0979_d-	r_0979	0	0	0	7
R_r_0979_d+	r_0979	0	0	0	7
R_r_0982_d-	r_0982	0.12438	0.282865	0.158485	6
R_r_0982_d+	r_0982	0	0.282865	0.158485	6
R_r_0983_d-	r_0983	0	0	0	8
R_r_0983_d+	r_0983	0	0	0	8
R_r_0984_d-	r_0984	0	-0.282865	0.188248	5
R_r_0984_d+	r_0984	0.471113	-0.282865	0.188248	5
R_r_0985_d-	r_0985	0	0	0	8
R_r_0985_d+	r_0985	0	0	0	8
R_r_0986_d-	r_0986	0	0	0	7
R_r_0986_d+	r_0986	0	0	0	7
R_r_0987_d-	r_0987	0	0	0	7
R_r_0987_d+	r_0987	0	0	0	7
R_r_0988_d-	r_0988	0	0	0.0242405	6
R_r_0503_d-	r_0503	0.00580214	0	-0.00580214	7
R_r_0989_d-	r_0989	0	0	0.0242405	6
R_r_3548_d-	r_3548	0.00761275	0	-0.00761275	7
R_r_0990_d-	r_0990	0.0494932	0.282865	0.233372	4
R_r_0990_d+	r_0990	0	0.282865	0.233372	4
R_r_0992_d-	r_0992	0	0	0	6
R_r_0992_d+	r_0992	0	0	0	6
R_r_0993_d-	r_0993	0	0	0	7
R_r_0993_d+	r_0993	0	0	0	7
R_r_0995_d-	r_0995	0	0	0.015703	6
R_r_0349_d-	r_0349	0.00790946	0	-0.00790946	7
R_r_0996_d-	r_0996	0	0	0.0309954	1
R_r_0820_d-	r_0820	0.00790946	0	-0.00790946	7
R_r_0997_d-	r_0997	0	0	0.0309954	2
R_r_1840_d-	r_1840	0.0163152	0	-0.0163152	7
R_r_0998_d-	r_0998	0	0	0	8
R_r_0998_d+	r_0998	0	0	0	8
R_r_0999_d-	r_0999	0	0	0	9
R_r_0999_d+	r_0999	0	0	0	9
R_r_1000_d-	r_1000	0	0	0	7
R_r_1000_d+	r_1000	0	0	0	7
R_r_1001_d-	r_1001	0	0	0	8
R_r_1001_d+	r_1001	0	0	0	8
R_r_1002_d-	r_1002	0	0	1.40097e-05	8
R_r_2093_d-	r_2093	0.0224111	0	-0.0224111	7
R_r_1003_d-	r_1003	0	0	0	10
R_r_1003_d+	r_1003	0	0	0	10
R_r_1004_d-	r_1004	0	0	0	10
R_r_1004_d+	r_1004	0	0	0	10
R_r_1005_d-	r_1005	0	0	0	9
R_r_1005_d+	r_1005	0	0	0	9
R_r_1006_d-	r_1006	0	0	0	10
R_r_1006_d+	r_1006	0	0	0	10
R_r_1007_d-	r_1007	0	0	0	9
R_r_1007_d+	r_1007	0	0	0	9
R_r_1008_d-	r_1008	0	0	0	6
R_r_1008_d+	r_1008	0	0	0	6
R_r_1009_d-	r_1009	0	0	0	6
R_r_1009_d+	r_1009	0	0	0	6
R_r_1010_d-	r_1010	0	0	0	11
R_r_1010_d+	r_1010	0	0	0	11
R_r_1011_d-	r_1011	0	0	0.00271917	11
R_r_1574_d-	r_1574	0.0251045	0	-0.0251045	7
R_r_1012_d-	r_1012	0	0	0.00271917	11
R_r_4048_d+	r_4048	0.0737353	0	0.0737353	8
R_r_1021_d-	r_1021	0	0.0199468	0.440457	7
R_r_1021_d+	r_1021	0.42051	0.0199468	0.440457	7
R_r_1022_d-	r_1022	0	0.0199468	0.432548	7
R_r_1022_d+	r_1022	0.412601	0.0199468	0.432548	7
R_r_1023_d-	r_1023	0	0	8.84823e-08	7
R_r_4063_d+	r_4063	0.0737353	0	0.0737353	8
R_r_1024_d-	r_1024	0	0	0	7
R_r_1024_d+	r_1024	0	0	0	7
R_r_1025_d-	r_1025	0	0	0	8
R_r_1025_d+	r_1025	0	0	0	8
R_r_1026_d-	r_1026	0	0	0.00486729	8
R_r_0361_d+	r_0361	0.0524213	0	0.0524213	8
R_r_1027_d-	r_1027	0	0	0.00486729	#N/A
R_r_0061_d+	r_0061	0.0251045	0	0.0251045	8
R_r_1028_d-	r_1028	0	0	0	10000
R_r_1028_d+	r_1028	0	0	0	10000
R_r_1029_d-	r_1029	0	0	0	6
R_r_1029_d+	r_1029	0	0	0	6
R_r_1030_d-	r_1030	0	0	0	9
R_r_1030_d+	r_1030	0	0	0	9
R_r_1031_d-	r_1031	0	0	0	6
R_r_1031_d+	r_1031	0	0	0	6
R_r_1032_d-	r_1032	0	0	0	9
R_r_1032_d+	r_1032	0	0	0	9
R_r_1033_d-	r_1033	0	0	0	9
R_r_1033_d+	r_1033	0	0	0	9
R_r_1034_d-	r_1034	0	0	0	8
R_r_1034_d+	r_1034	0	0	0	8
R_r_1035_d-	r_1035	0	0	0	10000
R_r_1035_d+	r_1035	0	0	0	10000
R_r_1036_d-	r_1036	0	0	8.84823e-08	6
R_r_0542_d+	r_0542	0.0242405	0	0.0242405	8
R_r_1037_d-	r_1037	0	0	0	7
R_r_1037_d+	r_1037	0	0	0	7
R_r_1038_d-	r_1038	0	0	0.00517901	6
R_r_0570_d+	r_0570	0.0213237	0	0.0213237	8
R_r_1039_d-	r_1039	0	0	0	10000
R_r_1039_d+	r_1039	0	0	0	10000
R_r_1040_d-	r_1040	0	0	0	6
R_r_1040_d+	r_1040	0	0	0	6
R_r_1041_d-	r_1041	0	0	0.0162112	7
R_r_0558_d+	r_0558	0.0163152	0	0.0163152	8
R_r_1042_d-	r_1042	0	0	0.0162112	7
R_r_0941_d+	r_0941	0.0139497	0	0.0139497	8
R_r_1043_d-	r_1043	0	0	0	8
R_r_1043_d+	r_1043	0	0	0	8
R_r_1045_d-	r_1045	0	0	0.000265447	7
R_r_0957_d+	r_0957	0.0139497	0	0.0139497	8
R_r_1046_d-	r_1046	0	0	0	7
R_r_1046_d+	r_1046	0	0	0	7
R_r_1047_d-	r_1047	0	0	0	8
R_r_1047_d+	r_1047	0	0	0	8
R_r_0209_d+	r_0209	0.013611	0	0.013611	8
R_r_1048_d+	r_1048	0	0	-0.12375	4
R_r_1049_d-	r_1049	0.173243	0.282865	0.109622	5
R_r_1049_d+	r_1049	0	0.282865	0.109622	5
R_r_1050_d-	r_1050	0	-0.565729	0.0786264	4
R_r_1050_d+	r_1050	0.644356	-0.565729	0.0786264	4
R_r_1051_d-	r_1051	0	0	0.0101958	7
R_r_2114_d+	r_2114	0.00860507	0	0.00860507	8
R_r_1054_d-	r_1054	0.0546142	0.717135	0.662521	5
R_r_1054_d+	r_1054	0	0.717135	0.662521	5
R_r_1055_d-	r_1055	0	0	0.0110105	5
R_r_0821_d+	r_0821	0.00790946	0	0.00790946	8
R_r_1056_d-	r_1056	0	0	0	6
R_r_1056_d+	r_1056	0	0	0	6
R_r_1057_d-	r_1057	0	0	0.00240542	6
R_r_0536_d+	r_0536	0.00561547	0	0.00561547	8
R_r_1058_d-	r_1058	0	0	0	7
R_r_1058_d+	r_1058	0	0	0	7
R_r_1063_d-	r_1063	0	0	0.00863919	6
R_r_0539_d+	r_0539	0.00561547	0	0.00561547	8
R_r_1065_d-	r_1065	0	0	0	7
R_r_1065_d+	r_1065	0	0	0	7
R_r_1066_d-	r_1066	0	0	0.00863919	6
R_r_0909_d+	r_0909	0.00561547	0	0.00561547	8
R_r_1067_d-	r_1067	0	0	0	7
R_r_1067_d+	r_1067	0	0	0	7
R_r_1068_d-	r_1068	0	0	0	7
R_r_1068_d+	r_1068	0	0	0	7
R_r_1069_d-	r_1069	0	0	0	8
R_r_1069_d+	r_1069	0	0	0	8
R_r_1070_d-	r_1070	0	0	0	7
R_r_1070_d+	r_1070	0	0	0	7
R_r_1071_d-	r_1071	0	0	0	7
R_r_1071_d+	r_1071	0	0	0	7
R_r_1072_d-	r_1072	0	0	0.0036334	#N/A
R_r_0910_d+	r_0910	0.00561547	0	0.00561547	8
R_r_1073_d-	r_1073	0	0	0	#N/A
R_r_1073_d+	r_1073	0	0	0	#N/A
R_r_1074_d-	r_1074	0	0	0	7
R_r_1074_d+	r_1074	0	0	0	7
R_r_1075_d-	r_1075	0	0	0	8
R_r_1075_d+	r_1075	0	0	0	8
R_r_1076_d-	r_1076	0	0	0	6
R_r_1076_d+	r_1076	0	0	0	6
R_r_1077_d-	r_1077	0	0	0	8
R_r_1077_d+	r_1077	0	0	0	8
R_r_1078_d-	r_1078	0	0	0	8
R_r_1078_d+	r_1078	0	0	0	8
R_r_1079_d-	r_1079	0	0	0	#N/A
R_r_1079_d+	r_1079	0	0	0	#N/A
R_r_1080_d-	r_1080	0	0	0	#N/A
R_r_1080_d+	r_1080	0	0	0	#N/A
R_r_1081_d-	r_1081	0	0	7.37353e-08	8
R_r_1026_d+	r_1026	0.00486729	0	0.00486729	8
R_r_1082_d-	r_1082	0	0	0	7
R_r_1082_d+	r_1082	0	0	0	7
R_r_1083_d-	r_1083	0	0	7.37353e-08	8
R_r_0237_d+	r_0237	0.00271917	0	0.00271917	8
R_r_1084_d-	r_1084	0	0	0.110477	7
R_r_1754_d+	r_1754	0.00271917	0	0.00271917	8
R_r_1085_d-	r_1085	0	0	0	#N/A
R_r_1085_d+	r_1085	0	0	0	#N/A
R_r_1086_d-	r_1086	0	0	0	#N/A
R_r_1086_d+	r_1086	0	0	0	#N/A
R_r_1087_d-	r_1087	0	0	0	6
R_r_1087_d+	r_1087	0	0	0	6
R_r_1758_d+	r_1758	0.0019601	0	0.0019601	8
R_r_1088_d+	r_1088	0	0	-0.0224111	6
R_r_1089_d-	r_1089	0	0	0.0224111	7
R_r_2433_d+	r_2433	0.00147018	0	0.00147018	8
R_r_1090_d-	r_1090	0	0	0	7
R_r_1090_d+	r_1090	0	0	0	7
R_r_1091_d-	r_1091	0	0	0	7
R_r_1091_d+	r_1091	0	0	0	7
R_r_1092_d-	r_1092	0	0	0	6
R_r_1092_d+	r_1092	0	0	0	6
R_r_1093_d-	r_1093	0	0	0	7
R_r_1093_d+	r_1093	0	0	0	7
R_r_1094_d-	r_1094	0	0	0	5
R_r_1094_d+	r_1094	0	0	0	5
R_r_1095_d-	r_1095	0	0	0	6
R_r_1095_d+	r_1095	0	0	0	6
R_r_1096_d-	r_1096	0	0	0	9
R_r_1096_d+	r_1096	0	0	0	9
R_r_1097_d-	r_1097	0	0	0	7
R_r_1097_d+	r_1097	0	0	0	7
R_r_1098_d-	r_1098	0	0	0	8
R_r_1098_d+	r_1098	0	0	0	8
R_r_1099_d-	r_1099	0	0	0.0242405	6
R_r_2436_d+	r_2436	0.00130119	0	0.00130119	8
R_r_1100_d-	r_1100	0	0	0	9
R_r_1100_d+	r_1100	0	0	0	9
R_r_1101_d-	r_1101	0	0	0	6
R_r_1101_d+	r_1101	0	0	0	6
R_r_1102_d-	r_1102	0	0	0	9
R_r_1102_d+	r_1102	0	0	0	9
R_r_1103_d-	r_1103	0	0	0	8
R_r_1103_d+	r_1103	0	0	0	8
R_r_1104_d-	r_1104	0	0	0	7
R_r_1104_d+	r_1104	0	0	0	7
R_r_1106_d-	r_1106	0	0	0	6
R_r_1106_d+	r_1106	0	0	0	6
R_r_1107_d-	r_1107	0	0	0	7
R_r_1107_d+	r_1107	0	0	0	7
R_r_1108_d-	r_1108	0	0	0	8
R_r_1108_d+	r_1108	0	0	0	8
R_r_1109_d-	r_1109	0	0	0	7
R_r_1109_d+	r_1109	0	0	0	7
R_r_1110_d-	r_1110	0	1.52865	5.64593	#N/A
R_r_1110_d+	r_1110	4.11728	1.52865	5.64593	#N/A
R_r_1111_d-	r_1111	0	0	0	#N/A
R_r_1111_d+	r_1111	0	0	0	#N/A
R_r_1112_d-	r_1112	0	-0.848594	-0.138638	5
R_r_1112_d+	r_1112	0.709956	-0.848594	-0.138638	5
R_r_1113_d-	r_1113	0	0	0	8
R_r_1113_d+	r_1113	0	0	0	8
R_r_1114_d-	r_1114	0	0	0	9
R_r_1114_d+	r_1114	0	0	0	9
R_r_1115_d-	r_1115	0	0	0.527174	#N/A
R_r_2492_d+	r_2492	0.00130119	0	0.00130119	8
R_r_1116_d-	r_1116	0	0	0	#N/A
R_r_1116_d+	r_1116	0	0	0	#N/A
R_r_1118_d-	r_1118	0	0	0	6
R_r_1118_d+	r_1118	0	0	0	6
R_r_1119_d-	r_1119	0	0	0	10
R_r_1119_d+	r_1119	0	0	0	10
R_r_1120_d-	r_1120	0	0	0	7
R_r_1120_d+	r_1120	0	0	0	7
R_r_1121_d-	r_1121	0	0	0	9
R_r_1121_d+	r_1121	0	0	0	9
R_r_1122_d-	r_1122	0	0	0	9
R_r_1122_d+	r_1122	0	0	0	9
R_r_1123_d-	r_1123	0	0	0	9
R_r_1123_d+	r_1123	0	0	0	9
R_r_1124_d-	r_1124	0	0	0	9
R_r_1124_d+	r_1124	0	0	0	9
R_r_1125_d-	r_1125	0	0	0	7
R_r_1125_d+	r_1125	0	0	0	7
R_r_2500_d+	r_2500	0.00130119	0	0.00130119	8
R_r_1126_d+	r_1126	0	0	-0.107643	5
R_r_1127_d-	r_1127	0	-0.848594	-0.0309954	4
R_r_1127_d+	r_1127	0.817599	-0.848594	-0.0309954	4
R_r_1128_d-	r_1128	0	0	0	5
R_r_1128_d+	r_1128	0	0	0	5
R_r_1129_d-	r_1129	0	0	0.0163152	#N/A
R_r_2508_d+	r_2508	0.00130119	0	0.00130119	8
R_r_1130_d-	r_1130	0	0	0	#N/A
R_r_1130_d+	r_1130	0	0	0	#N/A
R_r_1131_d-	r_1131	0	0	0	#N/A
R_r_1131_d+	r_1131	0	0	0	#N/A
R_r_1132_d-	r_1132	0	0	0	9
R_r_1132_d+	r_1132	0	0	0	9
R_r_1133_d-	r_1133	0	0	0	7
R_r_1133_d+	r_1133	0	0	0	7
R_r_1134_d-	r_1134	0	0	0	6
R_r_1134_d+	r_1134	0	0	0	6
R_r_1135_d-	r_1135	0	0	0	9
R_r_1135_d+	r_1135	0	0	0	9
R_r_1136_d-	r_1136	0	0	0	6
R_r_1136_d+	r_1136	0	0	0	6
R_r_1137_d-	r_1137	0	0	0	6
R_r_1137_d+	r_1137	0	0	0	6
R_r_1138_d-	r_1138	0	0	0	5
R_r_1138_d+	r_1138	0	0	0	5
R_r_1139_d-	r_1139	0	0	0	7
R_r_1139_d+	r_1139	0	0	0	7
R_r_1146_d-	r_1146	0	0	0	9
R_r_1146_d+	r_1146	0	0	0	9
R_r_1147_d-	r_1147	0	0	0	8
R_r_1147_d+	r_1147	0	0	0	8
R_r_1148_d-	r_1148	0	0	0	8
R_r_1148_d+	r_1148	0	0	0	8
R_r_1149_d-	r_1149	0	0	0	12
R_r_1149_d+	r_1149	0	0	0	12
R_r_1151_d-	r_1151	0	0	0	#N/A
R_r_1151_d+	r_1151	0	0	0	#N/A
R_r_1161_d-	r_1161	0	0	0	8
R_r_1161_d+	r_1161	0	0	0	8
R_r_1162_d-	r_1162	0	0	0	8
R_r_1162_d+	r_1162	0	0	0	8
R_r_1164_d-	r_1164	0	0	0	10000
R_r_1164_d+	r_1164	0	0	0	10000
R_r_1165_d-	r_1165	0	0	0	8
R_r_1165_d+	r_1165	0	0	0	8
R_r_1166_d-	r_1166	0	1	1	7
R_r_1166_d+	r_1166	0	1	1	7
R_r_1167_d-	r_1167	0	0	0	7
R_r_1167_d+	r_1167	0	0	0	7
R_r_1168_d-	r_1168	0	0	0	7
R_r_1168_d+	r_1168	0	0	0	7
R_r_1169_d-	r_1169	0	0	0	11
R_r_1169_d+	r_1169	0	0	0	11
R_r_1170_d-	r_1170	0	0	0	7
R_r_1170_d+	r_1170	0	0	0	7
R_r_1171_d-	r_1171	0	0	0	7
R_r_1171_d+	r_1171	0	0	0	7
R_r_1172_d-	r_1172	0	0	0	7
R_r_1172_d+	r_1172	0	0	0	7
R_r_1173_d-	r_1173	0	0	0	6
R_r_1173_d+	r_1173	0	0	0	6
R_r_1174_d-	r_1174	0	0	0	8
R_r_1174_d+	r_1174	0	0	0	8
R_r_1175_d-	r_1175	0	0	0	#N/A
R_r_1175_d+	r_1175	0	0	0	#N/A
R_r_1176_d-	r_1176	0	0	0	8
R_r_1176_d+	r_1176	0	0	0	8
R_r_1177_d-	r_1177	0	0	0	8
R_r_1177_d+	r_1177	0	0	0	8
R_r_1178_d-	r_1178	0	0	2.31529e-06	#N/A
R_r_3849_d+	r_3849	0.00130119	0	0.00130119	8
R_r_1179_d-	r_1179	0	0	7.37353e-08	#N/A
R_r_2432_d+	r_2432	0.00102387	0	0.00102387	8
R_r_1180_d-	r_1180	0	0	0	7
R_r_1180_d+	r_1180	0	0	0	7
R_r_1181_d-	r_1181	0	0	0	7
R_r_1181_d+	r_1181	0	0	0	7
R_r_1182_d-	r_1182	0	0	0	9
R_r_1182_d+	r_1182	0	0	0	9
R_r_1183_d-	r_1183	0	0	0	6
R_r_1183_d+	r_1183	0	0	0	6
R_r_1184_d-	r_1184	0	0	0	8
R_r_1184_d+	r_1184	0	0	0	8
R_r_1185_d-	r_1185	0	0	0	8
R_r_1185_d+	r_1185	0	0	0	8
R_r_1186_d-	r_1186	0	0	0	7
R_r_1186_d+	r_1186	0	0	0	7
R_r_1187_d-	r_1187	0	0	0	7
R_r_1187_d+	r_1187	0	0	0	7
R_r_1188_d-	r_1188	0	0	0	7
R_r_1188_d+	r_1188	0	0	0	7
R_r_1189_d-	r_1189	0	0	0	6
R_r_1189_d+	r_1189	0	0	0	6
R_r_1190_d-	r_1190	0	0	0	6
R_r_1190_d+	r_1190	0	0	0	6
R_r_1191_d-	r_1191	0	0	0	8
R_r_1191_d+	r_1191	0	0	0	8
R_r_1192_d-	r_1192	0	0	0	6
R_r_1192_d+	r_1192	0	0	0	6
R_r_1193_d-	r_1193	0	0	0	10000
R_r_1193_d+	r_1193	0	0	0	10000
R_r_1194_d-	r_1194	0.798961	0.848594	0.049633	6
R_r_1194_d+	r_1194	0	0.848594	0.049633	6
R_r_1195_d-	r_1195	0	0	0	6
R_r_1195_d+	r_1195	0	0	0	6
R_r_1196_d-	r_1196	0	0	0	6
R_r_1196_d+	r_1196	0	0	0	6
R_r_1197_d-	r_1197	0	0	0	6
R_r_1197_d+	r_1197	0	0	0	6
R_r_1198_d-	r_1198	0	0	0	6
R_r_1198_d+	r_1198	0	0	0	6
R_r_1199_d-	r_1199	0	0	0	6
R_r_1199_d+	r_1199	0	0	0	6
R_r_1200_d-	r_1200	0	0	0	8
R_r_1200_d+	r_1200	0	0	0	8
R_r_1201_d-	r_1201	0	0	0	8
R_r_1201_d+	r_1201	0	0	0	8
R_r_1202_d-	r_1202	0	0	0	7
R_r_1202_d+	r_1202	0	0	0	7
R_r_1203_d-	r_1203	0	0	0	7
R_r_1203_d+	r_1203	0	0	0	7
R_r_1204_d-	r_1204	0	0	0	7
R_r_1204_d+	r_1204	0	0	0	7
R_r_1205_d-	r_1205	0	0	0	7
R_r_1205_d+	r_1205	0	0	0	7
R_r_1206_d-	r_1206	0	0	0	6
R_r_1206_d+	r_1206	0	0	0	6
R_r_1207_d-	r_1207	0	0	0	6
R_r_1207_d+	r_1207	0	0	0	6
R_r_1208_d-	r_1208	0	0	0	7
R_r_1208_d+	r_1208	0	0	0	7
R_r_1209_d-	r_1209	0	0	0	7
R_r_1209_d+	r_1209	0	0	0	7
R_r_1210_d-	r_1210	0	0	0	7
R_r_1210_d+	r_1210	0	0	0	7
R_r_1211_d-	r_1211	0	0	0	7
R_r_1211_d+	r_1211	0	0	0	7
R_r_1212_d-	r_1212	0	0	0	7
R_r_1212_d+	r_1212	0	0	0	7
R_r_1213_d-	r_1213	0	0	0	7
R_r_1213_d+	r_1213	0	0	0	7
R_r_1214_d-	r_1214	0	0	0	7
R_r_1214_d+	r_1214	0	0	0	7
R_r_1215_d-	r_1215	0	0	0	6
R_r_1215_d+	r_1215	0	0	0	6
R_r_1216_d-	r_1216	0	0	0	9
R_r_1216_d+	r_1216	0	0	0	9
R_r_1217_d-	r_1217	0	0	0	6
R_r_1217_d+	r_1217	0	0	0	6
R_r_1218_d-	r_1218	0	0	0	7
R_r_1218_d+	r_1218	0	0	0	7
R_r_1219_d-	r_1219	0	0	0	6
R_r_1219_d+	r_1219	0	0	0	6
R_r_1220_d-	r_1220	0	0	0	6
R_r_1220_d+	r_1220	0	0	0	6
R_r_1221_d-	r_1221	0	0	0	6
R_r_1221_d+	r_1221	0	0	0	6
R_r_1222_d-	r_1222	0	0	0	6
R_r_1222_d+	r_1222	0	0	0	6
R_r_1223_d-	r_1223	0	0	0	6
R_r_1223_d+	r_1223	0	0	0	6
R_r_1224_d-	r_1224	0	0	0	7
R_r_1224_d+	r_1224	0	0	0	7
R_r_1225_d-	r_1225	0	0	0	9
R_r_1225_d+	r_1225	0	0	0	9
R_r_1226_d-	r_1226	0	0	0	6
R_r_1226_d+	r_1226	0	0	0	6
R_r_1227_d-	r_1227	0	0	0	8
R_r_1227_d+	r_1227	0	0	0	8
R_r_1228_d-	r_1228	0	0	0	8
R_r_1228_d+	r_1228	0	0	0	8
R_r_1229_d-	r_1229	0	0	0	#N/A
R_r_1229_d+	r_1229	0	0	0	#N/A
R_r_1230_d-	r_1230	0	0	0	#N/A
R_r_1230_d+	r_1230	0	0	0	#N/A
R_r_1231_d-	r_1231	0	0	0	#N/A
R_r_1231_d+	r_1231	0	0	0	#N/A
R_r_1232_d-	r_1232	0	0	0	#N/A
R_r_1232_d+	r_1232	0	0	0	#N/A
R_r_1235_d-	r_1235	0	0	0	8
R_r_1235_d+	r_1235	0	0	0	8
R_r_1236_d-	r_1236	0	0	0	9
R_r_1236_d+	r_1236	0	0	0	9
R_r_1237_d-	r_1237	0	0	0.013611	7
R_r_2488_d+	r_2488	0.00102387	0	0.00102387	8
R_r_1238_d-	r_1238	0	0	0	7
R_r_1238_d+	r_1238	0	0	0	7
R_r_1239_d-	r_1239	0	0	0	5
R_r_1239_d+	r_1239	0	0	0	5
R_r_1241_d-	r_1241	0	0	0	8
R_r_1241_d+	r_1241	0	0	0	8
R_r_1242_d-	r_1242	0	0	0	9
R_r_1242_d+	r_1242	0	0	0	9
R_r_1243_d-	r_1243	0	0	0	8
R_r_1243_d+	r_1243	0	0	0	8
R_r_1244_d-	r_1244	0	0	0.479769	#N/A
R_r_2496_d+	r_2496	0.00102387	0	0.00102387	8
R_r_1245_d-	r_1245	0	0.680053	4.59529	#N/A
R_r_1245_d+	r_1245	3.91524	0.680053	4.59529	#N/A
R_r_1249_d-	r_1249	0	0	0.000267659	#N/A
R_r_2504_d+	r_2504	0.00102387	0	0.00102387	8
R_r_1250_d-	r_1250	0	0	0	8
R_r_1250_d+	r_1250	0	0	0	8
R_r_1251_d-	r_1251	0	0	0	8
R_r_1251_d+	r_1251	0	0	0	8
R_r_1252_d-	r_1252	0	0	0	8
R_r_1252_d+	r_1252	0	0	0	8
R_r_1253_d-	r_1253	0	0	0	8
R_r_1253_d+	r_1253	0	0	0	8
R_r_3845_d+	r_3845	0.00102387	0	0.00102387	8
R_r_1254_d+	r_1254	0	0	-0.252262	5
R_r_1255_d-	r_1255	0	0	0	7
R_r_1255_d+	r_1255	0	0	0	7
R_r_1256_d-	r_1256	0	0	0	7
R_r_1256_d+	r_1256	0	0	0	7
R_r_1257_d-	r_1257	0	0	0	10000
R_r_1257_d+	r_1257	0	0	0	10000
R_r_3939_d+	r_3939	0.00075907	0	0.00075907	8
R_r_1258_d+	r_1258	0	0	-0.000292729	#N/A
R_r_1259_d-	r_1259	0	0	0	8
R_r_1259_d+	r_1259	0	0	0	8
R_r_1260_d-	r_1260	0	0	0	8
R_r_1260_d+	r_1260	0	0	0	8
R_r_1261_d-	r_1261	0	0	0	8
R_r_1261_d+	r_1261	0	0	0	8
R_r_1262_d-	r_1262	0	0	0	8
R_r_1262_d+	r_1262	0	0	0	8
R_r_1263_d-	r_1263	0	0	0	8
R_r_1263_d+	r_1263	0	0	0	8
R_r_1264_d-	r_1264	0	0	0	7
R_r_1264_d+	r_1264	0	0	0	7
R_r_1265_d-	r_1265	0	0	0.00790955	7
R_r_3972_d+	r_3972	0.00075907	0	0.00075907	8
R_r_1266_d-	r_1266	0	0	0.00634199	#N/A
R_r_2455_d+	r_2455	0.000631382	0	0.000631382	8
R_r_1267_d-	r_1267	0	0	0	#N/A
R_r_1267_d+	r_1267	0	0	0	#N/A
R_r_1268_d-	r_1268	0	0	0	7
[truncated: 6,149 more rows]

## Sheet: pFBA_MA
rxns	pFBA
CaHqd2	0.848594
EX_muconic_acid	0.848594
KpAroY	0.848594
Muconic_acid_transport	0.848594
PaAroZ	0.848594
r_0001	0
r_0002	0
r_0003	0
r_0004	0
r_0005	0
r_0006	0
r_0007	0
r_0012	0
r_0013	0
r_0014	0
r_0015	0
r_0016	0
r_0017	0
r_0018	0
r_0019	0
r_0020	0.848594
r_0021	0
r_0022	0
r_0023	0
r_0024	0
r_0025	0
r_0026	0
r_0027	0
r_0028	0
r_0029	0
r_0030	0
r_0032	0
r_0033	0
r_0034	0
r_0035	0
r_0036	0
r_0037	0
r_0038	0
r_0039	0.848594
r_0040	0.848594
r_0041	0
r_0042	0
r_0043	0
r_0044	0
r_0045	0
r_0057	0
r_0058	0
r_0059	0
r_0060	0
r_0061	0
r_0062	0
r_0063	0
r_0064	0
r_0065	0
r_0066	0
r_0067	0
r_0068	0
r_0069	0
r_0070	0
r_0072	0
r_0073	0
r_0074	0
r_0075	0
r_0076	0
r_0077	0
r_0078	0
r_0079	0
r_0080	0
r_0081	0
r_0082	0
r_0083	0
r_0084	0
r_0085	0
r_0086	0
r_0087	0
r_0088	0
r_0089	0
r_0090	0
r_0091	0
r_0092	0
r_0093	0
r_0094	0
r_0095	0
r_0096	0
r_0097	0
r_0099	0
r_0100	0
r_0101	0
r_0102	0
r_0103	0
r_0104	0
r_0105	0
r_0106	0
r_0107	0
r_0108	0
r_0109	0
r_0111	0
r_0112	0
r_0113	0
r_0114	0
r_0115	0
r_0116	0
r_0117	0
r_0118	0
r_0119	0
r_0120	0
r_0121	0
r_0122	0
r_0123	0
r_0124	0
r_0125	0
r_0126	0
r_0127	0
r_0128	0
r_0129	0
r_0130	0
r_0131	0
r_0132	0
r_0133	0
r_0134	0
r_0135	0
r_0137	0
r_0138	0
r_0139	0
r_0140	0
r_0142	0
r_0143	0
r_0144	0
r_0145	0
r_0146	0
r_0147	0
r_0148	0
r_0149	0
r_0150	0
r_0151	0
r_0152	0
r_0153	0
r_0154	0
r_0155	0
r_0156	0
r_0157	0
r_0158	0
r_0159	0
r_0160	0
r_0161	0
r_0162	0
r_0163	0
r_0164	0
r_0165	0
r_0166	0
r_0167	0
r_0168	0
r_0169	0
r_0170	0
r_0171	0
r_0172	0
r_0173	0
r_0174	0
r_0175	0
r_0176	0
r_0177	0
r_0178	0
r_0179	0
r_0180	0
r_0181	0
r_0182	0
r_0183	0
r_0184	0
r_0185	0
r_0186	0
r_0187	0
r_0188	0
r_0189	0
r_0190	0
r_0191	0
r_0192	0
r_0193	0
r_0194	0
r_0195	0
r_0198	0
r_0199	0
r_0200	0
r_0201	0
r_0202	0
r_0203	0
r_0204	0
r_0205	0
r_0206	0
r_0207	0
r_0208	0
r_0209	0
r_0210	0
r_0211	0
r_0212	0
r_0213	0
r_0214	0
r_0215	0
r_0216	0
r_0217	0
r_0218	0
r_0219	0
r_0220	0
r_0221	0
r_0222	0
r_0223	0
r_0224	0
r_0225	0
r_0226	1.5087
r_0227	0
r_0228	0
r_0229	0
r_0230	0
r_0231	0
r_0233	0
r_0234	0
r_0235	0
r_0236	0
r_0237	0
r_0238	0
r_0239	0
r_0240	0
r_0241	0
r_0242	0
r_0243	0
r_0244	0
r_0249	0
r_0250	0
r_0252	0
r_0253	0
r_0254	0
r_0255	0
r_0256	0
r_0259	0
r_0260	0
r_0261	0
r_0262	0
r_0263	0
r_0264	0
r_0265	0
r_0266	0
r_0267	0
r_0268	0
r_0269	0
r_0270	0
r_0271	0
r_0272	0
r_0273	0
r_0274	0
r_0278	0
r_0279	0
r_0280	0
r_0281	0
r_0282	0
r_0283	0
r_0284	0
r_0285	0
r_0286	0
r_0287	0
r_0288	0
r_0289	0
r_0290	0
r_0291	0
r_0292	0
r_0293	0
r_0294	0
r_0295	0
r_0296	0
r_0297	0
r_0298	0
r_0299	0
r_0300	0.0199468
r_0301	0
r_0302	0
r_0303	0
r_0304	0
r_0306	0
r_0307	0
r_0308	0
r_0309	0
r_0310	0
r_0311	0
r_0312	0
r_0313	0
r_0314	0
r_0315	0
r_0317	0
r_0318	0
r_0319	0
r_0320	0
r_0321	0
r_0322	0
r_0323	0
r_0326	0
r_0327	0
r_0328	0
r_0329	0
r_0330	0
r_0331	0
r_0332	0
r_0334	0
r_0335	0
r_0340	0
r_0341	0
r_0342	0
r_0343	0
r_0344	0
r_0345	0
r_0346	0
r_0347	0
r_0348	0
r_0349	0
r_0350	0
r_0351	0
r_0352	0
r_0353	0
r_0354	0
r_0355	0
r_0356	0
r_0357	0
r_0358	0
r_0359	0
r_0360	0
r_0361	0
r_0362	0
r_0363	0
r_0364	0
r_0365	0
r_0366	0.868541
r_0368	0
r_0369	0
r_0370	0
r_0373	0
r_0399	0
r_0400	0
r_0402	0
r_0410	0
r_0412	0
r_0436	0
r_0437	0
r_0438	1.93655
r_0439	0.968275
r_0440	0
r_0441	0
r_0442	0
r_0443	0
r_0445	0
r_0446	0
r_0447	0
r_0448	0
r_0449	0
r_0450	0.434271
r_0451	0.0199468
r_0452	0
r_0453	0
r_0454	0
r_0455	0
r_0457	0
r_0458	0
r_0459	0
r_0460	0
r_0461	0
r_0462	0
r_0463	0
r_0464	0
r_0465	0
r_0466	0
r_0467	1
r_0468	0
r_0469	0
r_0470	0
r_0471	0
r_0472	0
r_0473	0
r_0475	0
r_0476	0
r_0477	0
r_0478	0
r_0479	0
r_0480	0
r_0481	0
r_0482	0
r_0483	0
r_0484	0
r_0485	0
r_0486	0.868541
r_0487	0
r_0488	0
r_0489	0
r_0490	0
r_0491	0
r_0492	0
r_0497	0
r_0499	0
r_0500	0
r_0501	0
r_0502	0
r_0503	0
r_0504	0
r_0505	0.0199468
r_0506	0
r_0507	0
r_0508	0
r_0509	0
r_0510	0
r_0511	0
r_0512	0
r_0514	0
r_0518	0
r_0519	0
r_0520	0
r_0521	0
r_0522	0
r_0523	0
r_0524	0
r_0525	0
r_0526	0
r_0527	0
r_0528	0
r_0529	0
r_0530	0
r_0531	0
r_0532	0
r_0533	0
r_0534	1
r_0535	0
r_0536	0
r_0537	0
r_0538	0
r_0539	0
r_0540	0
r_0541	0
r_0542	0
r_0543	0
r_0544	0
r_0545	0
r_0546	0
r_0547	0
r_0548	0
r_0549	0
r_0550	0
r_0551	0
r_0552	0
r_0553	0
r_0554	0
r_0555	0
r_0556	0
r_0557	0
r_0558	0
r_0559	0
r_0560	0
r_0561	0
r_0562	0
r_0563	0
r_0564	0
r_0565	0
r_0566	0
r_0567	0
r_0568	0
r_0569	0
r_0570	0
r_0571	0
r_0572	0
r_0573	0
r_0574	0
r_0575	0
r_0596	0
r_0597	0
r_0598	0
r_0599	0
r_0600	0
r_0601	0
r_0602	0
r_0603	0
r_0604	0
r_0605	0
r_0606	0
r_0607	0
r_0608	0
r_0609	0
r_0610	0
r_0611	0
r_0612	0
r_0613	0
r_0614	0
r_0615	0
r_0616	0
r_0617	0
r_0618	0
r_0619	0
r_0620	0
r_0621	0
r_0622	0
r_0623	0
r_0624	0
r_0625	0
r_0626	0
r_0627	0
r_0628	0
r_0629	0
r_0630	0
r_0631	0
r_0632	0
r_0633	0
r_0634	0
r_0635	0
r_0636	0
r_0637	0
r_0638	0
r_0639	0
r_0640	0
r_0641	0
r_0642	0
r_0643	0
r_0644	0
r_0645	0
r_0646	0
r_0647	0
r_0648	0
r_0649	0
r_0650	0
r_0651	0
r_0652	0
r_0653	0
r_0654	0
r_0655	0
r_0656	0
r_0657	0
r_0658	0.0199468
r_0659	0
r_0661	0
r_0662	0
r_0663	0.848594
r_0664	-0.848594
r_0665	0
r_0666	0
r_0667	0
r_0668	0
r_0669	0
r_0670	0
r_0671	0
r_0672	0
r_0673	0
r_0674	0
r_0675	0
r_0676	0
r_0678	0
r_0679	0
r_0680	0
r_0681	0
r_0682	0
r_0683	0
r_0687	0
r_0688	0
r_0689	0
r_0690	0
r_0691	0
r_0692	0
r_0693	0
r_0694	0
r_0695	0
r_0696	0
r_0697	0
r_0698	0
r_0699	0
r_0700	0
r_0701	0
r_0702	0
r_0703	0
r_0704	0
r_0705	0
r_0706	0
r_0707	0
r_0708	0
r_0711	0
r_0712	0
r_0713	0.0199468
r_0714	0
r_0715	0
r_0716	0
r_0717	0
r_0718	0
r_0719	0
r_0721	0
r_0722	0
r_0723	0
r_0724	0
r_0725	0
r_0726	0
r_0727	0
r_0728	0
r_0729	0
r_0730	0
r_0731	0
r_0732	0
r_0733	0
r_0734	0
r_0735	0
r_0736	0
r_0737	0
r_0738	0
r_0739	0
r_0747	0
r_0748	0
r_0749	0
r_0750	0
r_0751	0
r_0752	0
r_0753	0
r_0754	0
r_0755	0
r_0756	0
r_0757	0
r_0758	0
r_0759	0
r_0760	0
r_0761	0
r_0762	0
r_0763	0
r_0764	0
r_0765	0
r_0766	0
r_0767	0
r_0768	0
r_0769	0
r_0770	0.868541
r_0771	0
r_0772	0
r_0773	0.0797871
r_0774	0
r_0775	0
r_0781	0
r_0782	0
r_0783	0
r_0784	0
r_0785	0
r_0786	0
r_0787	0
r_0788	0
r_0789	0
r_0790	0
r_0791	0
r_0792	0
r_0793	0
r_0795	0
r_0796	0
r_0797	0
r_0798	0
r_0799	0
r_0800	0
r_0801	0
r_0802	0
r_0803	0
r_0804	0
r_0805	0
r_0806	0
r_0807	0
r_0810	0
r_0811	0
r_0812	0
r_0813	0
r_0815	0
r_0816	0
r_0817	0
r_0818	0
r_0819	0
r_0820	0
r_0821	0
r_0831	0.0199468
r_0832	0.0199468
r_0841	0
r_0842	0
r_0843	0
r_0844	0
r_0845	0
r_0847	0
r_0848	0
r_0849	0
r_0850	0
r_0851	0
r_0852	0
r_0853	0
r_0854	0
r_0855	0
r_0882	0
r_0883	0
r_0884	0
r_0885	0
r_0886	0.434271
r_0887	0.282865
r_0888	0
r_0889	0
r_0890	0
r_0891	0
r_0892	0.868541
r_0893	0.868541
r_0902	0
r_0903	0
r_0904	0
r_0905	0
r_0906	0
r_0907	0
r_0908	0
r_0909	0
r_0910	0
r_0911	0
r_0912	0
r_0913	0
r_0914	0
r_0915	0
r_0916	0
r_0917	0
r_0918	0
r_0919	0
r_0920	0
r_0921	0
r_0922	0
r_0929	0
r_0935	0
r_0936	0
r_0937	0
r_0938	0
r_0939	0
r_0940	0
r_0941	0
r_0942	0
r_0943	0
r_0949	0
r_0950	0
r_0951	0
r_0953	0
r_0954	0
r_0955	0
r_0956	0
r_0957	0
r_0958	0
r_0959	0
r_0960	0
r_0961	0.0199468
r_0962	0.0199468
r_0963	0
r_0964	0
r_0965	0
r_0966	0
r_0967	0
r_0968	0
r_0969	0
r_0970	0
r_0971	0
r_0972	0
r_0973	0
r_0974	0
r_0975	0
r_0976	0
r_0977	0
r_0978	0
r_0979	0
r_0982	0.282865
r_0983	0
r_0984	-0.282865
r_0985	0
r_0986	0
r_0987	0
r_0988	0
r_0989	0
r_0990	0.282865
r_0992	0
r_0993	0
r_0995	0
r_0996	0
r_0997	0
r_0998	0
r_0999	0
r_1000	0
r_1001	0
r_1002	0
r_1003	0
r_1004	0
r_1005	0
r_1006	0
r_1007	0
r_1008	0
r_1009	0
r_1010	0
r_1011	0
r_1012	0
r_1021	0.0199468
r_1022	0.0199468
r_1023	0
r_1024	0
r_1025	0
r_1026	0
r_1027	0
r_1028	0
r_1029	0
r_1030	0
r_1031	0
r_1032	0
r_1033	0
r_1034	0
r_1035	0
r_1036	0
r_1037	0
r_1038	0
r_1039	0
r_1040	0
r_1041	0
r_1042	0
r_1043	0
r_1045	0
r_1046	0
r_1047	0
r_1048	0
r_1049	0.282865
r_1050	-0.565729
r_1051	0
r_1054	0.717135
r_1055	0
r_1056	0
r_1057	0
r_1058	0
r_1063	0
r_1065	0
r_1066	0
r_1067	0
r_1068	0
r_1069	0
r_1070	0
r_1071	0
r_1072	0
r_1073	0
r_1074	0
r_1075	0
r_1076	0
r_1077	0
r_1078	0
r_1079	0
r_1080	0
r_1081	0
r_1082	0
r_1083	0
r_1084	0
r_1085	0
r_1086	0
r_1087	0
r_1088	0
r_1089	0
r_1090	0
r_1091	0
r_1092	0
r_1093	0
r_1094	0
r_1095	0
r_1096	0
r_1097	0
r_1098	0
r_1099	0
r_1100	0
r_1101	0
r_1102	0
r_1103	0
r_1104	0
r_1106	0
r_1107	0
r_1108	0
r_1109	0
r_1110	1.52865
r_1111	0
r_1112	-0.848594
r_1113	0
r_1114	0
r_1115	0
r_1116	0
r_1118	0
r_1119	0
r_1120	0
r_1121	0
r_1122	0
r_1123	0
r_1124	0
r_1125	0
r_1126	0
r_1127	-0.848594
r_1128	0
r_1129	0
r_1130	0
r_1131	0
r_1132	0
r_1133	0
r_1134	0
r_1135	0
r_1136	0
r_1137	0
r_1138	0
r_1139	0
r_1146	0
r_1147	0
r_1148	0
r_1149	0
r_1151	0
r_1161	0
r_1162	0
r_1164	0
r_1165	0
r_1166	1
r_1167	0
r_1168	0
r_1169	0
r_1170	0
r_1171	0
r_1172	0
r_1173	0
r_1174	0
r_1175	0
r_1176	0
r_1177	0
r_1178	0
r_1179	0
r_1180	0
r_1181	0
r_1182	0
r_1183	0
r_1184	0
r_1185	0
r_1186	0
r_1187	0
r_1188	0
r_1189	0
r_1190	0
r_1191	0
r_1192	0
r_1193	0
r_1194	0.848594
r_1195	0
r_1196	0
r_1197	0
r_1198	0
r_1199	0
r_1200	0
r_1201	0
r_1202	0
r_1203	0
r_1204	0
r_1205	0
r_1206	0
r_1207	0
r_1208	0
r_1209	0
r_1210	0
r_1211	0
r_1212	0
r_1213	0
r_1214	0
r_1215	0
r_1216	0
r_1217	0
r_1218	0
r_1219	0
r_1220	0
r_1221	0
r_1222	0
r_1223	0
r_1224	0
r_1225	0
r_1226	0
r_1227	0
r_1228	0
r_1229	0
r_1230	0
r_1231	0
r_1232	0
r_1235	0
r_1236	0
r_1237	0
r_1238	0
r_1239	0
r_1241	0
r_1242	0
r_1243	0
r_1244	0
r_1245	0.680053
r_1249	0
r_1250	0
r_1251	0
r_1252	0
r_1253	0
r_1254	0
r_1255	0
r_1256	0
r_1257	0
r_1258	0
r_1259	0
r_1260	0
r_1261	0
r_1262	0
r_1263	0
r_1264	0
r_1265	0
r_1266	0
r_1267	0
r_1268	0
r_1269	0
r_1270	0
r_1271	0
r_1272	0
r_1273	0
r_1274	0
r_1275	0
r_1276	0
r_1277	-3.45422
r_1278	0
r_1449	0
r_1450	0
r_1451	0
r_1452	0
r_1453	0
r_1454	0
r_1455	0
r_1456	0
r_1457	0
r_1458	0
r_1479	0
r_1480	0
r_1481	0
r_1482	0
r_1483	0
r_1484	0
r_1485	0
r_1486	0
r_1487	0
r_1488	0
r_1509	0
r_1510	0
r_1511	0
r_1512	0
r_1513	0
r_1514	0
r_1515	0
r_1516	0
r_1517	0
r_1518	0
r_1542	0
r_1543	0
r_1545	0
r_1546	0
r_1547	0
r_1548	0
r_1549	0
r_1550	0
r_1551	0
r_1552	0
r_1553	0
r_1554	0
r_1560	0
r_1562	0
r_1563	0
r_1564	0
r_1565	0
r_1566	0
r_1567	-0.848594
r_1568	0
r_1572	0
r_1573	0
r_1574	0
r_1575	0
r_1576	0
r_1577	0
r_1578	0
r_1579	0
r_1580	0
r_1581	0
r_1582	0
r_1583	0
r_1585	0
r_1586	0
r_1587	0
r_1588	0
r_1589	0
r_1590	0
r_1591	0
r_1595	0
r_1596	0.848594
r_1597	0
r_1598	0
r_1599	0
r_1600	0
r_1601	0
r_1603	0
r_1604	0
r_1605	0
r_1606	0
r_1607	0
r_1608	0
r_1609	0
r_1610	0
r_1611	0
r_1613	0
r_1614	0
r_1615	0
r_1616	0
r_1617	0
r_1618	0
r_1619	0
r_1620	0
r_1621	0
r_1622	0
r_1623	0
r_1624	0
r_1625	0
r_1627	0
r_1628	0
r_1629	0
r_1630	0
r_1631	0
r_1632	0
r_1633	0
r_1634	0
r_1635	0
r_1637	0
r_1638	0
r_1639	0
r_1640	0
r_1641	0
r_1642	0
r_1643	0
r_1644	0
r_1645	0
r_1647	0
r_1648	0
r_1649	0
r_1650	0
r_1651	0
r_1652	0
r_1654	0
r_1656	0
r_1657	0
r_1658	0
r_1659	0
r_1660	0
r_1661	0
r_1663	0
r_1664	0
r_1665	0
r_1667	0
r_1668	0
r_1669	0
r_1671	0
r_1672	0.908435
r_1673	0
r_1674	0
r_1675	0
r_1676	0
r_1677	0
r_1678	0
r_1679	0
r_1680	0
r_1681	0
r_1682	0
r_1683	0
r_1684	0
r_1685	0
r_1686	0
r_1687	0
r_1688	0
r_1689	0
r_1690	0
r_1691	0
r_1694	0
r_1695	0
r_1696	-0.0598403
r_1697	0.908435
r_1698	0
r_1699	0
r_1700	0
r_1702	0
r_1703	0
r_1704	0
r_1705	0
r_1706	0
r_1707	0
r_1708	0.848594
r_1709	0
r_1710	0
r_1711	0
r_1712	0
r_1713	0
r_1714	-1
r_1715	0
r_1716	0
r_1717	0
r_1718	0
r_1719	0
r_1720	0
r_1721	0
r_1722	0
r_1723	0
r_1724	0
r_1725	0
r_1726	0
r_1727	0
r_1728	0
r_1729	0
r_1730	0
r_1731	0
r_1732	0
r_1733	0
r_1734	0
r_1735	0
r_1736	0
r_1737	0
r_1738	0
r_1739	0
r_1743	0
r_1744	0
r_1745	0
r_1746	0
r_1747	0
r_1748	0
r_1749	0
r_1750	0
r_1751	0
r_1752	0
r_1753	0
r_1754	0
r_1757	0
r_1758	0
r_1759	0
r_1761	0
r_1762	0
r_1763	0
r_1764	0
r_1765	0
r_1766	0
r_1770	0
r_1771	0
r_1772	0
r_1774	0
r_1775	0
r_1776	0
r_1777	0
r_1788	0
r_1790	0
r_1791	0
r_1792	0
r_1793	0
r_1794	0
r_1795	0
r_1796	0
r_1797	0
r_1798	0
r_1800	0
r_1801	0
r_1802	0
r_1803	0
r_1805	0
r_1806	0
r_1807	0
r_1808	0
r_1809	0
r_1810	0
r_1811	0
r_1812	0
r_1813	0
r_1814	0
r_1815	0
r_1816	0
r_1817	0
r_1818	0
r_1819	0
r_1820	0
r_1821	0
r_1822	0
r_1823	0
r_1824	0
r_1825	0
r_1826	0
r_1827	0
r_1829	0
r_1830	0
r_1831	0
r_1832	0
r_1833	0
r_1834	0
r_1835	0
r_1836	0
r_1837	0
r_1838	0
r_1839	0
r_1840	0
r_1841	0
r_1842	0
r_1843	0
r_1844	0
r_1845	0
r_1846	0
r_1847	0
r_1848	0
r_1849	0
r_1850	0
r_1851	0
r_1852	0
r_1853	0
r_1854	0
r_1855	0
r_1856	0
r_1857	0
r_1858	0
r_1859	0
r_1860	0
r_1861	0
r_1862	0
r_1863	0
r_1864	0
r_1865	0
r_1866	0
r_1867	0
r_1868	0
r_1869	0
r_1870	0
r_1871	0
r_1872	0
r_1873	0
r_1874	0
r_1875	0
r_1876	0
r_1877	0
r_1878	0
r_1879	0
r_1880	0
r_1881	0
r_1882	0
r_1883	0
r_1884	0
r_1885	0
r_1886	0
r_1887	0
r_1889	0
r_1890	0
r_1891	0
r_1892	0
r_1893	0
r_1895	0
r_1896	0
r_1897	0
r_1898	0.848594
r_1899	0
r_1900	0
r_1901	0
r_1902	0
r_1903	0
r_1904	0
r_1905	0
r_1906	0
r_1907	0
r_1908	0
r_1909	0
r_1910	0
r_1911	0
r_1912	0
r_1913	0
r_1914	0
r_1915	0
r_1916	0
r_1919	0
r_1920	0
r_1921	0
r_1922	0
r_1923	0
r_1924	0
r_1925	0
r_1926	0
r_1927	0
r_1928	0
r_1929	0
r_1930	0
r_1931	0
r_1932	0
r_1935	0
r_1936	0
r_1937	0
r_1938	0
r_1939	0
r_1940	0
r_1941	0
r_1942	0
r_1943	0
r_1944	0
r_1945	0
r_1946	0
r_1947	0
r_1952	0
r_1963	0
r_1964	0
r_1965	0
r_1966	0
r_1967	0
r_1968	0
r_1970	0
r_1971	0
r_1972	0
r_1974	0
r_1975	0
r_1976	0
r_1977	0
r_1978	0.484137
r_1979	1.33273
r_1980	0
r_1981	0
r_1984	0
r_1987	0
r_1988	0
r_1989	0
r_1990	0
r_1991	0
r_1992	-1.33273
r_1993	0
r_1994	0
r_1995	0
r_1996	0
r_1997	0
r_1998	0
r_1999	0
r_2000	0
r_2001	0
r_2002	0
r_2003	0
r_2004	0
r_2005	0
r_2008	0
r_2020	0
r_2022	0
r_2023	0
r_2024	0
r_2025	0
r_2026	0
r_2027	0
r_2028	0
r_2029	0
r_2030	0
r_2031	0
r_2032	0
r_2033	0
r_2034	0.0199468
r_2036	0
r_2037	0
r_2038	0
r_2039	0
r_2040	0
r_2041	0
r_2042	0
r_2043	0
r_2044	0
r_2045	0
r_2046	0
r_2049	0
r_2050	0
r_2051	0
r_2052	0
r_2053	0
r_2054	0
r_2055	0
r_2056	0
r_2057	0
r_2058	0
r_2060	0
r_2061	0
r_2062	0
r_2063	0
r_2064	0
r_2065	0
r_2066	0
r_2067	0
r_2068	0
r_2069	0
r_2070	0
r_2071	0
r_2072	0
r_2073	0
r_2074	0
r_2075	0
r_2079	0
r_2080	0
r_2082	0
r_2083	0
r_2084	0
r_2085	0
r_2086	0
r_2087	0
r_2089	0
r_2090	0
r_2091	0
r_2092	0
r_2093	0
r_2094	0
r_2095	0
r_2096	-1.58849
r_2097	0
r_2098	0
r_2099	0
r_2100	3.45422
r_2101	0
r_2102	0
r_2103	0
r_2104	0
r_2105	0
r_2106	0
r_2107	0
r_2108	0
r_2111	0
r_2112	0
r_2113	0
r_2114	0
r_2115	0
r_2116	0
r_2117	0
r_2118	0
r_2119	0
r_2125	0
r_2126	0
r_2129	0
r_2131	0
r_2132	0
r_2134	0
r_2136	0
r_2137	0
r_2139	0
r_2140	0
r_2141	0
r_2142	0
r_2143	0
r_2144	0
r_2145	0
r_2146	0
r_2147	0
r_2148	0
r_2149	0
r_2150	0
r_2151	0
r_2152	0
r_2153	0
r_2154	0
r_2155	0
r_2156	0
r_2157	0
r_2158	0
r_2159	0
r_2160	0
r_2161	0
r_2162	0
r_2163	0
r_2164	0
r_2165	0
r_2166	0
r_2167	0
r_2168	0
r_2169	0
r_2170	0
r_2171	0
r_2172	0
r_2173	0
r_2174	0
r_2175	0
r_2176	0
r_2177	0
r_2178	0
r_2179	0
r_2180	0
r_2181	0
r_2182	0
r_2183	0
r_2184	0
r_2185	0
r_2186	0
r_2187	0
r_2188	0
r_2189	0
r_2190	0
r_2191	0
r_2192	0
r_2193	0
r_2194	0
r_2195	0
r_2196	0
r_2197	0
r_2198	0
r_2199	0
r_2200	0
r_2201	0
r_2202	0
r_2203	0
r_2204	0
r_2205	0
r_2206	0
r_2207	0
r_2208	0
r_2209	0
r_2210	0
r_2211	0
r_2212	0
r_2213	0
r_2214	0
r_2215	0
r_2216	0
r_2217	0
r_2218	0
r_2219	0
r_2220	0
r_2221	0
r_2222	0
r_2223	0
r_2224	0
r_2225	0
r_2226	0
r_2227	0
r_2228	0
r_2229	0
r_2230	0
r_2231	0
r_2232	0
r_2233	0
r_2234	0
r_2235	0
r_2236	0
r_2237	0
r_2238	0
r_2239	0
r_2240	0
r_2241	0
r_2242	0
r_2243	0
r_2244	0
r_2245	0
r_2246	0
r_2247	0
r_2248	0
r_2249	0
r_2250	0
r_2251	0
r_2252	0
r_2253	0
r_2254	0
r_2255	0
r_2256	0
r_2257	0
r_2258	0
r_2259	0
r_2260	0
r_2261	0
r_2262	0
r_2263	0
r_2264	0
r_2265	0
r_2266	0
r_2267	0
r_2268	0
r_2269	0
r_2270	0
r_2271	0
r_2272	0
r_2273	0
r_2274	0
r_2275	0
r_2276	0
r_2277	0
r_2278	0
r_2279	0
r_2280	0
r_2281	0
r_2282	0
r_2283	0
r_2284	0
r_2285	0
r_2286	0
r_2287	0
r_2288	0
r_2289	0
r_2290	0
r_2291	0
r_2292	0
r_2293	0
r_2294	0
r_2295	0
r_2296	0
r_2297	0
r_2298	0
r_2299	0
r_2300	0
r_2301	0
r_2302	0
r_2303	0
r_2304	0
r_2305	0
r_2308	0
r_2309	0
r_2310	0
r_2311	0
r_2312	0
r_2313	0
r_2314	0
r_2315	0
r_2316	0
r_2317	0
r_2318	0
r_2319	0
r_2320	0
r_2321	0
r_2322	0
r_2323	0
r_2324	0
r_2325	0
r_2326	0
r_2327	0
r_2328	0
r_2329	0
r_2330	0
r_2331	0
r_2332	0
r_2333	0
r_2334	0
r_2335	0
r_2336	0
r_2337	0
r_2338	0
r_2339	0
r_2340	0
r_2341	0
r_2342	0
r_2343	0
r_2344	0
r_2345	0
r_2346	0
r_2347	0
r_2348	0
r_2349	0
r_2350	0
r_2351	0
r_2352	0
r_2353	0
r_2354	0
r_2355	0
r_2356	0
r_2357	0
r_2358	0
r_2359	0
r_2360	0
r_2361	0
r_2362	0
r_2363	0
r_2364	0
r_2365	0
r_2366	0
r_2367	0
r_2368	0
r_2369	0
r_2370	0
r_2371	0
r_2372	0
r_2373	0
r_2374	0
r_2375	0
r_2376	0
r_2377	0
r_2378	0
r_2379	0
r_2380	0
r_2381	0
r_2382	0
r_2383	0
r_2384	0
r_2385	0
r_2386	0
r_2387	0
r_2388	0
r_2389	0
r_2390	0
r_2391	0
r_2392	0
r_2393	0
r_2394	0
r_2395	0
r_2396	0
r_2397	0
r_2398	0
r_2399	0
r_2400	0
r_2401	0
r_2402	0
r_2403	0
r_2404	0
r_2405	0
r_2406	0
r_2407	0
r_2408	0
r_2409	0
r_2410	0
r_2411	0
r_2412	0
r_2413	0
r_2414	0
r_2415	0
r_2416	0
r_2417	0
r_2418	0
r_2419	0
r_2420	0
r_2421	0
r_2422	0
r_2423	0
r_2424	0
r_2425	0
r_2426	0
r_2427	0
r_2428	0
r_2429	0
r_2430	0
r_2431	0
r_2432	0
r_2433	0
r_2434	0
r_2435	0
r_2436	0
r_2437	0
r_2438	0
r_2439	0
r_2440	0
r_2441	0
r_2442	0
r_2443	0
r_2444	0
r_2445	0
r_2446	0
r_2447	0
r_2448	0
r_2449	0
r_2450	0
r_2451	0
r_2452	0
r_2453	0
r_2454	0
r_2455	0
r_2456	0
r_2457	0
r_2458	0
r_2459	0
r_2460	0
r_2461	0
r_2462	0
r_2463	0
r_2464	0
r_2465	0
r_2466	0
r_2467	0
r_2468	0
r_2469	0
r_2470	0
r_2471	0
r_2472	0
r_2473	0
r_2474	0
r_2475	0
r_2476	0
r_2477	0
r_2478	0
r_2479	0
r_2480	0
r_2481	0
r_2482	0
r_2483	0
r_2484	0
r_2485	0
r_2486	0
r_2487	0
r_2488	0
r_2489	0
r_2490	0
r_2491	0
r_2492	0
r_2493	0
r_2494	0
r_2495	0
r_2496	0
r_2497	0
r_2498	0
r_2499	0
r_2500	0
r_2501	0
r_2502	0
r_2503	0
r_2504	0
r_2505	0
r_2506	0
r_2507	0
r_2508	0
r_2509	0
r_2510	0
r_2511	0
r_2512	0
r_2513	0
r_2514	0
r_2515	0
r_2516	0
r_2517	0
r_2518	0
r_2519	0
r_2520	0
r_2521	0
r_2522	0
r_2523	0
r_2524	0
r_2525	0
r_2526	0
r_2527	0
r_2528	0
r_2529	0
r_2530	0
r_2531	0
r_2532	0
r_2533	0
r_2534	0
r_2535	0
r_2536	0
r_2537	0
r_2538	0
r_2539	0
r_2540	0
r_2541	0
r_2542	0
r_2543	0
r_2544	0
r_2545	0
r_2546	0
r_2547	0
r_2548	0
r_2549	0
r_2550	0
r_2551	0
r_2552	0
r_2553	0
r_2554	0
r_2555	0
r_2556	0
r_2557	0
r_2558	0
r_2559	0
r_2560	0
r_2561	0
r_2562	0
r_2563	0
r_2564	0
r_2565	0
r_2566	0
r_2567	0
r_2568	0
r_2569	0
r_2570	0
r_2571	0
r_2572	0
r_2573	0
r_2574	0
r_2575	0
r_2576	0
r_2577	0
r_2578	0
r_2579	0
r_2580	0
r_2581	0
r_2582	0
r_2583	0
r_2584	0
r_2585	0
r_2586	0
r_2587	0
r_2588	0
r_2589	0
r_2590	0
r_2591	0
r_2592	0
r_2593	0
r_2594	0
r_2595	0
r_2596	0
r_2597	0
r_2598	0
r_2599	0
r_2600	0
r_2601	0
r_2602	0
r_2603	0
r_2604	0
r_2605	0
r_2606	0
r_2607	0
r_2608	0
r_2609	0
r_2610	0
r_2611	0
r_2612	0
r_2613	0
r_2614	0
r_2615	0
[truncated: 2,075 more rows]

## Sheet: lMoMA_newpoint_MA
rxns	lMoMA
CaHqd2	0
EX_muconic_acid	0
KpAroY	0
Muconic_acid_transport	0
PaAroZ	0
r_0001	0
r_0002	0
r_0003	0
r_0004	0
r_0005	0.0551919
r_0006	0.0184406
r_0007	0.00561547
r_0012	0
r_0013	1.40097e-05
r_0014	7.37353e-05
r_0015	7.37353e-05
r_0016	0.0163213
r_0017	0
r_0018	0.0242405
r_0019	1.40097e-05
r_0020	0.0309954
r_0021	0
r_0022	0
r_0023	-0.0251045
r_0024	0
r_0025	0.0251045
r_0026	1.40097e-05
r_0027	0.0242405
r_0028	0
r_0029	0.0251045
r_0030	0
r_0032	0.00486729
r_0033	0
r_0034	0
r_0035	0
r_0036	0
r_0037	0
r_0038	0.000147471
r_0039	0.0309954
r_0040	0.0309954
r_0041	0
r_0042	0
r_0043	0
r_0044	0
r_0045	0.00860507
r_0057	0
r_0058	0.00860507
r_0059	0
r_0060	-0.0251045
r_0061	0.0251045
r_0062	0
r_0063	1.40097e-05
r_0064	0
r_0065	0.0309954
r_0066	4.67482e-06
r_0067	4.67482e-06
r_0068	8.84823e-08
r_0069	0
r_0070	0
r_0072	0
r_0073	0
r_0074	0
r_0075	1.40097e-05
r_0076	0
r_0077	0
r_0078	0
r_0079	0.0157083
r_0080	0.0146261
r_0081	5.89882e-07
r_0082	0
r_0083	0
r_0084	0
r_0085	0
r_0086	1.40097e-05
r_0087	1.40097e-05
r_0088	0
r_0089	0
r_0090	0
r_0091	0.34688
r_0092	0
r_0093	0
r_0094	0
r_0095	0
r_0096	0.0475295
r_0097	0.0475295
r_0099	0
r_0100	0
r_0101	0
r_0102	0
r_0103	0
r_0104	0.0163152
r_0105	0
r_0106	0
r_0107	0
r_0108	0
r_0109	0.0873002
r_0111	0
r_0112	0.103657
r_0113	0
r_0114	0
r_0115	0.013611
r_0116	0
r_0117	0
r_0118	0.013611
r_0119	0
r_0120	0
r_0121	0
r_0122	0
r_0123	0
r_0124	0
r_0125	0
r_0126	0
r_0127	0.00075907
r_0128	0
r_0129	0
r_0130	0
r_0131	0
r_0132	0
r_0133	0
r_0134	0
r_0135	0
r_0137	0
r_0138	0
r_0139	1.40097e-05
r_0140	0
r_0142	0.0103319
r_0143	0
r_0144	0.0103319
r_0145	1.40097e-05
r_0146	0
r_0147	0
r_0148	0.55259
r_0149	0
r_0150	0
r_0151	0.0157082
r_0152	0.0177845
r_0153	0.0177845
r_0154	0.00486729
r_0155	0
r_0156	0
r_0157	0.0388594
r_0158	0
r_0159	0
r_0160	0
r_0161	0
r_0162	0
r_0163	0
r_0164	0
r_0165	0
r_0166	0
r_0167	0
r_0168	0
r_0169	0
r_0170	0
r_0171	0
r_0172	1.40097e-05
r_0173	0.0993631
r_0174	0
r_0175	0
r_0176	0
r_0177	0
r_0178	0
r_0179	0
r_0180	0
r_0181	0
r_0182	0
r_0183	0
r_0184	0
r_0185	0
r_0186	0
r_0187	0
r_0188	0
r_0189	0
r_0190	0
r_0191	0
r_0192	0
r_0193	0
r_0194	0
r_0195	0.0101958
r_0198	0
r_0199	0
r_0200	0
r_0201	0
r_0202	0.0110105
r_0203	0.0110105
r_0204	0
r_0205	0
r_0206	0
r_0207	0.013611
r_0208	0.013611
r_0209	0.013611
r_0210	0
r_0211	0.00861378
r_0212	0.00861378
r_0213	0
r_0214	0.00790946
r_0215	0.0205055
r_0216	-0.10933
r_0217	0
r_0218	0
r_0219	0.0205055
r_0220	0.0251976
r_0221	0
r_0222	0
r_0223	0
r_0224	0
r_0225	0.00561547
r_0226	5.22699
r_0227	0
r_0228	0
r_0229	0
r_0230	0
r_0231	0.00271917
r_0233	0
r_0234	0.00271917
r_0235	0.00271917
r_0236	0.00271917
r_0237	0.00271917
r_0238	0.00271917
r_0239	0.00271917
r_0240	0.00271917
r_0241	0.00271917
r_0242	0
r_0243	0
r_0244	0.00271917
r_0249	0
r_0250	0.0215204
r_0252	0
r_0253	0
r_0254	0
r_0255	7.00485e-06
r_0256	0
r_0259	0
r_0260	0
r_0261	0
r_0262	0
r_0263	0
r_0264	0
r_0265	0
r_0266	0
r_0267	0
r_0268	0
r_0269	0
r_0270	0
r_0271	0
r_0272	0
r_0273	0
r_0274	0
r_0278	0.0199802
r_0279	0.0309954
r_0280	0
r_0281	0
r_0282	0
r_0283	0
r_0284	0
r_0285	0
r_0286	0
r_0287	0
r_0288	0
r_0289	0
r_0290	0
r_0291	0
r_0292	0
r_0293	0
r_0294	0
r_0295	0
r_0296	0
r_0297	0
r_0298	0
r_0299	0
r_0300	0.535164
r_0301	0
r_0302	0
r_0303	0
r_0304	7.37353e-08
r_0306	0
r_0307	0.0036334
r_0308	0
r_0309	0
r_0310	0
r_0311	0
r_0312	0
r_0313	0.000559006
r_0314	0
r_0315	0
r_0317	0.00271917
r_0318	0
r_0319	0
r_0320	0
r_0321	0
r_0322	0
r_0323	0
r_0326	0.000265447
r_0327	0
r_0328	0
r_0329	0
r_0330	-0.000176965
r_0331	0
r_0332	0
r_0334	0
r_0335	0
r_0340	0
r_0341	0
r_0342	0
r_0343	0
r_0344	0.000270122
r_0345	0
r_0346	4.67482e-06
r_0347	4.67482e-06
r_0348	4.67482e-06
r_0349	-0.00790946
r_0350	4.67482e-06
r_0351	0
r_0352	0.0475295
r_0353	0.0163213
r_0354	0
r_0355	0.00543841
r_0356	0
r_0357	0
r_0358	0
r_0359	0
r_0360	0
r_0361	0.0524213
r_0362	0.0524213
r_0363	0
r_0364	0
r_0365	0
r_0366	1.34311
r_0368	0
r_0369	0
r_0370	0
r_0373	0
r_0399	0
r_0400	0
r_0402	0
r_0410	0
r_0412	0
r_0436	7.37353e-08
r_0437	0
r_0438	8.01118
r_0439	4.00559
r_0440	7.37353e-07
r_0441	0
r_0442	0
r_0443	0
r_0445	0.0115641
r_0446	0
r_0447	0
r_0448	0
r_0449	0
r_0450	0.434271
r_0451	0.432548
r_0452	0.0471038
r_0453	0.00790946
r_0454	0
r_0455	0
r_0457	0
r_0458	0
r_0459	0
r_0460	0
r_0461	0
r_0462	0.00543841
r_0463	0
r_0464	0
r_0465	0
r_0466	0.34688
r_0467	0.531815
r_0468	0.0139497
r_0469	0
r_0470	0
r_0471	0.430444
r_0472	0
r_0473	0.0139497
r_0475	0
r_0476	0.0992528
r_0477	0
r_0478	0.00892716
r_0479	0.0255618
r_0480	0
r_0481	0
r_0482	0
r_0483	0
r_0484	0
r_0485	0
r_0486	1.4198
r_0487	0
r_0488	0
r_0489	0
r_0490	0
r_0491	0.00512106
r_0492	0
r_0497	0
r_0499	0.0157083
r_0500	0
r_0501	0.00581615
r_0502	0.0519235
r_0503	-0.00580214
r_0504	0
r_0505	0.432548
r_0506	0
r_0507	0
r_0508	0
r_0509	0
r_0510	0.026649
r_0511	0
r_0512	0.0245963
r_0514	0.00353916
r_0518	0
r_0519	0
r_0520	0
r_0521	0
r_0522	0
r_0523	0
r_0524	4.67482e-06
r_0525	7.37353e-05
r_0526	0
r_0527	0
r_0528	0
r_0529	0.000255375
r_0530	7.37353e-08
r_0531	7.37353e-08
r_0532	0
r_0533	0
r_0534	1
r_0535	0
r_0536	0.00561547
r_0537	0.00561547
r_0538	0.00561547
r_0539	0.00561547
r_0540	0
r_0541	0
r_0542	0.0242405
r_0543	0
r_0544	0
r_0545	0.0242405
r_0546	0.0205055
r_0547	0
r_0548	0.0162112
r_0549	0.00429427
r_0550	0
r_0551	0
r_0552	0
r_0553	0
r_0554	0
r_0555	0
r_0556	0
r_0557	7.37353e-08
r_0558	0.0163152
r_0559	0
r_0560	0.0163152
r_0561	8.84823e-08
r_0562	0
r_0563	0.00561547
r_0564	0.00561547
r_0565	0.00353916
r_0566	0.0110105
r_0567	0
r_0568	0
r_0569	0.509821
r_0570	0.0213237
r_0571	0
r_0572	0
r_0573	0
r_0574	0
r_0575	0
r_0596	0
r_0597	0
r_0598	0
r_0599	0
r_0600	0
r_0601	0
r_0602	0
r_0603	0
r_0604	0
r_0605	0
r_0606	0
r_0607	0
r_0608	0
r_0609	0
r_0610	0
r_0611	0
r_0612	0
r_0613	0
r_0614	0
r_0615	0
r_0616	0
r_0617	0
r_0618	0
r_0619	0
r_0620	0
r_0621	0
r_0622	0
r_0623	0
r_0624	0
r_0625	0
r_0626	0
r_0627	0
r_0628	0
r_0629	0
r_0630	0
r_0631	0
r_0632	0
r_0633	0
r_0634	0
r_0635	0
r_0636	0
r_0637	0
r_0638	0
r_0639	0
r_0640	0
r_0641	0
r_0642	0
r_0643	0
r_0644	0
r_0645	0
r_0646	0
r_0647	0
r_0648	0
r_0649	0
r_0650	0
r_0651	0
r_0652	0
r_0653	0
r_0654	0
r_0655	0
r_0656	0
r_0657	0
r_0658	0.457703
r_0659	0
r_0661	0
r_0662	0
r_0663	-0.0163213
r_0664	0
r_0665	0.0163213
r_0666	0
r_0667	0.00543841
r_0668	0
r_0669	0.0163213
r_0670	0
r_0671	0.00860507
r_0672	0
r_0673	0
r_0674	0
r_0675	0
r_0676	0
r_0678	0.0242405
r_0679	0
r_0680	0
r_0681	0
r_0682	0
r_0683	0
r_0687	0
r_0688	0
r_0689	0
r_0690	0
r_0691	0
r_0692	0
r_0693	0
r_0694	0.00860507
r_0695	0
r_0696	0
r_0697	0
r_0698	0.00271917
r_0699	-0.0251045
r_0700	0
r_0701	0.0251045
r_0702	0
r_0703	0
r_0704	0
r_0705	0
r_0706	0
r_0707	0
r_0708	0
r_0711	0.0242405
r_0712	0
r_0713	0.535164
r_0714	-0.060539
r_0715	0
r_0716	0
r_0717	0
r_0718	0.00502602
r_0719	0
r_0721	0
r_0722	0.0524213
r_0723	-0.0524213
r_0724	0
r_0725	0.037032
r_0726	0.0103459
r_0727	0.0146261
r_0728	0
r_0729	0.00429418
r_0730	0
r_0731	0
r_0732	0.037032
r_0733	0
r_0734	0
r_0735	0.0163152
r_0736	0
r_0737	0
r_0738	0
r_0739	0.0163152
r_0747	0
r_0748	0
r_0749	0
r_0750	0
r_0751	0
r_0752	0
r_0753	0
r_0754	0
r_0755	0
r_0756	0
r_0757	0.000631382
r_0758	0.000631382
r_0759	0.013611
r_0760	0
r_0761	0
r_0762	0.00860507
r_0763	0
r_0764	0
r_0765	0
r_0766	0
r_0767	0
r_0768	0.00860507
r_0769	0
r_0770	1.47118
r_0771	0.000241114
r_0772	0
r_0773	2.09395
r_0774	0
r_0775	0
r_0781	0
r_0782	0
r_0783	0
r_0784	0
r_0785	0.00860507
r_0786	0.00860507
r_0787	0
r_0788	0
r_0789	0
r_0790	0
r_0791	0
r_0792	0
r_0793	0
r_0795	0.000870674
r_0796	0
r_0797	0
r_0798	0
r_0799	0
r_0800	0.0702843
r_0801	0
r_0802	0
r_0803	0
r_0804	0
r_0805	0
r_0806	0
r_0807	0
r_0810	0
r_0811	0.114111
r_0812	0
r_0813	0.00429418
r_0815	0
r_0816	0.013611
r_0817	0
r_0818	0.013611
r_0819	0
r_0820	-0.00790946
r_0821	0.00790946
r_0831	0.432548
r_0832	0.432548
r_0841	1.40097e-05
r_0842	1.40097e-05
r_0843	1.40097e-05
r_0844	0
r_0845	0
r_0847	0
r_0848	0
r_0849	0
r_0850	0
r_0851	-0.011341
r_0852	0.011341
r_0853	0
r_0854	0
r_0855	0.0157083
r_0882	0
r_0883	0.00486729
r_0884	0
r_0885	0
r_0886	0.434271
r_0887	0.233372
r_0888	0.110477
r_0889	0.34688
r_0890	0
r_0891	0.0766936
r_0892	1.4198
r_0893	1.34311
r_0902	-0.0524213
r_0903	8.84823e-08
r_0904	0.0163152
r_0905	1.40097e-05
r_0906	1.40097e-05
r_0907	0
r_0908	0.0157082
r_0909	0.00561547
r_0910	0.00561547
r_0911	0.0157082
r_0912	0.0213237
r_0913	0.0110105
r_0914	0.0157083
r_0915	0.0157083
r_0916	0.0488628
r_0917	0.0766936
r_0918	0.0766936
r_0919	0
r_0920	0
r_0921	0
r_0922	0
r_0929	0
r_0935	2.94941e-07
r_0936	0
r_0937	1.40097e-05
r_0938	0.011341
r_0939	0.00863919
r_0940	0
r_0941	0.0139497
r_0942	3.68676e-08
r_0943	0
r_0949	0
r_0950	0
r_0951	0
r_0953	0
r_0954	0
r_0955	0
r_0956	0
r_0957	0.0139497
r_0958	0.169869
r_0959	0.0993631
r_0960	0
r_0961	0.633455
r_0962	1.28112
r_0963	0
r_0964	0
r_0965	0
r_0966	0
r_0967	0.000147471
r_0968	7.37353e-05
r_0969	0
r_0970	0.000255375
r_0971	0
r_0972	0
r_0973	0
r_0974	1.00722e-05
r_0975	0
r_0976	0.000442412
r_0977	0
r_0978	0.000176965
r_0979	0
r_0982	0.158485
r_0983	0
r_0984	0.188248
r_0985	0
r_0986	0
r_0987	0
r_0988	0.0242405
r_0989	0.0242405
r_0990	0.233372
r_0992	0
r_0993	0
r_0995	0.015703
r_0996	0.0309954
r_0997	0.0309954
r_0998	0
r_0999	0
r_1000	0
r_1001	0
r_1002	1.40097e-05
r_1003	0
r_1004	0
r_1005	0
r_1006	0
r_1007	0
r_1008	0
r_1009	0
r_1010	0
r_1011	0.00271917
r_1012	0.00271917
r_1021	0.440457
r_1022	0.432548
r_1023	8.84823e-08
r_1024	0
r_1025	0
r_1026	0.00486729
r_1027	0.00486729
r_1028	0
r_1029	0
r_1030	0
r_1031	0
r_1032	0
r_1033	0
r_1034	0
r_1035	0
r_1036	8.84823e-08
r_1037	0
r_1038	0.00517901
r_1039	0
r_1040	0
r_1041	0.0162112
r_1042	0.0162112
r_1043	0
r_1045	0.000265447
r_1046	0
r_1047	0
r_1048	-0.12375
r_1049	0.109622
r_1050	0.0786264
r_1051	0.0101958
r_1054	0.662521
r_1055	0.0110105
r_1056	0
r_1057	0.00240542
r_1058	0
r_1063	0.00863919
r_1065	0
r_1066	0.00863919
r_1067	0
r_1068	0
r_1069	0
r_1070	0
r_1071	0
r_1072	0.0036334
r_1073	0
r_1074	0
r_1075	0
r_1076	0
r_1077	0
r_1078	0
r_1079	0
r_1080	0
r_1081	7.37353e-08
r_1082	0
r_1083	7.37353e-08
r_1084	0.110477
r_1085	0
r_1086	0
r_1087	0
r_1088	-0.0224111
r_1089	0.0224111
r_1090	0
r_1091	0
r_1092	0
r_1093	0
r_1094	0
r_1095	0
r_1096	0
r_1097	0
r_1098	0
r_1099	0.0242405
r_1100	0
r_1101	0
r_1102	0
r_1103	0
r_1104	0
r_1106	0
r_1107	0
r_1108	0
r_1109	0
r_1110	5.64593
r_1111	0
r_1112	-0.138638
r_1113	0
r_1114	0
r_1115	0.527174
r_1116	0
r_1118	0
r_1119	0
r_1120	0
r_1121	0
r_1122	0
r_1123	0
r_1124	0
r_1125	0
r_1126	-0.107643
r_1127	-0.0309954
r_1128	0
r_1129	0.0163152
r_1130	0
r_1131	0
r_1132	0
r_1133	0
r_1134	0
r_1135	0
r_1136	0
r_1137	0
r_1138	0
r_1139	0
r_1146	0
r_1147	0
r_1148	0
r_1149	0
r_1151	0
r_1161	0
r_1162	0
r_1164	0
r_1165	0
r_1166	1
r_1167	0
r_1168	0
r_1169	0
r_1170	0
r_1171	0
r_1172	0
r_1173	0
r_1174	0
r_1175	0
r_1176	0
r_1177	0
r_1178	2.31529e-06
r_1179	7.37353e-08
r_1180	0
r_1181	0
r_1182	0
r_1183	0
r_1184	0
r_1185	0
r_1186	0
r_1187	0
r_1188	0
r_1189	0
r_1190	0
r_1191	0
r_1192	0
r_1193	0
r_1194	0.049633
r_1195	0
r_1196	0
r_1197	0
r_1198	0
r_1199	0
r_1200	0
r_1201	0
r_1202	0
r_1203	0
r_1204	0
r_1205	0
r_1206	0
r_1207	0
r_1208	0
r_1209	0
r_1210	0
r_1211	0
r_1212	0
r_1213	0
r_1214	0
r_1215	0
r_1216	0
r_1217	0
r_1218	0
r_1219	0
r_1220	0
r_1221	0
r_1222	0
r_1223	0
r_1224	0
r_1225	0
r_1226	0
r_1227	0
r_1228	0
r_1229	0
r_1230	0
r_1231	0
r_1232	0
r_1235	0
r_1236	0
r_1237	0.013611
r_1238	0
r_1239	0
r_1241	0
r_1242	0
r_1243	0
r_1244	0.479769
r_1245	4.59529
r_1249	0.000267659
r_1250	0
r_1251	0
r_1252	0
r_1253	0
r_1254	-0.252262
r_1255	0
r_1256	0
r_1257	0
r_1258	-0.000292729
r_1259	0
r_1260	0
r_1261	0
r_1262	0
r_1263	0
r_1264	0
r_1265	0.00790955
r_1266	0.00634199
r_1267	0
r_1268	0
r_1269	0
r_1270	0
r_1271	0
r_1272	0
r_1273	0
r_1274	0
r_1275	0
r_1276	0
r_1277	-4.00031
r_1278	0
r_1449	0
r_1450	0
r_1451	0
r_1452	0
r_1453	0
r_1454	0
r_1455	0
r_1456	0
r_1457	0
r_1458	0
r_1479	0
r_1480	0
r_1481	0
r_1482	0
r_1483	0
r_1484	0
r_1485	0
r_1486	0
r_1487	0
r_1488	0
r_1509	0
r_1510	0
r_1511	0
r_1512	0
r_1513	0
r_1514	0
r_1515	0
r_1516	0
r_1517	0
r_1518	0
r_1542	0
r_1543	0
r_1545	0
r_1546	0
r_1547	0
r_1548	0
r_1549	0
r_1550	0
r_1551	0
r_1552	0
r_1553	0
r_1554	0
r_1560	0
r_1562	0
r_1563	0
r_1564	0
r_1565	0
r_1566	0
r_1567	-0.0309954
r_1568	-1.40097e-05
r_1572	0
r_1573	0
r_1574	-0.0251045
r_1575	0
r_1576	0
r_1577	0
r_1578	0
r_1579	0
r_1580	0
r_1581	0
r_1582	0
r_1583	0
r_1585	0.0163213
r_1586	0
r_1587	0
r_1588	0
r_1589	0
r_1590	0
r_1591	0
r_1595	0
r_1596	-0.0163213
r_1597	0
r_1598	0
r_1599	0
r_1600	0
r_1601	0
r_1603	8.84823e-08
r_1604	0
r_1605	0
r_1606	4.67482e-06
r_1607	0
r_1608	0
r_1609	0
r_1610	0
r_1611	0
r_1613	0
r_1614	0
r_1615	0
r_1616	0
r_1617	0
r_1618	0
r_1619	0
r_1620	0
r_1621	0
r_1622	-5.89882e-07
r_1623	0
r_1624	0
r_1625	0
r_1627	0
r_1628	0
r_1629	0
r_1630	0
r_1631	0
r_1632	0
r_1633	0
r_1634	0
r_1635	0
r_1637	0
r_1638	0
r_1639	0
r_1640	0
r_1641	0
r_1642	0
r_1643	0
r_1644	0
r_1645	0
r_1647	0
r_1648	0
r_1649	0
r_1650	0
r_1651	0
r_1652	0
r_1654	-0.527174
r_1656	0
r_1657	0
r_1658	0
r_1659	0
r_1660	0
r_1661	0
r_1663	0
r_1664	0
r_1665	0
r_1667	0.27869
r_1668	0
r_1669	0
r_1671	0
r_1672	2.06478
r_1673	0
r_1674	0
r_1675	0
r_1676	0
r_1677	0
r_1678	0
r_1679	0
r_1680	0
r_1681	0
r_1682	0.00271917
r_1683	0
r_1684	0
r_1685	0
r_1686	0
r_1687	0
r_1688	0
r_1689	0
r_1690	0
r_1691	0
r_1694	0
r_1695	0
r_1696	-1.7001
r_1697	2.06478
r_1698	0
r_1699	0
r_1700	0
r_1702	0
r_1703	0.00131309
r_1704	-0.000442412
r_1705	0
r_1706	0
r_1707	0
r_1708	0.0309954
r_1709	0
r_1710	0
r_1711	0
r_1712	0
r_1713	0
r_1714	-1
r_1715	0
r_1716	0
r_1717	0
r_1718	0
r_1719	0
r_1720	0
r_1721	0
r_1722	0
r_1723	0
r_1724	0
r_1725	0
r_1726	0
r_1727	0
r_1728	0
r_1729	-0.000265447
r_1730	0
r_1731	0
r_1732	0
r_1733	0
r_1734	0
r_1735	0
r_1736	1.40097e-05
r_1737	0
r_1738	4.67482e-06
r_1739	0
r_1743	0
r_1744	4.67482e-06
r_1745	-4.67482e-06
r_1746	0
r_1747	0
r_1748	-0.0524213
r_1749	0
r_1750	0
r_1751	0
r_1752	0
r_1753	0
r_1754	0.00271917
r_1757	0
r_1758	0.0019601
r_1759	0
r_1761	0
r_1762	0
r_1763	0
r_1764	0
r_1765	0
r_1766	7.37353e-08
r_1770	0
r_1771	0
r_1772	0
r_1774	0
r_1775	0
r_1776	0
r_1777	0
r_1788	0
r_1790	0
r_1791	0
r_1792	0
r_1793	0
r_1794	0
r_1795	0
r_1796	0
r_1797	0
r_1798	0
r_1800	0
r_1801	0
r_1802	0
r_1803	0
r_1805	0
r_1806	0
r_1807	0
r_1808	0
r_1809	0
r_1810	0
r_1811	0.0116189
r_1812	-4.67482e-06
r_1813	-4.7633e-06
r_1814	4.7633e-06
r_1815	0
r_1816	0
r_1817	0
r_1818	0
r_1819	0
r_1820	0
r_1821	0
r_1822	0
r_1823	0
r_1824	0
r_1825	0.00543833
r_1826	0
r_1827	0
r_1829	0
r_1830	0
r_1831	0
r_1832	0.21497
r_1833	0
r_1834	0
r_1835	0
r_1836	0
r_1837	0
r_1838	0.0242405
r_1839	0
r_1840	-0.0163152
r_1841	0
r_1842	0
r_1843	0
r_1844	0
r_1845	0
r_1846	0
r_1847	0
r_1848	0
r_1849	0
r_1850	0
r_1851	0
r_1852	0
r_1853	0
r_1854	0
r_1855	0
r_1856	0
r_1857	0
r_1858	0
r_1859	0
r_1860	0
r_1861	-2.31529e-06
r_1862	0
r_1863	0
r_1864	0
r_1865	0
r_1866	0
r_1867	0
r_1868	0
r_1869	0
r_1870	0
r_1871	0
r_1872	0
r_1873	0
r_1874	0
r_1875	0
r_1876	0
r_1877	0
r_1878	0
r_1879	0
r_1880	0
r_1881	0
r_1882	0
r_1883	0
r_1884	0
r_1885	0
r_1886	0
r_1887	0.0139497
r_1889	0
r_1890	0
r_1891	0
r_1892	0
r_1893	0
r_1895	0
r_1896	0
r_1897	0
r_1898	0
r_1899	0
r_1900	0
r_1901	0
r_1902	0
r_1903	0
r_1904	0
r_1905	0
r_1906	0
r_1907	0
r_1908	0
r_1909	0
r_1910	0
r_1911	0
r_1912	0
r_1913	0
r_1914	0
r_1915	0
r_1916	0
r_1919	0
r_1920	0
r_1921	0
r_1922	0
r_1923	0
r_1924	0
r_1925	0
r_1926	0
r_1927	0
r_1928	0
r_1929	0
r_1930	0
r_1931	0
r_1932	-0.0524213
r_1935	0
r_1936	0
r_1937	0
r_1938	0
r_1939	0
r_1940	0
r_1941	0
r_1942	0
r_1943	0
r_1944	0
r_1945	0
r_1946	0
r_1947	0
r_1952	0
r_1963	-0.00543833
r_1964	0.00543833
r_1965	-0.00581615
r_1966	0
r_1967	0
r_1968	0
r_1970	0
r_1971	0
r_1972	0
r_1974	0
r_1975	0
r_1976	0
r_1977	0.00271917
r_1978	2.0028
r_1979	2.06768
r_1980	0
r_1981	0
r_1984	0
r_1987	0
r_1988	0
r_1989	0
r_1990	0
r_1991	0
r_1992	-2.06768
r_1993	0
r_1994	0
r_1995	0
r_1996	0
r_1997	0
r_1998	0
r_1999	0
r_2000	0
r_2001	0
r_2002	0
r_2003	0
r_2004	0
r_2005	-0.479769
r_2008	0
r_2020	-0.000267659
r_2022	7.37353e-08
r_2023	0
r_2024	0
r_2025	0
r_2026	0
r_2027	0
r_2028	0
r_2029	0
r_2030	7.37353e-05
r_2031	0
r_2032	0.509821
r_2033	0.252262
r_2034	0.739809
r_2036	0
r_2037	0
r_2038	0
r_2039	0
r_2040	0
r_2041	0
r_2042	0
r_2043	0
r_2044	0
r_2045	-0.00580214
r_2046	0
r_2049	-0.000292729
r_2050	0
r_2051	0
r_2052	0
r_2053	0.00271917
r_2054	0.00271917
r_2055	0
r_2056	0
r_2057	0
r_2058	0
r_2060	-0.00634199
r_2061	0
r_2062	0
r_2063	0
r_2064	0
r_2065	0
r_2066	0
r_2067	0
r_2068	0
r_2069	8.84823e-08
r_2070	8.84823e-08
r_2071	0
r_2072	0
r_2073	0
r_2074	0
r_2075	0
r_2079	0
r_2080	0
r_2082	0
r_2083	0
r_2084	0
r_2085	0
r_2086	0
r_2087	0
r_2089	0
r_2090	0
r_2091	0
r_2092	0
r_2093	-0.0224111
r_2094	-0.00271917
r_2095	0
r_2096	-7.71643
r_2097	0
r_2098	0
r_2099	0
r_2100	4.00031
r_2101	0
r_2102	0
r_2103	0
r_2104	0
r_2105	0
r_2106	0
r_2107	0
r_2108	0.0737353
r_2111	0.0737353
r_2112	0
r_2113	0
r_2114	0.00860507
r_2115	0
r_2116	0
r_2117	0
r_2118	0
r_2119	0
r_2125	0
r_2126	0
r_2129	0
r_2131	0.0774618
r_2132	0
r_2134	0
r_2136	0
r_2137	0
r_2139	0
r_2140	0.00920266
r_2141	0.00286019
r_2142	0
r_2143	0
r_2144	0
r_2145	0
r_2146	0
r_2147	0
r_2148	0
r_2149	0
r_2150	0
r_2151	0
r_2152	0
r_2153	0
r_2154	0
r_2155	0
r_2156	0
r_2157	0
r_2158	0
r_2159	0
r_2160	0
r_2161	0
r_2162	0
r_2163	0
r_2164	0
r_2165	0
r_2166	0
r_2167	0
r_2168	0
r_2169	0
r_2170	0
r_2171	0
r_2172	0
r_2173	0
r_2174	0
r_2175	0
r_2176	0
r_2177	0
r_2178	0
r_2179	0
r_2180	0
r_2181	0
r_2182	0.00687761
r_2183	0.00227279
r_2184	0
r_2185	0
r_2186	0
r_2187	0
r_2188	0
r_2189	0
r_2190	0
r_2191	0
r_2192	0
r_2193	0
r_2194	0
r_2195	0
r_2196	0
r_2197	-0.000430676
r_2198	0
r_2199	0
r_2200	0
r_2201	0
r_2202	0
r_2203	0
r_2204	0
r_2205	0
r_2206	0
r_2207	0
r_2208	0
r_2209	0
r_2210	0
r_2211	0
r_2212	0
r_2213	0
r_2214	0
r_2215	0
r_2216	0
r_2217	0
r_2218	0
r_2219	0
r_2220	0
r_2221	0
r_2222	0
r_2223	0
r_2224	0
r_2225	0
r_2226	0
r_2227	0
r_2228	0
r_2229	0
r_2230	0
r_2231	0
r_2232	0
r_2233	0
r_2234	0
r_2235	0
r_2236	0
r_2237	0
r_2238	0
r_2239	0
r_2240	0
r_2241	0
r_2242	0
r_2243	0
r_2244	0
r_2245	0
r_2246	0
r_2247	0
r_2248	0
r_2249	0
r_2250	0
r_2251	0
r_2252	0
r_2253	0
r_2254	0
r_2255	0
r_2256	0
r_2257	0
r_2258	0
r_2259	0
r_2260	0
r_2261	0
r_2262	0
r_2263	0
r_2264	0
r_2265	0
r_2266	0
r_2267	0
r_2268	0
r_2269	0
r_2270	0
r_2271	0
r_2272	0
r_2273	0
r_2274	0
r_2275	0
r_2276	0
r_2277	0
r_2278	0
r_2279	0
r_2280	0
r_2281	0
r_2282	0
r_2283	0
r_2284	0
r_2285	0
r_2286	0
r_2287	0
r_2288	0
r_2289	0
r_2290	0
r_2291	0
r_2292	0
r_2293	0
r_2294	0
r_2295	0
r_2296	0
r_2297	0
r_2298	0
r_2299	0
r_2300	0
r_2301	0
r_2302	0
r_2303	0
r_2304	0
r_2305	0
r_2308	0.00232506
r_2309	0.00220859
r_2310	0.000587408
r_2311	0
r_2312	0
r_2313	0
r_2314	0
r_2315	0
r_2316	0
r_2317	0
r_2318	0
r_2319	0
r_2320	0
r_2321	0
r_2322	0
r_2323	0
r_2324	0
r_2325	0
r_2326	0
r_2327	0
r_2328	0
r_2329	0
r_2330	0
r_2331	0
r_2332	0.00102387
r_2333	0.00130119
r_2334	0.00210118
r_2335	0.000107415
r_2336	0.000482295
r_2337	0.000105113
r_2338	0
r_2339	0
r_2340	0
r_2341	0
r_2342	0
r_2343	0
r_2344	0
r_2345	0
r_2346	0.000630997
r_2347	0
r_2348	0
r_2349	0
r_2350	0
r_2351	0
r_2352	0
r_2353	0
r_2354	0
r_2355	0
r_2356	0
r_2357	0
r_2358	0
r_2359	0
r_2360	0
r_2361	0
r_2362	0
r_2363	0
r_2364	0
r_2365	0
r_2366	0
r_2367	0
r_2368	0
r_2369	0
r_2370	0
r_2371	0
r_2372	0
r_2373	0
r_2374	0
r_2375	0
r_2376	0
r_2377	0
r_2378	0.000630997
r_2379	0
r_2380	0
r_2381	0
r_2382	0
r_2383	0
r_2384	0
r_2385	0
r_2386	0
r_2387	0
r_2388	0
r_2389	0
r_2390	0
r_2391	0
r_2392	0
r_2393	0
r_2394	0
r_2395	0
r_2396	0
r_2397	0
r_2398	0
r_2399	0
r_2400	0
r_2401	0
r_2402	0
r_2403	0
r_2404	0
r_2405	0
r_2406	0
r_2407	0
r_2408	0
r_2409	0
r_2410	0
r_2411	0
r_2412	0
r_2413	0
r_2414	0
r_2415	0
r_2416	0
r_2417	0
r_2418	0
r_2419	0
r_2420	0
r_2421	0
r_2422	0
r_2423	0
r_2424	0
r_2425	0
r_2426	0
r_2427	0
r_2428	0
r_2429	0
r_2430	0
r_2431	0
r_2432	0.00102387
r_2433	0.00147018
r_2434	0.000482295
r_2435	0
r_2436	0.00130119
r_2437	0.000107415
r_2438	0.000105113
r_2439	0
r_2440	0
r_2441	0
r_2442	0
r_2443	0
r_2444	0
r_2445	0
r_2446	0.00102387
r_2447	0.0008388
r_2448	0.000482295
r_2449	0
r_2450	0.00130119
r_2451	0.000107415
r_2452	0.000105113
r_2453	0
r_2454	0
r_2455	0.000631382
r_2456	0
r_2457	0
r_2458	0
r_2459	0
r_2460	0
r_2461	0
r_2462	0
r_2463	0
r_2464	0
r_2465	0
r_2466	0
r_2467	0
r_2468	0
r_2469	0
r_2470	0
r_2471	0
r_2472	0
r_2473	0
r_2474	0
r_2475	0
r_2476	0
r_2477	0
r_2478	0
r_2479	0
r_2480	0.00102387
r_2481	0.000239327
r_2482	0.000482295
r_2483	0
r_2484	0.00130119
r_2485	0.000107415
r_2486	0.000105113
r_2487	0
r_2488	0.00102387
r_2489	0
r_2490	0
r_2491	0
r_2492	0.00130119
r_2493	0.000107415
r_2494	0.000105113
r_2495	0
r_2496	0.00102387
r_2497	0
r_2498	0
r_2499	0
r_2500	0.00130119
r_2501	0.000107415
r_2502	0.000105113
r_2503	0
r_2504	0.00102387
r_2505	0
r_2506	0
r_2507	0
r_2508	0.00130119
r_2509	0.000107415
r_2510	0.000105113
r_2511	0
r_2512	0
r_2513	0
r_2514	0
r_2515	0
r_2516	0
r_2517	0
r_2518	0
r_2519	0
r_2520	0
r_2521	0
r_2522	0
r_2523	0
r_2524	0
r_2525	0
r_2526	0
r_2527	0
r_2528	0
r_2529	0
r_2530	0
r_2531	0
r_2532	0
r_2533	0
r_2534	0
r_2535	0
r_2536	0
r_2537	0
r_2538	0
r_2539	0
r_2540	0
r_2541	0
r_2542	0
r_2543	0
r_2544	0
r_2545	0
r_2546	0
r_2547	0
r_2548	0
r_2549	0
r_2550	0
r_2551	0
r_2552	0
r_2553	0
r_2554	0
r_2555	0
r_2556	0
r_2557	0
r_2558	0
r_2559	0
r_2560	0
r_2561	0
r_2562	0
r_2563	0
r_2564	0
r_2565	0
r_2566	0
r_2567	0
r_2568	0
r_2569	0
r_2570	0
r_2571	0
r_2572	0
r_2573	0
r_2574	0
r_2575	0
r_2576	0
r_2577	0
r_2578	0
r_2579	0
r_2580	0
r_2581	0
r_2582	0
r_2583	0
r_2584	0
r_2585	0
r_2586	0
r_2587	0
r_2588	0
r_2589	0
r_2590	0
r_2591	0
r_2592	0
r_2593	0
r_2594	0
r_2595	0
r_2596	0
r_2597	0
r_2598	0
r_2599	0
r_2600	0
r_2601	0
r_2602	0
r_2603	0
r_2604	0
r_2605	0
r_2606	0
r_2607	0
r_2608	0
r_2609	0
r_2610	0
r_2611	0
r_2612	0
r_2613	0
r_2614	0
r_2615	0
[truncated: 2,075 more rows]

## Sheet: distances_MA
rxns	distance
CaHqd2	2
EX_muconic_acid	4
KpAroY	1
Muconic_acid_transport	3
PaAroZ	0
r_0001	5
r_0002	6
r_0003	6
r_0004	5
r_0005	7
r_0006	7
r_0007	7
r_0012	7
r_0013	7
r_0014	9
r_0015	10
r_0016	6
r_0017	8
r_0018	6
r_0019	8
r_0020	4
r_0021	8
r_0022	9
r_0023	8
r_0024	7
r_0025	6
r_0026	6
r_0027	7
r_0028	6
r_0029	7
r_0030	7
r_0032	7
r_0033	10000
r_0034	10000
r_0035	10000
r_0036	10000
r_0037	10000
r_0038	6
r_0039	1
r_0040	2
r_0041	8
r_0042	3
r_0043	9
r_0044	9
r_0045	6
r_0057	8
r_0058	7
r_0059	7
r_0060	8
r_0061	8
r_0062	7
r_0063	7
r_0064	7
r_0065	3
r_0066	5
r_0067	5
r_0068	6
r_0069	10000
r_0070	7
r_0072	7
r_0073	15
r_0074	16
r_0075	8
r_0076	9
r_0077	8
r_0078	8
r_0079	6
r_0080	7
r_0081	7
r_0082	15
r_0083	15
r_0084	8
r_0085	6
r_0086	8
r_0087	9
r_0088	16
r_0089	15
r_0090	5
r_0091	7
r_0092	15
r_0093	15
r_0094	6
r_0095	6
r_0096	7
r_0097	6
r_0099	6
r_0100	7
r_0101	7
r_0102	7
r_0103	7
r_0104	6
r_0105	7
r_0106	7
r_0107	7
r_0108	6
r_0109	7
r_0111	6
r_0112	6
r_0113	6
r_0114	7
r_0115	7
r_0116	9
r_0117	7
r_0118	6
r_0119	8
r_0120	8
r_0121	8
r_0122	10
r_0123	8
r_0124	8
r_0125	8
r_0126	7
r_0127	7
r_0128	7
r_0129	7
r_0130	7
r_0131	7
r_0132	7
r_0133	7
r_0134	7
r_0135	7
r_0137	8
r_0138	8
r_0139	7
r_0140	7
r_0142	7
r_0144	6
r_0145	7
r_0146	7
r_0147	10000
r_0151	7
r_0152	7
r_0153	6
r_0154	7
r_0155	8
r_0156	5
r_0157	6
r_0158	7
r_0159	7
r_0160	7
r_0161	7
r_0162	7
r_0163	6
r_0164	6
r_0165	7
r_0166	8
r_0167	9
r_0168	8
r_0169	7
r_0170	8
r_0171	7
r_0172	7
r_0173	6
r_0174	7
r_0175	7
r_0176	9
r_0177	8
r_0178	9
r_0179	7
r_0180	8
r_0181	7
r_0182	7
r_0183	8
r_0184	7
r_0185	7
r_0186	8
r_0187	9
r_0188	10
r_0189	7
r_0190	8
r_0191	9
r_0192	9
r_0193	8
r_0194	7
r_0195	6
r_0198	7
r_0199	10000
r_0200	6
r_0201	7
r_0202	6
r_0203	5
r_0204	10000
r_0205	9
r_0206	7
r_0207	7
r_0208	6
r_0209	8
r_0210	9
r_0211	6
r_0212	7
r_0213	8
r_0214	6
r_0215	6
r_0216	5
r_0217	6
r_0218	6
r_0219	7
r_0220	6
r_0221	7
r_0222	10000
r_0223	10000
r_0224	10000
r_0225	7
r_0228	8
r_0229	9
r_0230	10
r_0231	10
r_0233	8
r_0234	9
r_0235	12
r_0236	13
r_0237	8
r_0238	12
r_0239	11
r_0240	10
r_0241	11
r_0242	9
r_0243	8
r_0244	9
r_0249	6
r_0250	6
r_0252	7
r_0253	7
r_0254	6
r_0259	9
r_0260	9
r_0261	9
r_0262	9
r_0263	9
r_0264	9
r_0265	9
r_0266	9
r_0267	9
r_0268	9
r_0269	9
r_0270	9
r_0271	6
r_0272	7
r_0273	7
r_0274	8
r_0278	5
r_0279	4
r_0280	6
r_0281	12
r_0282	14
r_0283	13
r_0284	13
r_0285	13
r_0286	13
r_0287	13
r_0288	13
r_0289	13
r_0290	13
r_0291	13
r_0292	13
r_0293	13
r_0294	13
r_0295	13
r_0296	13
r_0297	13
r_0298	13
r_0299	13
r_0300	5
r_0301	6
r_0302	5
r_0303	5
r_0304	9
r_0306	6
r_0308	5
r_0309	6
r_0310	6
r_0311	6
r_0312	7
r_0313	6
r_0314	8
r_0315	9
r_0317	9
r_0318	7
r_0319	9
r_0320	8
r_0321	8
r_0322	5
r_0323	6
r_0328	10000
r_0329	10000
r_0331	7
r_0332	10000
r_0334	10
r_0335	8
r_0340	9
r_0341	9
r_0342	9
r_0343	9
r_0344	7
r_0345	8
r_0346	6
r_0347	8
r_0348	10
r_0349	7
r_0350	7
r_0351	7
r_0352	7
r_0353	7
r_0354	5
r_0355	10
r_0356	6
r_0357	14
r_0358	14
r_0359	7
r_0360	9
r_0361	8
r_0362	9
r_0365	10000
r_0366	4
r_0368	11
r_0369	6
r_0370	8
r_0373	10
r_0399	8
r_0400	8
r_0402	8
r_0410	8
r_0412	8
r_0436	11
r_0437	6
r_0438	6
r_0439	6
r_0443	7
r_0446	7
r_0447	8
r_0448	5
r_0449	5
r_0450	5
r_0451	6
r_0452	6
r_0453	7
r_0454	7
r_0455	7
r_0457	6
r_0458	8
r_0459	8
r_0460	6
r_0461	10
r_0462	10
r_0463	7
r_0464	8
r_0465	5
r_0466	6
r_0467	5
r_0468	6
r_0469	6
r_0470	6
r_0471	6
r_0472	6
r_0473	7
r_0475	6
r_0476	6
r_0477	5
r_0478	6
r_0479	6
r_0480	7
r_0481	7
r_0482	7
r_0483	7
r_0484	7
r_0485	6
r_0486	5
r_0487	6
r_0488	6
r_0489	6
r_0490	6
r_0491	5
r_0492	6
r_0497	6
r_0499	7
r_0500	6
r_0501	7
r_0502	6
r_0503	7
r_0504	7
r_0505	7
r_0506	7
r_0507	8
r_0508	8
r_0509	8
r_0510	7
r_0511	7
r_0512	6
r_0514	6
r_0518	7
r_0519	9
r_0520	10
r_0521	9
r_0522	9
r_0523	10
r_0524	11
r_0525	11
r_0526	8
r_0527	7
r_0530	9
r_0531	10
r_0532	7
r_0533	5
r_0534	6
r_0535	6
r_0536	8
r_0537	7
r_0538	6
r_0539	8
r_0540	9
r_0541	7
r_0542	8
r_0543	7
r_0544	6
r_0545	7
r_0546	7
r_0547	7
r_0548	7
r_0549	6
r_0550	6
r_0551	10000
r_0552	7
r_0553	6
r_0554	6
r_0555	7
r_0556	6
r_0557	9
r_0558	8
r_0559	7
r_0560	6
r_0561	8
r_0562	7
r_0563	6
r_0564	7
r_0565	7
r_0566	6
r_0567	7
r_0570	8
r_0571	13
r_0572	12
r_0573	12
r_0574	11
r_0575	11
r_0596	9
r_0597	9
r_0598	9
r_0599	9
r_0600	9
r_0601	9
r_0602	9
r_0603	9
r_0604	9
r_0605	9
r_0606	9
r_0607	9
r_0608	9
r_0609	9
r_0610	9
r_0611	9
r_0612	9
r_0613	9
r_0614	9
r_0615	9
r_0616	10000
r_0617	10000
r_0618	10000
r_0619	10000
r_0620	10000
r_0621	10000
r_0622	10000
r_0623	10000
r_0624	10000
r_0625	10000
r_0626	10000
r_0627	10000
r_0628	10000
r_0629	10000
r_0630	10000
r_0631	10000
r_0632	10000
r_0633	10000
r_0634	10000
r_0635	10000
r_0636	10000
r_0637	10000
r_0638	10000
r_0639	10000
r_0640	10000
r_0641	10000
r_0642	10000
r_0643	10000
r_0644	10000
r_0645	10000
r_0646	8
r_0647	8
r_0648	8
r_0649	8
r_0650	8
r_0651	8
r_0652	8
r_0653	8
r_0654	8
r_0655	8
r_0656	6
r_0657	6
r_0658	6
r_0659	6
r_0661	6
r_0662	6
r_0663	6
r_0664	6
r_0665	7
r_0666	7
r_0667	10
r_0668	10000
r_0669	7
r_0670	6
r_0671	6
r_0672	7
r_0673	7
r_0674	6
r_0675	6
r_0676	7
r_0678	7
r_0679	6
r_0680	7
r_0681	6
r_0682	6
r_0683	7
r_0687	10000
r_0688	6
r_0689	5
r_0690	6
r_0691	10000
r_0692	7
r_0693	7
r_0694	6
r_0695	6
r_0696	6
r_0697	6
r_0698	9
r_0699	6
r_0700	6
r_0701	7
r_0702	7
r_0703	10000
r_0704	10000
r_0705	10000
r_0706	10000
r_0707	10000
r_0708	10000
r_0711	7
r_0712	8
r_0713	6
r_0714	5
r_0715	6
r_0716	6
r_0717	6
r_0718	6
r_0719	6
r_0721	7
r_0722	7
r_0723	5
r_0724	9
r_0725	7
r_0726	7
r_0727	6
r_0728	8
r_0729	7
r_0730	8
r_0731	7
r_0732	7
r_0733	8
r_0734	6
r_0735	9
r_0736	9
r_0737	9
r_0738	9
r_0739	10
r_0747	9
r_0748	9
r_0749	9
r_0750	9
r_0751	9
r_0752	9
r_0753	9
r_0754	9
r_0755	9
r_0756	9
r_0757	7
r_0758	6
r_0759	7
r_0760	6
r_0761	6
r_0762	6
r_0763	7
r_0764	10
r_0767	8
r_0768	6
r_0769	7
r_0770	7
r_0773	7
r_0774	7
r_0775	8
r_0781	7
r_0782	7
r_0783	9
r_0784	10
r_0785	7
r_0786	7
r_0787	8
r_0801	10000
r_0807	10000
r_0812	6
r_0813	6
r_0815	6
r_0816	7
r_0817	7
r_0818	7
r_0819	6
r_0820	7
r_0821	8
r_0831	7
r_0832	6
r_0841	8
r_0842	7
r_0843	7
r_0844	8
r_0845	8
r_0847	8
r_0848	8
r_0849	8
r_0850	8
r_0851	6
r_0852	6
r_0853	7
r_0854	6
r_0855	7
r_0882	7
r_0883	6
r_0884	4
r_0885	10
r_0886	5
r_0887	5
r_0888	6
r_0889	6
r_0890	6
r_0891	6
r_0892	6
r_0893	5
r_0902	6
r_0903	7
r_0904	10
r_0905	6
r_0906	7
r_0907	6
r_0908	6
r_0909	8
r_0910	8
r_0911	7
r_0912	7
r_0913	7
r_0914	6
r_0915	6
r_0916	6
r_0917	6
r_0918	6
r_0919	9
r_0920	9
r_0921	10
r_0922	9
r_0929	8
r_0935	9
r_0936	8
r_0937	8
r_0938	6
r_0939	6
r_0940	8
r_0941	8
r_0942	11
r_0943	7
r_0949	7
r_0950	9
r_0951	7
r_0953	7
r_0954	6
r_0955	6
r_0956	7
r_0957	8
r_0958	5
r_0959	5
r_0960	5
r_0961	6
r_0962	4
r_0963	8
r_0964	7
r_0965	8
r_0966	9
r_0967	7
r_0968	8
r_0969	6
r_0970	6
r_0971	6
r_0972	6
r_0973	6
r_0974	6
r_0975	7
r_0976	6
r_0977	7
r_0978	6
r_0979	7
r_0982	6
r_0983	8
r_0984	5
r_0985	8
r_0986	7
r_0987	7
r_0988	6
r_0989	6
r_0990	4
r_0992	6
r_0993	7
r_0995	6
r_0996	1
r_0997	2
r_0998	8
r_0999	9
r_1000	7
r_1001	8
r_1002	8
r_1003	10
r_1004	10
r_1005	9
r_1006	10
r_1007	9
r_1008	6
r_1009	6
r_1010	11
r_1011	11
r_1012	11
r_1021	7
r_1022	7
r_1023	7
r_1024	7
r_1025	8
r_1026	8
r_1028	10000
r_1029	6
r_1030	9
r_1031	6
r_1032	9
r_1033	9
r_1034	8
r_1035	10000
r_1036	6
r_1037	7
r_1038	6
r_1039	10000
r_1040	6
r_1041	7
r_1042	7
r_1043	8
r_1045	7
r_1046	7
r_1047	8
r_1048	4
r_1049	5
r_1050	4
r_1051	7
r_1054	5
r_1055	5
r_1056	6
r_1057	6
r_1058	7
r_1063	6
r_1065	7
r_1066	6
r_1067	7
r_1068	7
r_1069	8
r_1070	7
r_1071	7
r_1074	7
r_1075	8
r_1076	6
r_1077	8
r_1078	8
r_1081	8
r_1082	7
r_1083	8
r_1084	7
r_1087	6
r_1088	6
r_1089	7
r_1090	7
r_1091	7
r_1092	6
r_1093	7
r_1094	5
r_1095	6
r_1096	9
r_1097	7
r_1098	8
r_1099	6
r_1100	9
r_1101	6
r_1102	9
r_1103	8
r_1104	7
r_1106	6
r_1107	7
r_1108	8
r_1109	7
r_1112	5
r_1113	8
r_1114	9
r_1118	6
r_1119	10
r_1120	7
r_1121	9
r_1122	9
r_1123	9
r_1124	9
r_1125	7
r_1126	5
r_1127	4
r_1128	5
r_1132	9
r_1133	7
r_1134	6
r_1135	9
r_1136	6
r_1137	6
r_1138	5
r_1139	7
r_1146	9
r_1147	8
r_1148	8
r_1149	12
r_1161	8
r_1162	8
r_1164	10000
r_1165	8
r_1166	7
r_1167	7
r_1168	7
r_1169	11
r_1170	7
r_1171	7
r_1172	7
r_1173	6
r_1174	8
r_1176	8
r_1177	8
r_1180	7
r_1181	7
r_1182	9
r_1183	6
r_1184	8
r_1185	8
r_1186	7
r_1187	7
r_1188	7
r_1189	6
r_1190	6
r_1191	8
r_1192	6
r_1193	10000
r_1194	6
r_1195	6
r_1196	6
r_1197	6
r_1198	6
r_1199	6
r_1200	8
r_1201	8
r_1202	7
r_1203	7
r_1204	7
r_1205	7
r_1206	6
r_1207	6
r_1208	7
r_1209	7
r_1210	7
r_1211	7
r_1212	7
r_1213	7
r_1214	7
r_1215	6
r_1216	9
r_1217	6
r_1218	7
r_1219	6
r_1220	6
r_1221	6
r_1222	6
r_1223	6
r_1224	7
r_1225	9
r_1226	6
r_1227	8
r_1228	8
r_1235	8
r_1236	9
r_1237	7
r_1238	7
r_1239	5
r_1241	8
r_1242	9
r_1243	8
r_1250	8
r_1251	8
r_1252	8
r_1253	8
r_1254	5
r_1255	7
r_1256	7
r_1257	10000
r_1259	8
r_1260	8
r_1261	8
r_1262	8
r_1263	8
r_1264	7
r_1265	7
r_1268	7
r_1270	8
r_1271	8
r_1272	7
r_1273	8
r_1274	8
r_1278	9
r_1449	9
r_1450	9
r_1451	9
r_1452	9
r_1453	9
r_1454	9
r_1455	9
r_1456	9
r_1457	9
r_1458	9
r_1479	9
r_1480	9
r_1481	9
r_1482	9
r_1483	9
r_1484	9
r_1485	9
r_1486	9
r_1487	9
r_1488	9
r_1509	9
r_1510	9
r_1511	9
r_1512	9
r_1513	9
r_1514	9
r_1515	9
r_1516	9
r_1517	9
r_1518	9
r_1542	9
r_1543	8
r_1545	9
r_1546	7
r_1547	10
r_1548	9
r_1549	8
r_1550	8
r_1551	7
r_1552	7
r_1553	12
r_1554	10000
r_1560	13
r_1562	7
r_1563	10000
r_1564	10000
r_1565	10000
r_1566	10000
r_1567	3
r_1568	8
r_1572	9
r_1573	8
r_1574	7
r_1575	8
r_1576	8
r_1577	9
r_1578	8
r_1579	8
r_1580	9
r_1581	9
r_1582	8
r_1583	8
r_1585	7
r_1586	7
r_1587	6
r_1588	6
r_1589	9
r_1590	8
r_1591	8
r_1595	8
r_1596	7
r_1597	7
r_1598	9
r_1599	8
r_1600	8
r_1601	8
r_1603	8
r_1604	7
r_1605	6
r_1606	6
r_1607	7
r_1608	6
r_1609	7
r_1610	7
r_1611	6
r_1613	7
r_1614	10000
r_1615	10000
r_1616	10000
r_1617	10000
r_1618	10000
r_1619	8
r_1620	7
r_1621	10
r_1622	8
r_1623	9
r_1624	7
r_1625	9
r_1627	9
r_1628	8
r_1629	8
r_1630	9
r_1631	7
r_1632	6
r_1633	6
r_1634	7
r_1635	6
r_1637	7
r_1638	8
r_1639	9
r_1640	8
r_1641	8
r_1642	7
r_1643	8
r_1647	6
r_1648	9
r_1649	10
r_1650	9
r_1651	7
r_1652	6
r_1657	8
r_1658	7
r_1659	6
r_1671	11
r_1673	8
r_1674	8
r_1676	9
r_1677	9
r_1678	9
r_1679	9
r_1680	9
r_1681	9
r_1682	7
r_1683	8
r_1684	7
r_1685	5
r_1686	5
r_1687	6
r_1688	5
r_1689	5
r_1690	6
r_1702	10
r_1705	8
r_1706	9
r_1707	8
r_1708	4
r_1709	7
r_1710	10
r_1711	10000
r_1712	8
r_1713	6
r_1714	8
r_1715	8
r_1716	8
r_1717	7
r_1718	9
r_1719	8
r_1722	10000
r_1726	7
r_1727	11
r_1728	10000
r_1730	10000
r_1731	10000
r_1732	10000
r_1733	10000
r_1734	10000
r_1735	10000
r_1736	9
r_1738	9
r_1739	7
r_1743	7
r_1744	11
r_1745	7
r_1746	5
r_1748	9
r_1753	10
r_1754	8
r_1757	9
r_1758	8
r_1759	8
r_1761	8
r_1762	7
r_1763	7
r_1764	13
r_1765	8
r_1766	11
r_1770	9
r_1771	9
r_1772	9
r_1774	9
r_1775	9
r_1776	9
r_1777	10
r_1788	9
r_1792	10000
r_1796	7
r_1797	6
r_1798	8
r_1800	7
r_1803	8
r_1805	7
r_1806	9
r_1807	8
r_1808	8
r_1809	6
r_1810	7
r_1811	6
r_1812	9
r_1813	9
r_1814	10
r_1815	7
r_1816	6
r_1817	6
r_1818	9
r_1819	8
r_1820	9
r_1821	8
r_1822	8
r_1823	8
r_1833	10
r_1834	10000
r_1835	9
r_1836	9
r_1837	8
r_1838	6
r_1840	7
r_1841	9
r_1842	8
r_1843	9
r_1844	8
r_1845	8
r_1846	9
r_1847	9
r_1848	8
r_1849	14
r_1850	8
r_1851	9
r_1852	9
r_1853	9
r_1854	9
r_1855	9
r_1856	9
r_1857	9
r_1858	9
r_1859	9
r_1860	9
r_1862	8
r_1863	7
r_1864	7
r_1865	8
r_1866	8
r_1867	8
r_1868	7
r_1869	7
r_1870	9
r_1871	8
r_1872	7
r_1873	7
r_1874	6
r_1875	10
r_1876	9
r_1877	10
r_1878	11
r_1879	9
r_1880	8
r_1881	7
r_1882	7
r_1883	7
r_1884	7
r_1885	7
r_1886	10000
r_1887	7
r_1889	7
r_1890	6
r_1891	7
r_1892	6
r_1893	9
r_1895	7
r_1896	8
r_1897	8
r_1898	7
r_1899	8
r_1900	8
r_1901	6
r_1902	8
r_1903	7
r_1904	10
r_1905	9
r_1906	7
r_1907	6
r_1908	10000
r_1909	10000
r_1910	10000
r_1911	8
r_1912	7
r_1913	7
r_1914	8
r_1915	10
r_1916	11
r_1919	7
r_1920	10
r_1921	10
r_1922	10
r_1923	10
r_1924	10
r_1925	10
r_1926	10
r_1927	10
r_1928	10
r_1929	10
r_1930	5
r_1931	9
r_1932	9
r_1935	7
r_1936	5
r_1937	10
r_1938	10
r_1939	10
r_1940	10
r_1941	10
r_1942	10
r_1943	10
r_1944	10
r_1945	10
r_1946	10
r_1947	9
r_1952	9
r_1966	7
r_1967	9
r_1968	10
r_1970	9
r_1971	9
r_1972	9
r_1976	7
r_1981	9
r_1984	11
r_1987	8
r_1988	5
r_1989	6
r_1990	8
r_1991	6
r_1993	10
r_1994	10
r_1995	8
r_1996	8
r_1997	9
r_1998	7
r_1999	10000
r_2000	9
r_2001	8
r_2002	7
r_2003	7
r_2004	6
r_2022	10
r_2023	7
r_2024	9
r_2025	6
r_2026	7
r_2027	7
r_2028	9
r_2029	7
r_2030	8
r_2031	7
r_2033	6
r_2034	5
r_2036	8
r_2037	6
r_2038	9
r_2039	8
r_2040	8
r_2041	7
r_2042	7
r_2043	8
r_2044	10000
r_2045	6
r_2046	8
r_2050	7
r_2051	9
r_2052	9
r_2053	12
r_2054	10
r_2055	10
r_2056	8
r_2057	7
r_2058	8
r_2062	8
r_2063	9
r_2064	8
r_2065	7
r_2067	9
r_2070	5
r_2071	5
r_2072	7
r_2073	10000
r_2074	10000
r_2075	10000
r_2079	8
r_2080	8
r_2082	6
r_2083	10
r_2084	9
r_2085	9
r_2086	6
r_2087	6
r_2090	8
r_2091	9
r_2092	9
r_2093	7
r_2101	8
r_2102	9
r_2103	8
r_2104	8
r_2105	7
r_2106	10
r_2107	8
r_2108	9
r_2111	11
r_2112	5
r_2113	6
r_2114	8
r_2115	6
r_2116	6
r_2117	5
r_2118	6
r_2119	5
r_2126	5
r_2131	6
r_2132	6
r_2134	12
r_2136	11
r_2137	9
r_2139	8
r_2140	7
r_2141	7
r_2142	7
r_2143	7
r_2144	7
r_2145	8
r_2146	8
r_2147	8
r_2148	9
r_2149	9
r_2150	9
r_2151	8
r_2152	8
r_2153	8
r_2154	8
r_2155	8
r_2156	7
r_2157	7
r_2158	8
r_2159	8
r_2160	8
r_2161	9
r_2162	9
r_2163	8
r_2164	8
r_2165	9
r_2166	9
r_2167	9
r_2168	10
r_2169	8
r_2170	8
r_2171	9
r_2172	10
r_2173	10
r_2174	10
r_2175	9
r_2176	7
r_2177	7
r_2178	9
r_2179	9
r_2180	9
r_2181	11
r_2182	7
r_2183	7
r_2184	10
r_2185	10
r_2186	10
r_2187	11
r_2188	11
r_2189	9
r_2190	10
r_2191	10
r_2192	8
r_2193	11
r_2194	9
r_2195	9
r_2196	7
r_2197	7
r_2198	7
r_2199	7
r_2200	10
r_2201	10
r_2202	7
r_2203	7
r_2204	7
r_2205	7
r_2206	9
r_2207	8
r_2208	9
r_2209	10
r_2210	10
r_2211	10
r_2212	12
r_2213	9
r_2214	9
r_2215	11
r_2216	10
r_2217	10
r_2218	12
r_2219	8
r_2220	8
r_2221	8
r_2222	8
r_2223	8
r_2224	8
r_2225	8
r_2226	8
r_2227	8
r_2228	11
r_2229	9
r_2230	9
r_2231	8
r_2232	8
r_2233	8
r_2234	9
r_2235	9
r_2236	8
r_2237	8
r_2238	8
r_2239	8
r_2240	8
r_2241	8
r_2242	9
r_2243	8
r_2244	8
r_2245	9
r_2246	8
r_2247	8
r_2248	9
r_2249	9
r_2250	9
r_2251	9
r_2252	9
r_2253	9
r_2254	9
r_2255	9
r_2256	9
r_2257	9
r_2258	9
r_2259	9
r_2260	9
r_2261	9
r_2262	9
r_2263	9
r_2264	9
r_2265	9
r_2266	8
r_2267	8
r_2268	8
r_2269	8
r_2270	8
r_2271	8
r_2272	8
r_2273	8
r_2274	8
r_2275	8
r_2276	8
r_2277	8
r_2278	8
r_2279	8
r_2280	8
r_2281	8
r_2282	8
r_2283	7
r_2284	7
r_2285	7
r_2286	7
r_2287	7
r_2288	7
r_2289	7
r_2290	7
r_2291	7
r_2292	7
r_2293	7
r_2294	7
r_2295	8
r_2296	9
r_2297	9
r_2298	8
r_2299	9
r_2300	9
r_2301	10
r_2302	10
r_2303	10
r_2304	10
r_2305	6
r_2308	7
r_2309	7
r_2310	7
r_2311	7
r_2312	6
r_2313	6
r_2314	6
r_2315	6
r_2316	7
r_2317	7
r_2318	7
r_2319	7
r_2320	6
r_2321	6
r_2322	6
r_2323	6
r_2324	7
r_2325	7
r_2326	7
r_2327	7
r_2328	7
r_2329	7
r_2330	7
r_2331	7
r_2332	7
r_2333	7
r_2334	7
r_2335	7
r_2336	7
r_2337	7
r_2338	7
r_2339	7
r_2340	7
r_2341	7
r_2342	7
r_2343	7
r_2344	8
r_2345	8
r_2346	8
r_2347	8
r_2348	8
r_2349	8
r_2350	8
r_2351	8
r_2352	9
r_2353	9
r_2354	9
r_2355	9
r_2356	9
r_2357	9
r_2358	9
r_2359	9
r_2360	9
r_2361	9
r_2362	9
r_2363	9
r_2364	9
r_2365	9
r_2366	9
r_2367	9
r_2368	7
r_2369	7
r_2370	7
r_2371	7
r_2372	7
r_2373	7
r_2374	7
r_2375	7
r_2376	7
r_2377	7
r_2378	7
r_2379	7
r_2380	7
r_2381	7
r_2382	7
r_2383	7
r_2384	7
r_2385	7
r_2386	7
r_2387	7
r_2388	7
r_2389	7
r_2390	7
r_2391	7
r_2392	7
r_2393	7
r_2394	7
r_2395	7
r_2396	7
r_2397	7
r_2398	7
r_2399	7
r_2400	7
r_2401	7
r_2402	7
r_2403	7
r_2404	7
r_2405	7
r_2406	7
r_2407	7
r_2408	7
r_2409	7
r_2410	7
r_2411	7
r_2412	7
r_2413	7
r_2414	7
r_2415	7
r_2416	7
r_2417	7
r_2418	7
r_2419	7
r_2420	7
r_2421	7
r_2422	7
r_2423	7
r_2424	7
r_2425	7
r_2426	7
r_2427	7
r_2428	7
r_2429	7
r_2430	7
r_2431	7
r_2432	8
r_2433	8
r_2434	8
r_2435	8
r_2436	8
r_2437	8
r_2438	8
r_2439	8
r_2440	9
r_2441	9
r_2442	9
r_2443	9
r_2444	9
r_2445	9
r_2446	7
r_2447	7
r_2448	7
r_2449	7
r_2450	7
r_2451	7
r_2452	7
r_2453	7
r_2454	8
r_2455	8
r_2456	8
r_2457	8
r_2458	8
r_2459	8
r_2460	8
r_2461	8
r_2462	7
r_2463	7
r_2464	9
r_2465	9
r_2466	9
r_2467	9
r_2468	9
r_2469	9
r_2470	9
r_2471	9
r_2472	9
r_2473	9
r_2474	9
r_2475	9
r_2476	9
r_2477	9
r_2478	9
r_2479	9
r_2480	9
r_2481	9
r_2482	9
r_2483	9
r_2484	9
r_2485	9
r_2486	9
r_2487	9
r_2488	8
r_2489	8
r_2490	8
r_2491	8
r_2492	8
r_2493	8
r_2494	8
r_2495	8
r_2496	8
r_2497	8
r_2498	8
r_2499	8
r_2500	8
r_2501	8
r_2502	8
r_2503	8
r_2504	8
r_2505	8
r_2506	8
r_2507	8
r_2508	8
r_2509	8
r_2510	8
r_2511	8
r_2512	8
r_2513	8
r_2514	8
r_2515	8
r_2516	8
r_2517	8
r_2518	8
r_2519	8
r_2520	8
r_2521	8
r_2522	8
r_2523	8
r_2524	8
r_2525	8
r_2526	8
r_2527	8
r_2528	8
r_2529	8
r_2530	8
r_2531	8
r_2532	8
r_2533	8
r_2534	8
r_2535	8
r_2536	8
r_2537	8
r_2538	8
r_2539	8
r_2540	8
r_2541	8
r_2542	9
r_2543	9
r_2544	9
r_2545	9
r_2546	9
r_2547	9
r_2548	9
r_2549	9
r_2550	9
r_2551	9
r_2552	9
r_2553	9
r_2554	9
r_2555	9
r_2556	9
r_2557	9
r_2558	9
r_2559	9
r_2560	9
r_2561	9
r_2562	9
r_2563	9
r_2564	9
r_2565	9
r_2566	9
r_2567	9
r_2568	9
r_2569	9
r_2570	9
r_2571	9
r_2572	9
r_2573	9
r_2574	9
r_2575	9
r_2576	9
r_2577	9
r_2578	9
r_2579	9
r_2580	9
r_2581	9
r_2582	9
r_2583	9
r_2584	10
r_2585	10
r_2586	10
r_2587	10
r_2588	10
r_2589	10
r_2590	10
r_2591	10
r_2592	10
r_2593	10
r_2594	10
r_2595	10
r_2596	10
r_2597	10
r_2598	10
r_2599	10
r_2600	10
r_2601	10
r_2602	10
r_2603	10
r_2604	10
r_2605	10
r_2606	10
r_2607	10
r_2608	10
r_2609	10
r_2610	10
r_2611	10
r_2612	10
r_2613	10
r_2614	10
r_2615	10
r_2616	10
r_2617	10
r_2618	10
r_2619	10
r_2620	10
r_2621	10
r_2622	10
r_2623	10
r_2624	10
r_2625	10
r_2626	10
r_2627	10
r_2628	10
r_2629	10
r_2630	10
r_2631	10
r_2632	10
r_2633	10
r_2634	10
r_2635	10
r_2636	10
r_2637	10
r_2638	10
r_2639	10
r_2640	10
r_2641	10
r_2642	10
r_2643	10
r_2644	10
r_2645	10
r_2646	10
r_2647	10
r_2648	10
r_2649	10
r_2650	10
r_2651	10
r_2652	10
r_2653	10
r_2654	10
r_2655	10
r_2656	10
r_2657	10
r_2658	10
r_2659	10
r_2660	10
r_2661	10
r_2662	10
r_2663	10
r_2664	10
r_2665	10
r_2666	10
r_2667	10
r_2668	10
r_2669	10
r_2670	10
r_2671	10
r_2672	10
r_2673	10
r_2674	10
r_2675	10
r_2676	10
r_2677	10
r_2678	10
r_2679	10
r_2680	10
r_2681	10
r_2682	10
r_2683	10
r_2684	10
r_2685	10
r_2686	10
r_2687	10
r_2688	10
r_2689	10
r_2690	10
r_2691	10
r_2692	10
r_2693	10
r_2694	10
r_2695	10
r_2696	10
r_2697	10
r_2698	10
r_2699	10
r_2700	10
r_2701	10
r_2702	10
r_2703	10
r_2704	10
r_2705	10
r_2706	10
r_2707	10
r_2708	10
r_2709	10
r_2710	10
r_2711	10
r_2712	10
r_2713	10
r_2714	10
r_2715	10
r_2716	10
r_2717	10
r_2718	10
r_2719	10
r_2720	10
r_2721	10
r_2722	10
r_2723	10
r_2724	10
r_2725	10
r_2726	10
r_2727	10
r_2728	10
r_2729	10
r_2730	10
r_2731	10
r_2732	10
r_2733	10
r_2734	10
r_2735	10
r_2736	10
r_2737	10
r_2738	10
r_2739	10
r_2740	10
r_2741	10
r_2742	10
r_2743	10
r_2744	10
r_2745	10
r_2746	10
r_2747	10
r_2748	10
r_2749	10
r_2750	10
r_2751	10
r_2752	10
r_2753	10
r_2754	10
r_2755	10
r_2756	10
r_2757	10
r_2758	10
r_2759	10
r_2760	10
r_2761	10
r_2762	10
r_2763	10
r_2764	10
r_2765	10
r_2766	10
r_2767	10
r_2768	10
r_2769	10
r_2770	10
r_2771	10
r_2772	10
r_2773	10
r_2774	10
r_2775	10
[truncated: 1,800 more rows]
